# Supplementary material for: The RNA-binding protein Nab2 regulates the proteome of the developing Drosophila brain
Source: J Biol Chem. 2021 Jun 15;297(1):100877. doi: 10.1016/j.jbc.2021.100877 (PMC8260979; doi:10.1016/j.jbc.2021.100877)
Supplement: Supplemental Table S1 [file mmc2.xlsx]

## Sheet: Title_page
The RNA binding protein Nab2 regulates the proteome of the developing Drosophila brain
Edwin B. Corgiatα,1,2,4, Sara M. Listα,3, J. Christopher Rounds1,2,4, Anita H. Corbett4†,
and Kenneth H. Moberg1†
This work book contains three pages of data.
1. "Nab2ex3_to_control (only sig)" - this is the significant differential expression results comparing Nab2ex3 to control
2. "Nab2oe_to_control (only sig)" - this is the significant differential expression results comparing Nab2 oe to control
3. "Master_output" - this is the master output from the Emory Integrated Proteomics Core
Full dataset available at ProteomeXchange Consortium via PRIDE under the accession #PXD022984

## Sheet: Nab2ex3_to_control (only sig)
Uniprot_ID	Protein_name	Gene_Entrez_ID_DAVID	Protein_name_DAVID	Flybase_ID	Majority protein IDs	Peptides	Razor + unique peptides	Unique peptides	Sequence coverage [%]	Unique + razor sequence coverage [%]	Unique sequence coverage [%]	Log2(Genotype 2/Genotype 3)	"-logp"
O16040	anon1A3	43741	CG1910 gene product from transcript CG1910-RA(CG1910)	FBgn0022349	tr|O16040|O16040_DROMEAnon1A3(Fragment)OS=DrosophilamelanogasterGN=anon1A3PE=2SV=1	26	1	0	91.2	6.7	0	10.5	13.2
Q8IHB4	Got1	36782	Glutamate oxaloacetate transaminase 1(Got1)	FBgn0001124	tr|Q8IHB4|Q8IHB4_DROMEAT16867p(Fragment)OS=DrosophilamelanogasterGN=Got1PE=2SV=1	24	1	1	77.5	4.7	4.7	9.3	9.67
Q8TA45	ida	45574	imaginal discs arrested(ida)	FBgn0041147	tr|Q8TA45|Q8TA45_DROMEIDAOS=DrosophilamelanogasterGN=idaPE=2SV=1;tr|Q9VZL2|Q9VZL2_DROMEImaginaldiscsarrestedOS=DrosophilamelanogasterGN=idaPE=1SV=2;tr|Q8MRX0|Q8MRX0_DROMESD16707pOS=DrosophilamelanogasterGN=idaPE=2SV=1;tr|B5RJ81|B5RJ81_DROMEFI07771p(Fragment)OS=DrosophilamelanogasterGN=ida-RAPE=2SV=1	2	2	2	3.5	3.5	3.5	9	2.69
Q961S9	Mtp	35362	Microsomal triacylglycerol transfer protein(Mtp)	FBgn0266369	tr|Q961S9|Q961S9_DROMESD01502pOS=DrosophilamelanogasterGN=MtpPE=2SV=1	29	2	2	39.7	1.6	1.6	8.2	14.9
E8NH00	Wwox	34090	WW domain containing oxidoreductase(Wwox)	FBgn0031972	tr|E8NH00|E8NH00_DROMEAT10981pOS=DrosophilamelanogasterGN=CG8042-RBPE=2SV=1	5	1	1	15.1	4.5	4.5	7.5	12.3
Q8MRH9	anon-EST:Posey170	38360	CG2162 gene product from transcript CG2162-RA(CG2162)	FBgn0035388	tr|Q8MRH9|Q8MRH9_DROMECG2162,isoformFOS=DrosophilamelanogasterGN=anon-EST:Posey170PE=2SV=1	1	1	1	6	6	6	7	1.44
P02666	alien	34225	G9556 gene product from transcript CG9556-RD(alien)	FBgn0013746	CON__P02666	2	2	2	12.4	12.4	12.4	6.6	1.7
Q9VLW1	lectin-28C	53542	CG7106 gene product from transcript CG7106-RC(lectin-28C)	FBgn0040099	tr|Q9VLW1|Q9VLW1_DROMELectintypeC(Fragment)OS=DrosophilamelanogasterGN=lectin-28CPE=1SV=2	2	2	2	12.1	12.1	12.1	6.4	4.44
Q58SN4	Hmu	43294	Hemomucin(Hmu)	FBgn0015737	tr|Q58SN4|Q58SN4_DROMEHemomucin(Fragment)OS=DrosophilamelanogasterGN=HmuPE=4SV=1	12	1	0	32.8	3.1	0	6.1	1.94
Q9W0B6	Dmel\CG17249	38201	CG17249 gene product from transcript CG17249-RA(CG17249)	FBgn0035249	tr|Q9W0B6|Q9W0B6_DROMELD14179pOS=DrosophilamelanogasterGN=Dmel\CG17249PE=1SV=1	1	1	1	2.3	2.3	2.3	5.9	2.64
Q9VUI8	Dmel\CG5114	39624	CG5114 gene product from transcript CG5114-RB(CG5114)	FBgn0036460	tr|Q9VUI8|Q9VUI8_DROMECG5114,isoformAOS=DrosophilamelanogasterGN=Dmel\CG5114PE=1SV=1;tr|M9NE98|M9NE98_DROMECG5114,isoformBOS=DrosophilamelanogasterGN=Dmel\CG5114PE=1SV=1	1	1	1	3.3	3.3	3.3	5.5	1.55
Q8MRH0	tum	36538	tumbleweed(tum)	FBgn0086356	tr|Q8MRH0|Q8MRH0_DROMERE37229pOS=DrosophilamelanogasterGN=tumPE=2SV=1;tr|Q9N9Z9|Q9N9Z9_DROMEAcGAPproteinOS=DrosophilamelanogasterGN=tumPE=2SV=1;tr|A1Z9I5|A1Z9I5_DROMEFI24033p1OS=DrosophilamelanogasterGN=tumPE=1SV=1	1	1	1	2.9	2.9	2.9	5.3	1.5
Q9VJU6	NimB5	34815	Nimrod B5(NimB5)	FBgn0028936	tr|Q9VJU6|Q9VJU6_DROMEIP09831pOS=DrosophilamelanogasterGN=NimB5PE=2SV=3	2	2	2	7.3	7.3	7.3	5.2	1.51
A0A165Q6N5	Treh	45368	Trehalase(Treh)	FBgn0003748	tr|A0A165Q6N5|A0A165Q6N5_DROMETrehalase(Fragment)OS=DrosophilamelanogasterPE=2SV=1	13	1	1	41.6	5.9	5.9	5.17	3.57
F3YDH1	Hsp70Bbb-RA	50022	CG5834 gene product from transcript CG5834-RA(Hsp70Bbb)	FBgn0051354	tr|F3YDH1|F3YDH1_DROMELP11561pOS=DrosophilamelanogasterGN=Hsp70Bbb-RAPE=2SV=1;sp|Q9VG58|HSP74_DROMEMajorheatshock70kDaproteinBbbOS=DrosophilamelanogasterGN=Hsp70BbbPE=3SV=2;sp|Q9BIS2|HSP73_DROMEMajorheatshock70kDaproteinBbOS=DrosophilamelanogasterGN=Hsp70BbPE=2SV=2;sp|Q9BIR7|HSP75_DROMEMajorheatshock70kDaproteinBcOS=DrosophilamelanogasterGN=Hsp70BcPE=2SV=2;sp|Q8INI8|HSP72_DROMEMajorheatshock70kDa…	22	1	1	43.8	1.9	1.9	4.55	1.74
A0A0B4KI71	Map205	43765	Microtubule-associated protein 205(Map205)	FBgn0002645	tr|A0A0B4KI71|A0A0B4KI71_DROMEMicrotubule-associatedprotein205,isoformCOS=DrosophilamelanogasterGN=Map205PE=1SV=1;sp|P23226-2|MA205_DROMEIsoformC2of205kDamicrotubule-associatedproteinOS=DrosophilamelanogasterGN=Map205	53	1	1	61.9	1.1	1.1	3.97	4.13
A0A0B4KFH9	Dmel\CG9427	41164	CG9427 gene product from transcript CG9427-RB(CG9427)	FBgn0037721	tr|A0A0B4KFH9|A0A0B4KFH9_DROMECG9427,isoformBOS=DrosophilamelanogasterGN=CG9427PE=4SV=1;tr|Q9VHA5|Q9VHA5_DROMECG9427,isoformAOS=DrosophilamelanogasterGN=CG9427PE=2SV=1;tr|C9QPC7|C9QPC7_DROMEMIP14606p(Fragment)OS=DrosophilamelanogasterGN=CG9427-RAPE=2SV=1	1	1	1	11.8	11.8	11.8	3.7	3.41
A0A0B4K7K6	Dmel\CG6073	43180	CG6073 gene product from transcript CG6073-RA(CG6073)	FBgn0039417	tr|A0A0B4K7K6|A0A0B4K7K6_DROMECG6073,isoformBOS=DrosophilamelanogasterGN=CG6073PE=4SV=1;sp|Q9VBG6|HGH1_DROMEProteinHGH1homologOS=DrosophilamelanogasterGN=CG6073PE=2SV=2	4	4	4	17.6	17.6	17.6	3.66	2.77
Q6AWH1	ND-13B	39214	NADH dehydrogenase (ubiquinone) 13 kDa B subunit(ND-13B)	FBgn0047038	tr|Q6AWH1|Q6AWH1_DROMELD16684p(Fragment)OS=DrosophilamelanogasterPE=2SV=1;tr|Q7PLG1|Q7PLG1_DROMEFI01132pOS=DrosophilamelanogasterGN=Dmel\CG40178PE=2SV=2	21	21	21	28.8	28.8	28.8	3.37	9.64
Q9W2J4	BEST:GH09393	37420	CG4302 gene product from transcript CG4302-RA(CG4302)	FBgn0027073	tr|Q9W2J4|Q9W2J4_DROMEUDP-glucuronosyltransferaseOS=DrosophilamelanogasterGN=BEST:GH09393PE=1SV=2	4	4	4	9.4	9.4	9.4	2.9	5.45
Q9VVN2	mRpS26	40001	mitochondrial ribosomal protein S26(mRpS26)	FBgn0036774	sp|Q9VVN2|RT26_DROMEProbable28SribosomalproteinS26,mitochondrialOS=DrosophilamelanogasterGN=mRpS26PE=2SV=1	3	3	3	27.1	27.1	27.1	2.83	1.73
J7KG54	Fbp2	34259	Fat body protein 2(Fbp2)	FBgn0000640	tr|J7KG54|J7KG54_DROMEFBP2(Fragment)OS=DrosophilamelanogasterGN=Fbp2PE=3SV=1;tr|J7KE06|J7KE06_DROMEFBP2(Fragment)OS=DrosophilamelanogasterGN=Fbp2PE=3SV=1	15	2	2	64.8	3.9	3.9	2.71	3.74
Q27364	Eig71Eb	39701	Ecdysone-induced gene 71Eb(Eig71Eb)	FBgn0004589	tr|Q27364|Q27364_DROMEEcdysone-inducedgene71Eb,isoformAOS=DrosophilamelanogasterGN=Eig71EbPE=4SV=2;tr|C9QNW2|C9QNW2_DROMEMIP14174p(Fragment)OS=DrosophilamelanogasterGN=Eig71Eb-RAPE=2SV=1;tr|Q7JPH4|Q7JPH4_DROMEL71-2OS=DrosophilamelanogasterGN=Eig71EbPE=2SV=1	2	2	2	23.2	23.2	23.2	2.61	1.72
Q7JZR5	AsnRS-m	36909	CG6796 gene product from transcript CG6796-RA(CG6796)	FBgn0034177	tr|Q7JZR5|Q7JZR5_DROMECG6796OS=DrosophilamelanogasterGN=AsnRS-mPE=1SV=1	6	6	6	17.2	17.2	17.2	2.6	1.35
Q9VFI3	Dmel\CG8066	41766	CG8066 gene product from transcript CG8066-RA(CG8066)	FBgn0038243	tr|Q9VFI3|Q9VFI3_DROMECG8066,isoformAOS=DrosophilamelanogasterGN=CG8066PE=1SV=1	2	1	1	21.2	14.4	14.4	2.58	1.83
A0A0B4LFJ4	CG8370	36761	CG8370 gene product from transcript CG8370-RA(CG8370)	FBgn0034060	tr|A0A0B4LFJ4|A0A0B4LFJ4_DROMECG8370,isoformBOS=DrosophilamelanogasterGN=CG8370PE=4SV=1;sp|Q9V7H4|TM131_DROMETransmembraneprotein131homologOS=DrosophilamelanogasterGN=CG8370PE=1SV=2	3	3	3	2.9	2.9	2.9	2.58	1.39
Q8MLW2	dom	45655	domino(dom)	FBgn0020306	tr|Q8MLW2|Q8MLW2_DROMEDomino,isoformDOS=DrosophilamelanogasterGN=domPE=1SV=1;sp|Q9NDJ2|DOM_DROMEHelicasedominoOS=DrosophilamelanogasterGN=domPE=1SV=2;tr|A0A0B4LFX8|A0A0B4LFX8_DROMEDomino,isoformGOS=DrosophilamelanogasterGN=domPE=1SV=1;tr|B5RJR0|B5RJR0_DROMELP03212p(Fragment)OS=DrosophilamelanogasterGN=dom-RDPE=2SV=1	11	2	2	6.7	1.2	1.2	2.57	1.38
Q9VAI4	Naa40	43500	CG7593 gene product from transcript CG7593-RA(CG7593)	FBgn0039687	tr|Q9VAI4|Q9VAI4_DROMECG7593OS=DrosophilamelanogasterGN=CG7593PE=1SV=1	4	4	4	24.3	24.3	24.3	2.52	1.68
Q9VDT4	Dmel\CG4686	42361	CG4686 gene product from transcript CG4686-RA(CG4686)	FBgn0038739	tr|Q9VDT4|Q9VDT4_DROMECG4686,isoformAOS=DrosophilamelanogasterGN=CG4686PE=4SV=1;tr|C6TP44|C6TP44_DROMEAT26877p(Fragment)OS=DrosophilamelanogasterGN=CG4686-RAPE=2SV=1;tr|Q8T3Q7|Q8T3Q7_DROMEAT09463p(Fragment)OS=DrosophilamelanogasterGN=CG7335PE=2SV=2	2	2	2	17.1	17.1	17.1	2.42	1.59
B3DN22	sls	44013	sallimus(sls)	FBgn0086906	tr|B3DN22|B3DN22_DROMEIP21521p(Fragment)OS=DrosophilamelanogasterGN=CG33998-RAPE=2SV=1;tr|B3DN29|B3DN29_DROMEIP21621p(Fragment)OS=DrosophilamelanogasterGN=CG33998-RAPE=2SV=1;tr|Q6IG52|Q6IG52_DROMEHDC07203OS=DrosophilamelanogasterGN=CG33998PE=1SV=1	1	1	1	14.3	14.3	14.3	2.4	6.77
Q8IRK7	MESK2	37451	Misexpression suppressor of KSR 2(MESK2)	FBgn0043070	tr|Q8IRK7|Q8IRK7_DROMEMisexpressionsuppressorofKSR2,isoformDOS=DrosophilamelanogasterGN=MESK2PE=1SV=2;tr|Q8T0V2|Q8T0V2_DROMEGH02495pOS=DrosophilamelanogasterGN=MESK2PE=1SV=1	10	1	1	37	4.1	4.1	2.4	1.82
Q9Y140	CG7601	43502	CG7601 gene product from transcript CG7601-RA(CG7601)	FBgn0027583	sp|Q9Y140|DHRS7_DROMEDehydrogenase/reductaseSDRfamilyprotein7-likeOS=DrosophilamelanogasterGN=CG7601PE=2SV=1	2	2	2	10.4	10.4	10.4	2.37	2.22
Q2UYN1	Drsl5	38409	Drosomycin-like 5(Drsl5)	FBgn0035434	tr|Q2UYN1|Q2UYN1_DROMEDro5protein(Fragment)OS=DrosophilamelanogasterGN=Drsl5PE=4SV=1;tr|Q2UYM0|Q2UYM0_DROMEDro5protein(Fragment)OS=DrosophilamelanogasterGN=Drsl5PE=4SV=1;tr|Q2UYJ4|Q2UYJ4_DROMEDro5protein(Fragment)OS=DrosophilamelanogasterGN=Drsl5PE=4SV=1;tr|Q9VZR2|Q9VZR2_DROMEDrosomycin-like5OS=DrosophilamelanogasterGN=Drsl5PE=2SV=1;tr|B0LUZ3|B0LUZ3_DROMEDrosomycin5OS=DrosophilamelanogasterPE=2SV…	4	4	2	50.8	50.8	23.8	2.25	3.87
Q9VV44	Cpr72Ea	39814	Cuticular protein 72Ea(Cpr72Ea)	FBgn0036617	tr|Q9VV44|Q9VV44_DROMECuticularprotein72EaOS=DrosophilamelanogasterGN=Cpr72EaPE=1SV=1;tr|Q7K1P4|Q7K1P4_DROMELP05492p(Fragment)OS=DrosophilamelanogasterGN=Cpr72EaPE=2SV=1	3	3	3	10.3	10.3	10.3	2.22	2.05
Q9VDZ4	Nsun5	7354421	Nop2/Sun-like domain containing protein 5(Nsun5)	FBgn0259704	tr|Q9VDZ4|Q9VDZ4_DROMELD16340pOS=DrosophilamelanogasterGN=Nsun5PE=1SV=1	2	2	2	7.2	7.2	7.2	1.99	1.74
Q27241	Eig71Ed	39704	Ecdysone-induced gene 71Ed(Eig71Ed)	FBgn0004591	tr|Q27241|Q27241_DROMEEcdysone-inducedgene71EdOS=DrosophilamelanogasterGN=Eig71EdPE=2SV=1	2	2	2	21.2	21.2	21.2	1.92	2.19
Q7K1U0	Arc1	36595	Activity-regulated cytoskeleton associated protein 1(Arc1)	FBgn0033926	tr|Q7K1U0|Q7K1U0_DROMEActivity-regulatedcytoskeletonassociatedprotein1OS=DrosophilamelanogasterGN=Arc1PE=1SV=1	18	18	18	70.5	70.5	70.5	1.79	2.48
P52304	polo	40232	CG12306 gene product from transcript CG12306-RA(polo)	FBgn0003124	sp|P52304|POLO_DROMESerine/threonine-proteinkinasepoloOS=DrosophilamelanogasterGN=poloPE=1SV=2;tr|B6UXR5|B6UXR5_DROMEPolo(Fragment)OS=DrosophilamelanogasterGN=poloPE=4SV=1;tr|B6UXN9|B6UXN9_DROMEPolo(Fragment)OS=DrosophilamelanogasterGN=poloPE=4SV=1	4	4	4	9	9	9	1.79	5.75
A0A0C4DHN4	dpr21	8674044	defective proboscis extension response 21(dpr21)	FBgn0260995	tr|A0A0C4DHN4|A0A0C4DHN4_DROMEDefectiveproboscisextensionresponse21OS=DrosophilamelanogasterGN=dpr21PE=4SV=1;tr|D0IQA4|D0IQA4_DROMEMIP06342pOS=DrosophilamelanogasterPE=2SV=1	3	3	3	10.3	10.3	10.3	1.79	1.95
E7BBS1	dilp2	39150	Insulin-like peptide 2(Ilp2)	FBgn0036046	tr|E7BBS1|E7BBS1_DROMEInsulin-likepeptide2OS=DrosophilamelanogasterGN=dilp2PE=3SV=1;sp|Q9VT51|INSL2_DROMEProbableinsulin-likepeptide2OS=DrosophilamelanogasterGN=Ilp2PE=2SV=1	3	3	3	46	46	46	1.7	5.43
Q7JXU4	Ns2	36989	Nucleostemin ortholog (H. sapiens) 2(Ns2)	FBgn0034243	tr|Q7JXU4|Q7JXU4_DROMENucleolarGTP-bindingprotein2OS=DrosophilamelanogasterGN=Ns2PE=1SV=1	1	1	1	2.2	2.2	2.2	1.68	1.72
A0A0B4KFX5	CtBP	41602	C-terminal Binding Protein(CtBP)	FBgn0020496	tr|A0A0B4KFX5|A0A0B4KFX5_DROMEC-terminalbindingprotein,isoformIOS=DrosophilamelanogasterGN=CtBPPE=1SV=1;tr|A0A0B4KFT4|A0A0B4KFT4_DROMEC-terminalbindingprotein,isoformJOS=DrosophilamelanogasterGN=CtBPPE=1SV=1;tr|A0A0B4KGZ7|A0A0B4KGZ7_DROMEC-terminalbindingprotein,isoformHOS=DrosophilamelanogasterGN=CtBPPE=1SV=1	24	1	1	70.2	6.3	6.3	1.61	2.55
A0A0B4KF46	Uba1	35998	Ubiquitin activating enzyme 1(Uba1)	FBgn0023143	tr|A0A0B4KF46|A0A0B4KF46_DROMEUbiquitinactivatingenzyme1,isoformCOS=DrosophilamelanogasterGN=Uba1PE=1SV=1;tr|O46111|O46111_DROMEUbiquitinactivatingenzymeOS=DrosophilamelanogasterGN=Uba1PE=2SV=1	69	1	1	83.6	1.8	1.8	1.61	1.53
Q9VCI4	Dmel\CG10217	42809	CG10217 gene product from transcript CG10217-RB(CG10217)	FBgn0039113	tr|Q9VCI4|Q9VCI4_DROMELD32918pOS=DrosophilamelanogasterGN=CG10217-RAPE=2SV=2	7	7	7	13.6	13.6	13.6	1.6	2.41
A0A0B4KFM8	MtnA	41202	Metallothionein A(MtnA)	FBgn0002868	tr|A0A0B4KFM8|A0A0B4KFM8_DROMEMetallothioneinA,isoformBOS=DrosophilamelanogasterGN=MtnAPE=4SV=1;sp|P04357|MT1_DROMEMetallothionein-1OS=DrosophilamelanogasterGN=MtnAPE=2SV=1	2	2	2	47.5	47.5	47.5	1.53	3.09
Q9W4B7	Dmel\CG4151	31465	CG4151 gene product from transcript CG4151-RB(CG4151)	FBgn0029770	tr|Q9W4B7|Q9W4B7_DROMECG4151,isoformAOS=DrosophilamelanogasterGN=CG4151PE=2SV=1	4	4	4	24.2	24.2	24.2	1.5	2.25
Q8T9C5	MRP	34686	Multidrug-Resistance like Protein 1(MRP)	FBgn0032456	tr|Q8T9C5|Q8T9C5_DROMESD07655pOS=DrosophilamelanogasterGN=MRPPE=2SV=1;tr|Q9I7N0|Q9I7N0_DROMEFI23224p1OS=DrosophilamelanogasterGN=MRPPE=1SV=2;tr|Q7KTD0|Q7KTD0_DROMEMultidrug-Resistancelikeprotein1,isoformDOS=DrosophilamelanogasterGN=MRPPE=1SV=1;tr|Q7KTC9|Q7KTC9_DROMEMultidrug-Resistancelikeprotein1,isoformEOS=DrosophilamelanogasterGN=MRPPE=1SV=1;tr|Q7KTC8|Q7KTC8_DROMEMultidrug-Resistancelikeprotei…	12	12	12	11.5	11.5	11.5	1.46	1.4
Q9W351	Aladin	31881	CG16892 gene product from transcript CG16892-RB(CG16892)	FBgn0030122	tr|Q9W351|Q9W351_DROMELD42637pOS=DrosophilamelanogasterGN=CG16892-RAPE=1SV=1	6	6	6	18.7	18.7	18.7	1.43	1.3
Q7K199	exd	32567	extradenticle(exd)	FBgn0000611	tr|Q7K199|Q7K199_DROMEGM02568pOS=DrosophilamelanogasterGN=CG13344PE=2SV=1;tr|A8WHE3|A8WHE3_DROMEAT19141pOS=DrosophilamelanogasterGN=CG13344PE=2SV=1;tr|A1Z9I6|A1Z9I6_DROMEUncharacterizedprotein,isoformAOS=DrosophilamelanogasterGN=CG13344PE=4SV=1;tr|D0IQC3|D0IQC3_DROMEFI12109p(Fragment)OS=DrosophilamelanogasterGN=CG13344-RAPE=2SV=1	4	4	4	21.4	21.4	21.4	1.39	1.73
D0IQG7	Cht2	38223	Chitinase 2(Cht2)	FBgn0022702	tr|D0IQG7|D0IQG7_DROMEChitinase2,isoformBOS=DrosophilamelanogasterGN=Cht2PE=1SV=1;sp|Q9W092|CHIT2_DROMEProbablechitinase2OS=DrosophilamelanogasterGN=Cht2PE=1SV=1	10	10	10	24.2	24.2	24.2	1.34	6.54
Q9VG55	Hug	41547	Hugin(Hug)	FBgn0028374	sp|Q9VG55|HUGIN_DROMEProteinhuginOS=DrosophilamelanogasterGN=HugPE=1SV=1	2	2	2	23	23	23	1.28	2.2
A0A1B2AKC4	SelR	41309	Selenoprotein R(SelR)	FBgn0267376	tr|A0A1B2AKC4|A0A1B2AKC4_DROMEGEO12263p1(Fragment)OS=DrosophilamelanogasterPE=2SV=1;sp|Q8INK9-3|MSRB_DROMEIsoformBofMethionine-R-sulfoxidereductaseB1OS=DrosophilamelanogasterGN=SelR;sp|Q8INK9|MSRB_DROMEMethionine-R-sulfoxidereductaseB1OS=DrosophilamelanogasterGN=SelRPE=1SV=3;sp|Q8INK9-7|MSRB_DROMEIsoformHofMethionine-R-sulfoxidereductaseB1OS=DrosophilamelanogasterGN=SelR;tr|A0A1B2AJI9|A0A1B2AJI9_…	2	2	2	21.7	21.7	21.7	1.27	1.47
Q960C7	Clamp	35445	Chromatin-linked adaptor for MSL proteins(Clamp)	FBgn0032979	tr|Q960C7|Q960C7_DROMESD07613pOS=DrosophilamelanogasterGN=CG2064PE=2SV=1;tr|A1Z729|A1Z729_DROMECG2064OS=DrosophilamelanogasterGN=CG2064PE=1SV=1;tr|C1C590|C1C590_DROMEFI07747p(Fragment)OS=DrosophilamelanogasterGN=CG2064-RAPE=2SV=1;tr|Q7JYX2|Q7JYX2_DROMECG2065,isoformAOS=DrosophilamelanogasterGN=CG2065PE=1SV=1	6	6	4	23.3	23.3	17	1.21	3.95
Q9VS47	anon-WO0118547.349	38808	CG8602 gene product from transcript CG8602-RA(CG8602)	FBgn0035763	tr|Q9VS47|Q9VS47_DROMECG8602,isoformAOS=DrosophilamelanogasterGN=anon-WO0118547.349PE=2SV=1	2	2	2	6.1	6.1	6.1	1.19	3.03
Q9W0H9	Rabex-5	38144	Rabaptin-5-associated exchange factor for Rab5 ortholog (H. sapiens)(Rabex-5)	FBgn0262937	tr|Q9W0H9|Q9W0H9_DROMERabaptin-5-associatedexchangefactorforRab5OS=DrosophilamelanogasterGN=Rabex-5PE=1SV=1	7	7	7	13.2	13.2	13.2	1.17	1.63
Q9VVG9	Dmel\CG32176	39944	CG32176 gene product from transcript CG32176-RA(CG32176)	FBgn0052176	tr|Q9VVG9|Q9VVG9_DROMEUncharacterizedproteinOS=DrosophilamelanogasterGN=Dmel\CG32176PE=4SV=2;tr|Q8SY16|Q8SY16_DROMERE13191pOS=DrosophilamelanogasterGN=CG13730PE=2SV=1	9	9	9	21	21	21	1.15	2.66
Q95S37	Ercc1	36654	CG10215 gene product from transcript CG10215-RA(Ercc1)	FBgn0028434	tr|Q95S37|Q95S37_DROMEGM10122pOS=DrosophilamelanogasterGN=Ercc1PE=2SV=1;tr|Q7KMG7|Q7KMG7_DROMEErcc1OS=DrosophilamelanogasterGN=Ercc1PE=4SV=1	3	3	3	21.3	21.3	21.3	1.12	1.52
Q8T4C9	BcDNA:AT03632	39237	CG6310 gene product from transcript CG6310-RA(CG6310)	FBgn0036121	tr|Q8T4C9|Q8T4C9_DROMEAT03632pOS=DrosophilamelanogasterGN=BcDNA:AT03632PE=1SV=1	2	2	2	9.3	9.3	9.3	1.07	5.45
Q7JXB5	Pepck2	37130	CG10924 gene product from transcript CG10924-RA(CG10924)	FBgn0034356	tr|Q7JXB5|Q7JXB5_DROMERE12569pOS=DrosophilamelanogasterGN=CG10924PE=1SV=1;tr|A8DYI3|A8DYI3_DROMEUncharacterizedprotein,isoformBOS=DrosophilamelanogasterGN=CG10924PE=1SV=1	17	17	15	30.1	30.1	28.1	1.06	3.09
A0A0B4K6N7	Epg5	42256	CG14299 gene product from transcript CG14299-RD(CG14299)	FBgn0038651	tr|A0A0B4K6N7|A0A0B4K6N7_DROMEUncharacterizedprotein,isoformDOS=DrosophilamelanogasterGN=Epg5PE=1SV=1;sp|Q9VE34|EPG5_DROMEEctopicPgranulesprotein5homologOS=DrosophilamelanogasterGN=CG14299PE=1SV=2;sp|Q9VE34-2|EPG5_DROMEIsoformBofEctopicPgranulesprotein5homologOS=DrosophilamelanogasterGN=CG14299	5	5	5	2.8	2.8	2.8	1.06	2.04
Q9VNC7	NKCC	40663	CG31547 gene product from transcript CG31547-RB(CG31547)	FBgn0051547	tr|Q9VNC7|Q9VNC7_DROMEGH09711pOS=DrosophilamelanogasterGN=CG2509PE=2SV=2;tr|Q9VNC6|Q9VNC6_DROMEUncharacterizedprotein,isoformAOS=DrosophilamelanogasterGN=CG31547PE=4SV=2	6	6	6	7.1	7.1	7.1	1.05	1.66
Q2PDR9	vari	35343	varicose(vari)	FBgn0250785	tr|Q2PDR9|Q2PDR9_DROMEVaricose,isoformCOS=DrosophilamelanogasterGN=variPE=1SV=1;tr|Q8MR96|Q8MR96_DROMERH61449pOS=DrosophilamelanogasterGN=variPE=2SV=1;tr|M9PDB2|M9PDB2_DROMEVaricose,isoformEOS=DrosophilamelanogasterGN=variPE=1SV=1;tr|Q9VIJ4|Q9VIJ4_DROMEFI01467pOS=DrosophilamelanogasterGN=variPE=1SV=4;tr|Q8SXI6|Q8SXI6_DROMERE31492pOS=DrosophilamelanogasterGN=variPE=2SV=1;tr|Q7KT16|Q7KT16_DROMEFI17…	4	4	4	11.5	11.5	11.5	1.04	1.3
O76464	NitFhit	38029	Nitrilase and fragile histidine triad fusion protein(NitFhit)	FBgn0024945	sp|O76464|NFT1_DROMENitrilaseandfragilehistidinetriadfusionproteinNitFhitOS=DrosophilamelanogasterGN=NitFhitPE=1SV=1	4	4	4	9.1	9.1	9.1	1.03	1.49
Q9VF39	Dmel\CG9590	41907	CG9590 gene product from transcript CG9590-RA(CG9590)	FBgn0038360	tr|Q9VF39|Q9VF39_DROMECG9590OS=DrosophilamelanogasterGN=CG9590PE=1SV=1	6	6	3	24.8	24.8	15	1.01	1.96
Q9VTJ4	Fuca	3772574	alpha-L-fucosidase(Fuca)	FBgn0036169	sp|Q9VTJ4|FUCO_DROMEPutativealpha-L-fucosidaseOS=DrosophilamelanogasterGN=FucaPE=2SV=2	7	7	7	13.6	13.6	13.6	0.988	10.2
Q7KK96	SMC2	36653	Structural maintenance of chromosomes 2(SMC2)	FBgn0027783	tr|Q7KK96|Q7KK96_DROMEStructuralmaintenanceofchromosomesproteinOS=DrosophilamelanogasterGN=SMC2PE=1SV=1;tr|Q4QQB8|Q4QQB8_DROMELD32453p(Fragment)OS=DrosophilamelanogasterPE=2SV=1;tr|Q8T0F9|Q8T0F9_DROMELD05471p(Fragment)OS=DrosophilamelanogasterGN=SMC2PE=2SV=2	17	17	17	19.9	19.9	19.9	0.968	2.35
Q9VAC5	Tace	43558	CG7908 gene product from transcript CG7908-RB(Tace)	FBgn0039734	sp|Q9VAC5|ADA17_DROMEADAM17-likeproteaseOS=DrosophilamelanogasterGN=TacePE=2SV=2	4	4	4	5.7	5.7	5.7	0.951	2.15
P02842	Sgs8	39285	Salivary gland secretion 8(Sgs8)	FBgn0003378	sp|P02842|SGS8_DROMESalivaryglueproteinSgs-8OS=DrosophilamelanogasterGN=Sgs8PE=2SV=1;tr|B7FNN8|B7FNN8_DROMELP14045p(Fragment)OS=DrosophilamelanogasterGN=Sgs8-RAPE=2SV=1	2	2	2	41.3	41.3	41.3	0.934	2.24
A0A0B4LHN1	CG3776	37996	CG3776 gene product from transcript CG3776-RB(CG3776)	FBgn0035088	tr|A0A0B4LHN1|A0A0B4LHN1_DROMECG3776,isoformCOS=DrosophilamelanogasterGN=CG3776PE=1SV=1;tr|Q9W0X3|Q9W0X3_DROMECG3776,isoformAOS=DrosophilamelanogasterGN=CG3776PE=1SV=1	2	2	2	32.8	32.8	32.8	0.909	1.9
Q32KE1	fus	44095	fusilli(fus)	FBgn0023441	tr|Q32KE1|Q32KE1_DROMERE04201pOS=DrosophilamelanogasterGN=CG31738PE=2SV=1;tr|E3CTU0|E3CTU0_DROMERT10162p(Fragment)OS=DrosophilamelanogasterGN=CG42389-RGPE=2SV=1;tr|Q9VJJ8|Q9VJJ8_DROMELD30602pOS=DrosophilamelanogasterGN=CG4668PE=1SV=2;tr|Q9VJJ9|Q9VJJ9_DROMEFI20237p1OS=DrosophilamelanogasterGN=CG42389-RFPE=1SV=4;tr|M9PD19|M9PD19_DROMEUncharacterizedprotein,isoformHOS=DrosophilamelanogasterGN=CG4238…	5	5	5	7.4	7.4	7.4	0.905	2.03
Q9VQ27	Dmel\CG14352	33341	CG14352 gene product from transcript CG14352-RA(CG14352)	FBgn0031351	tr|Q9VQ27|Q9VQ27_DROMERE49731pOS=DrosophilamelanogasterGN=CG14352PE=1SV=1	1	1	1	7.2	7.2	7.2	0.903	1.72
Q9W0N1	hng3	38090	hinge3(hng3)	FBgn0035160	tr|Q9W0N1|Q9W0N1_DROMEHinge3,isoformAOS=DrosophilamelanogasterGN=hng3PE=4SV=1;tr|Q8SYS1|Q8SYS1_DROMERE38876pOS=DrosophilamelanogasterGN=hng3PE=2SV=1;tr|M9PBH2|M9PBH2_DROMEHinge3,isoformBOS=DrosophilamelanogasterGN=hng3PE=4SV=1	5	5	5	24.3	24.3	24.3	0.883	1.38
C6SUW9	Adf1-RC	47082	Adh transcription factor 1(Adf1)	FBgn0000054	tr|C6SUW9|C6SUW9_DROMERH44336pOS=DrosophilamelanogasterGN=Adf1-RCPE=2SV=1;sp|P05552|ADF1_DROMETranscriptionfactorAdf-1OS=DrosophilamelanogasterGN=Adf1PE=2SV=2;sp|P05552-2|ADF1_DROMEIsoformAofTranscriptionfactorAdf-1OS=DrosophilamelanogasterGN=Adf1;tr|A0A0B4KEJ0|A0A0B4KEJ0_DROMEAdhtranscriptionfactor1,isoformEOS=DrosophilamelanogasterGN=Adf1PE=1SV=1	2	2	2	9.2	9.2	9.2	0.878	1.76
Q9VVW3	Sfxn2	40080	CG6812 gene product from transcript CG6812-RA(CG6812)	FBgn0036843	tr|Q9VVW3|Q9VVW3_DROMESideroflexinOS=DrosophilamelanogasterGN=Dmel\CG6812PE=1SV=2;tr|Q8SZ96|Q8SZ96_DROMESideroflexinOS=DrosophilamelanogasterGN=CG6812PE=2SV=1	11	11	11	45.9	45.9	45.9	0.87	8.66
Q7JZY1	Dmel\CG2310	43473	CG2310 gene product from transcript CG2310-RA(CG2310)	FBgn0039665	tr|Q7JZY1|Q7JZY1_DROMECG2310,isoformAOS=DrosophilamelanogasterGN=CG2310PE=1SV=1	1	1	1	5.2	5.2	5.2	0.87	2.88
Q9VN95	CG12173	40630	CG12173 gene product from transcript CG12173-RA(CG12173)	FBgn0037305	sp|Q9VN95|ENOPH_DROMEEnolase-phosphataseE1OS=DrosophilamelanogasterGN=CG12173PE=2SV=2;tr|Q4V565|Q4V565_DROMEIP13511p(Fragment)OS=DrosophilamelanogasterGN=CG12173PE=2SV=1	9	9	9	48	48	48	0.869	7.13
Q9VMG0	AANATL2	33874	Arylalkylamine N-acyltransferase-like 2(AANATL2)	FBgn0031791	tr|Q9VMG0|Q9VMG0_DROMEArylalkylamineN-acyltransferase-like2,isoformAOS=DrosophilamelanogasterGN=AANATL2PE=4SV=1;tr|Q4V4G0|Q4V4G0_DROMEIP08576p(Fragment)OS=DrosophilamelanogasterGN=CG9486PE=2SV=1	5	5	5	36.6	36.6	36.6	0.868	3.03
Q7KTW9	AsnS	2768965	Asparagine synthetase(AsnS)	FBgn0270926	tr|Q7KTW9|Q7KTW9_DROMEAsparaginesynthetaseOS=DrosophilamelanogasterGN=AsnSPE=2SV=1	6	6	6	14	14	14	0.868	1.37
Q9VG23	CT28495	41579	CG10126 gene product from transcript CG10126-RB(CG10126)	FBgn0038088	tr|Q9VG23|Q9VG23_DROMEGH22994pOS=DrosophilamelanogasterGN=CG10126PE=1SV=2;tr|Q86PF4|Q86PF4_DROMEGH08978pOS=DrosophilamelanogasterGN=CG10126-RBPE=1SV=2	8	8	8	40	40	40	0.865	7.72
F0JAJ7	Ddc-RB	35190	Dopa decarboxylase(Ddc)	FBgn0000422	tr|F0JAJ7|F0JAJ7_DROMELP07190pOS=DrosophilamelanogasterGN=Ddc-RBPE=2SV=1;sp|P05031-2|DDC_DROMEIsoformHypodermofAromatic-L-amino-aciddecarboxylaseOS=DrosophilamelanogasterGN=Ddc;sp|P05031-3|DDC_DROMEIsoform3ofAromatic-L-amino-aciddecarboxylaseOS=DrosophilamelanogasterGN=Ddc;tr|F0JAJ6|F0JAJ6_DROMELP11638pOS=DrosophilamelanogasterGN=Ddc-RCPE=2SV=1;sp|P05031|DDC_DROMEAromatic-L-amino-aciddecarboxylas…	6	6	6	17.3	17.3	17.3	0.844	1.9
A1Z893	CG12896-RA	36101	CG12896 gene product from transcript CG12896-RA(CG12896)	FBgn0033521	tr|A1Z893|A1Z893_DROMEDI01187pOS=DrosophilamelanogasterGN=CG12896-RAPE=2SV=1;tr|A1Z892|A1Z892_DROMELD11278pOS=DrosophilamelanogasterGN=Prx2540-1PE=2SV=1;tr|Q8SY26|Q8SY26_DROMERE05501pOS=DrosophilamelanogasterGN=CG12896PE=2SV=1;tr|Q9GPQ1|Q9GPQ1_DROME1-cysperoxiredoxinDPx-2540-1OS=DrosophilamelanogasterGN=Prx2540-1PE=2SV=1;tr|Q9GPQ0|Q9GPQ0_DROME1-cysperoxiredoxinDPx-2540-2OS=DrosophilamelanogasterG…	3	3	3	17.7	17.7	17.7	0.844	3.05
O17432	Cdk9	37586	Cyclin-dependent kinase 9(Cdk9)	FBgn0019949	tr|O17432|O17432_DROMECyclin-dependentkinase9OS=DrosophilamelanogasterGN=Cdk9PE=2SV=1	2	1	1	5	3	3	0.84	1.32
P02840	Sgs3	39288	Salivary gland secretion 3(Sgs3)	FBgn0003373	sp|P02840|SGS3_DROMESalivaryglueproteinSgs-3OS=DrosophilamelanogasterGN=Sgs3PE=2SV=1	3	3	3	8.8	8.8	8.8	0.828	1.32
A0A1B2AKL6	Sgs5	42114	Salivary gland secretion 5(Sgs5)	FBgn0003375	tr|A0A1B2AKL6|A0A1B2AKL6_DROMEGEO09042p1(Fragment)OS=DrosophilamelanogasterPE=2SV=1;sp|P07701|SGS5_DROMESalivaryglueproteinSgs-5OS=DrosophilamelanogasterGN=Sgs5PE=2SV=1	4	4	4	27.6	27.6	27.6	0.826	3.06
P02841	Sgs7	47198	Salivary gland secretion 7(Sgs7)	FBgn0003377	sp|P02841|SGS7_DROMESalivaryglueproteinSgs-7OS=DrosophilamelanogasterGN=Sgs7PE=2SV=1	1	1	1	27	27	27	0.822	1.87
Q9VHK7	BcDNA:GH11984	50005	CG8369 gene product from transcript CG8369-RC(CG8369)	FBgn0040532	tr|Q9VHK7|Q9VHK7_DROMECG8369,isoformAOS=DrosophilamelanogasterGN=CG8369PE=1SV=1;tr|A0A0B4K610|A0A0B4K610_DROMECG8369,isoformBOS=DrosophilamelanogasterGN=CG8369PE=1SV=1	4	4	4	61.7	61.7	61.7	0.816	5.2
M9NDA6	Lasp	39864	CG3849 gene product from transcript CG3849-RB(Lasp)	FBgn0063485	tr|M9NDA6|M9NDA6_DROMELasp,isoformCOS=DrosophilamelanogasterGN=LaspPE=4SV=1;sp|Q8I7C3|LASP1_DROMELIMandSH3domainproteinLaspOS=DrosophilamelanogasterGN=LaspPE=1SV=2;sp|Q8I7C3-2|LASP1_DROMEIsoformBofLIMandSH3domainproteinLaspOS=DrosophilamelanogasterGN=Lasp;tr|M9NFH3|M9NFH3_DROMELasp,isoformDOS=DrosophilamelanogasterGN=LaspPE=4SV=1	8	8	8	20.9	20.9	20.9	0.769	2.28
Q9VX15	DmRFC2	32763	CG8142 gene product from transcript CG8142-RA(CG8142)	FBgn0030871	tr|Q9VX15|Q9VX15_DROMECG8142OS=DrosophilamelanogasterGN=CG8142PE=1SV=2	5	5	5	18.1	18.1	18.1	0.761	1.39
Q9VFP1	Cyp6d5	41706	CG3050 gene product from transcript CG3050-RA(Cyp6d5)	FBgn0038194	sp|Q9VFP1|CP6D5_DROMEProbablecytochromeP4506d5OS=DrosophilamelanogasterGN=Cyp6d5PE=2SV=1	1	1	1	2	2	2	0.755	1.34
Q8SZN1	BcDNA:RH02566	318677	CG31313 gene product from transcript CG31313-RA(CG31313)	FBgn0051313	tr|Q8SZN1|Q8SZN1_DROMEGEO08217p1OS=DrosophilamelanogasterGN=CG31313PE=1SV=1	5	5	5	58.1	58.1	58.1	0.752	5.79
Q9VVV3	Dmel\CG14075	40071	CG14075 gene product from transcript CG14075-RA(CG14075)	FBgn0036835	tr|Q9VVV3|Q9VVV3_DROMEGEO11536p1OS=DrosophilamelanogasterGN=Dmel\CG14075PE=2SV=1;tr|Q29QI4|Q29QI4_DROMEIP04278p(Fragment)OS=DrosophilamelanogasterPE=2SV=1	4	4	4	38.1	38.1	38.1	0.752	2.36
Q9VJD0	Dmel\CG5131	35057	CG5131 gene product from transcript CG5131-RA(CG5131)	FBgn0032644	tr|Q9VJD0|Q9VJD0_DROMECG5131OS=DrosophilamelanogasterGN=CG5131PE=1SV=2	5	5	5	24.7	24.7	24.7	0.747	1.42
Q9VTZ5	Tsf2	39435	Transferrin 2(Tsf2)	FBgn0036299	tr|Q9VTZ5|Q9VTZ5_DROMELD22449pOS=DrosophilamelanogasterGN=Tsf2PE=1SV=1	10	10	10	15.3	15.3	15.3	0.744	2.93
Q8IPF5	Akap200	34170	A kinase anchor protein 200(Akap200)	FBgn0027932	tr|Q8IPF5|Q8IPF5_DROMEAkinaseanchorprotein200,isoformBOS=DrosophilamelanogasterGN=Akap200PE=1SV=1;tr|Q9U7E6|Q9U7E6_DROMEDelta-Akinaseanchorprotein200OS=DrosophilamelanogasterGN=Akap200PE=2SV=1	29	1	1	69.4	2.7	2.7	0.743	4.24
Q9V3F3	mTTF	34837	mitochondrial transcription termination factor(mTTF)	FBgn0028530	sp|Q9V3F3|MTTF_DROMETranscriptionterminationfactor,mitochondrialOS=DrosophilamelanogasterGN=mTTFPE=2SV=1	4	4	4	14.4	14.4	14.4	0.726	1.32
Q9VQM4	gkt	33530	glaikit(gkt)	FBgn0260817	sp|Q9VQM4|TYDP1_DROMEProbabletyrosyl-DNAphosphodiesteraseOS=DrosophilamelanogasterGN=gktPE=2SV=1	7	7	7	19.1	19.1	19.1	0.716	2.32
P61855	Akh	38495	Adipokinetic hormone(Akh)	FBgn0004552	sp|P61855|AKH_DROMEAdipokinetichormoneOS=DrosophilamelanogasterGN=AkhPE=1SV=1;tr|B7FNL4|B7FNL4_DROMEIP01764p(Fragment)OS=DrosophilamelanogasterGN=Akh-RAPE=2SV=2	3	3	3	54.4	54.4	54.4	0.671	2.37
Q9Y111	mei-P26	45775	meiotic P26(mei-P26)	FBgn0026206	tr|Q9Y111|Q9Y111_DROMEBcDNA.GH10646OS=DrosophilamelanogasterGN=mei-P26PE=2SV=1;tr|Q9W378|Q9W378_DROMEFI01101pOS=DrosophilamelanogasterGN=mei-P26PE=2SV=1;tr|M9PH32|M9PH32_DROMEMeioticP26,isoformCOS=DrosophilamelanogasterGN=mei-P26PE=4SV=1	6	6	6	8.2	8.2	8.2	0.651	2.05
Q7JVH6	CG9436	35586	CG9436 gene product from transcript CG9436-RA(CG9436)	FBgn0033101	tr|Q7JVH6|Q7JVH6_DROMECG9436OS=DrosophilamelanogasterGN=CG9436PE=1SV=1	8	8	8	32.5	32.5	32.5	0.644	1.79
Q8IPJ6	mmy	33903	mummy(mmy)	FBgn0259749	tr|Q8IPJ6|Q8IPJ6_DROMEMummy,isoformBOS=DrosophilamelanogasterGN=mmyPE=1SV=1;tr|Q9Y0Z0|Q9Y0Z0_DROMELD24639pOS=DrosophilamelanogasterGN=mmyPE=1SV=1;tr|Q8IGT8|Q8IGT8_DROMERE31673p(Fragment)OS=DrosophilamelanogasterGN=mmyPE=2SV=1	5	5	5	15.3	15.3	15.3	0.644	2.25
Q9VV29	BcDNA:RE63063	39801	CG13041 gene product from transcript CG13041-RA(CG13041)	FBgn0036605	tr|Q9VV29|Q9VV29_DROMEGEO12576p1OS=DrosophilamelanogasterGN=BcDNA:RE63063PE=2SV=1;tr|Q9VV30|Q9VV30_DROMEGEO07733p1OS=DrosophilamelanogasterGN=BcDNA:RE40431PE=2SV=1	3	3	3	39.5	39.5	39.5	0.62	2.84
A0A0B4LGF8	Appl	31002	beta amyloid protein precursor-like(Appl)	FBgn0000108	tr|A0A0B4LGF8|A0A0B4LGF8_DROMEMuscleLIMproteinat60A,isoformFOS=DrosophilamelanogasterGN=Mlp60APE=1SV=1;sp|P53777|MLP1_DROMEMuscleLIMprotein1OS=DrosophilamelanogasterGN=Mlp60APE=2SV=1;tr|B7YZP9|B7YZP9_DROMEMuscleLIMproteinat60A,isoformBOS=DrosophilamelanogasterGN=Mlp60APE=1SV=1	4	3	3	55.4	46.7	46.7	0.619	3.19
Q9VGE7	Ect3	41457	Ectoderm-expressed 3(Ect3)	FBgn0260746	tr|Q9VGE7|Q9VGE7_DROMEBeta-galactosidaseOS=DrosophilamelanogasterGN=Ect3PE=1SV=1	10	10	10	22.3	22.3	22.3	0.609	3.57
Q9VGV9	Dmel\CG6567	41304	CG6567 gene product from transcript CG6567-RB(CG6567)	FBgn0037842	tr|Q9VGV9|Q9VGV9_DROMECG6567OS=DrosophilamelanogasterGN=CG6567PE=1SV=1	4	4	4	16.6	16.6	16.6	0.607	1.47
Q9VZF6	Dmel\CG14997	38514	CG14997 gene product from transcript CG14997-RB(CG14997)	FBgn0035515	tr|Q9VZF6|Q9VZF6_DROMEGH04863pOS=DrosophilamelanogasterGN=BcDNA:GH04863PE=1SV=1	9	9	9	25.8	25.8	25.8	0.601	3
M9NEQ5	BcDNA:RE09173	35055	CG5110 gene product from transcript CG5110-RB(CG5110)	FBgn0032642	tr|M9NEQ5|M9NEQ5_DROMECG5110,isoformBOS=DrosophilamelanogasterGN=CG5110PE=2SV=1;sp|Q9VJD2|LTOR3_DROMERagulatorcomplexproteinLAMTOR3homologOS=DrosophilamelanogasterGN=CG5110PE=2SV=1	3	3	3	60.5	60.5	60.5	0.591	1.41
C4IXZ0	Cont	40553	Contactin(Cont)	FBgn0037240	tr|C4IXZ0|C4IXZ0_DROMERT02589p(Fragment)OS=DrosophilamelanogasterGN=Cont-RAPE=2SV=1;sp|Q9VN14|CONT_DROMEContactinOS=DrosophilamelanogasterGN=ContPE=1SV=2	12	12	12	9.6	9.6	9.6	0.585	1.34
O96553	pug	41279	pugilist(pug)	FBgn0020385	sp|O96553-2|C1TC_DROMEIsoformAofC-1-tetrahydrofolatesynthase,cytoplasmicOS=DrosophilamelanogasterGN=pug;tr|I1WYH4|I1WYH4_DROMERH19138p1(Fragment)OS=DrosophilamelanogasterGN=pug-RCPE=2SV=1;tr|A0A0B4K623|A0A0B4K623_DROMEPugilist,isoformEOS=DrosophilamelanogasterGN=pugPE=1SV=1;tr|E8NH74|E8NH74_DROMELD23514pOS=DrosophilamelanogasterGN=pug-RDPE=2SV=1;sp|O96553|C1TC_DROMEC-1-tetrahydrofolatesynthase,cy…	17	17	17	18.1	18.1	18.1	0.573	2.27
Q9W1X9	asrij	37637	CG13533 gene product from transcript CG13533-RA(asrij)	FBgn0034793	sp|Q9W1X9|OCAD1_DROMEOCIAdomain-containingprotein1OS=DrosophilamelanogasterGN=asrijPE=2SV=1;tr|A0A0B4KF31|A0A0B4KF31_DROMEAsrij,isoformBOS=DrosophilamelanogasterGN=asrijPE=4SV=1	6	6	6	26.8	26.8	26.8	0.568	1.9
Q9W1M9	Rrp4	37731	CG3931 gene product from transcript CG3931-RA(Rrp4)	FBgn0034879	tr|Q9W1M9|Q9W1M9_DROMERrp4,isoformAOS=DrosophilamelanogasterGN=Rrp4PE=1SV=1;tr|Q8MSZ7|Q8MSZ7_DROMEGM02257pOS=DrosophilamelanogasterGN=Rrp4PE=2SV=1;tr|M9THE4|M9THE4_DROMEFI19702p1(Fragment)OS=DrosophilamelanogasterGN=Rrp4-RAPE=2SV=1	7	7	7	24.5	24.5	24.5	0.565	1.47
Q7KUC2	Pdxk	39066	Pyridoxal kinase(Pdxk)	FBgn0085484	tr|Q7KUC2|Q7KUC2_DROMEFI04467pOS=DrosophilamelanogasterGN=PdxkPE=1SV=1;tr|Q8IGX3|Q8IGX3_DROMERE10625pOS=DrosophilamelanogasterGN=CG4446PE=2SV=1;tr|Q6NP32|Q6NP32_DROMERE01687p(Fragment)OS=DrosophilamelanogasterGN=CG4446PE=2SV=1	16	16	16	60.5	60.5	60.5	0.548	8.09
Q8IR88	Cyp4g15	32093	CG11715 gene product from transcript CG11715-RC(Cyp4g15)	FBgn0030304	tr|Q8IR88|Q8IR88_DROMECyp4g15,isoformCOS=DrosophilamelanogasterGN=Cyp4g15PE=3SV=2;sp|Q9VYY4|C4G15_DROMECytochromeP4504g15OS=DrosophilamelanogasterGN=Cyp4g15PE=2SV=1	13	13	13	27	27	27	0.542	2.03
Q9VIH9	BcDNA:GH07967	35357	CG9338 gene product from transcript CG9338-RB(CG9338)	FBgn0032899	tr|Q9VIH9|Q9VIH9_DROMECG9338,isoformAOS=DrosophilamelanogasterGN=CG9338PE=2SV=1	6	6	6	48.3	48.3	48.3	0.53	5.37
Q7JZ25	ClC-b	36381	Chloride channel-b(ClC-b)	FBgn0033755	tr|Q7JZ25|Q7JZ25_DROMEChloridechannelproteinOS=DrosophilamelanogasterGN=ClC-bPE=1SV=1	9	9	9	14.4	14.4	14.4	0.509	3.85
P91641	MED20	43952	Mediator complex subunit 20(MED20)	FBgn0013531	sp|P91641|MED20_DROMEMediatorofRNApolymeraseIItranscriptionsubunit20OS=DrosophilamelanogasterGN=MED20PE=1SV=2;tr|M9PCC3|M9PCC3_DROMEMediatorcomplexsubunit20,isoformBOS=DrosophilamelanogasterGN=MED20PE=4SV=1	2	2	2	10.7	10.7	10.7	0.509	1.65
Q9VIS4	Dmel\CG10463	35264	CG10463 gene product from transcript CG10463-RA(CG10463)	FBgn0032819	tr|Q9VIS4|Q9VIS4_DROMEtRNA-dihydrouridine(47)synthase[NAD(P)(+)]OS=DrosophilamelanogasterGN=CG10463PE=1SV=1;tr|Q8MRT5|Q8MRT5_DROMEtRNA-dihydrouridine(47)synthase[NAD(P)(+)]OS=DrosophilamelanogasterGN=CG10463PE=2SV=1	5	5	5	8.9	8.9	8.9	0.507	1.63
Q9VBV8	Dmel\CG11851	43031	CG11851 gene product from transcript CG11851-RA(CG11851)	FBgn0039293	tr|Q9VBV8|Q9VBV8_DROMEMannosyltransferaseOS=DrosophilamelanogasterGN=CG11851PE=2SV=1	6	6	6	9.5	9.5	9.5	0.483	2.54
Q7KSQ0	sea	3772221	scheggia(sea)	FBgn0037912	tr|Q7KSQ0|Q7KSQ0_DROMELD46175pOS=DrosophilamelanogasterGN=seaPE=1SV=1	14	14	14	47.3	47.3	47.3	0.476	4.6
Q9VKW3	RfC3	34423	Replication factor C subunit 3(RfC3)	FBgn0032244	tr|Q9VKW3|Q9VKW3_DROMEReplicationfactorCsubunit3OS=DrosophilamelanogasterGN=RfC3PE=1SV=2	11	11	11	41.3	41.3	41.3	0.458	1.51
Q9VMW7	CG8891	33718	CG8891 gene product from transcript CG8891-RA(CG8891)	FBgn0031663	sp|Q9VMW7|ITPA_DROMEInosinetriphosphatepyrophosphataseOS=DrosophilamelanogasterGN=CG8891PE=2SV=1	9	9	9	51.3	51.3	51.3	0.455	4.87
C0MIY3	Prat	40935	hosphoribosylamidotransferase(Prat)	FBgn0004901	tr|C0MIY3|C0MIY3_DROMEAmidophosphoribosyltransferaseOS=DrosophilamelanogasterGN=CG2867PE=3SV=1;tr|A0APG2|A0APG2_DROMEAmidophosphoribosyltransferaseOS=DrosophilamelanogasterGN=CG2867PE=3SV=1;tr|A0A0B4K6L4|A0A0B4K6L4_DROMEAmidophosphoribosyltransferaseOS=DrosophilamelanogasterGN=PratPE=1SV=1;sp|Q27601|PUR1_DROMEAmidophosphoribosyltransferaseOS=DrosophilamelanogasterGN=PratPE=1SV=2	10	10	7	24.2	24.2	19.4	0.445	1.73
Q9V3A7	glu	35001	gluon(glu)	FBgn0015391	tr|Q9V3A7|Q9V3A7_DROMEStructuralmaintenanceofchromosomesproteinOS=DrosophilamelanogasterGN=gluPE=1SV=1;tr|Q9U6I2|Q9U6I2_DROMEStructuralmaintenanceofchromosomesproteinOS=DrosophilamelanogasterGN=gluPE=2SV=1;tr|Q9U9P6|Q9U9P6_DROMELD20207p(Fragment)OS=DrosophilamelanogasterGN=gluPE=2SV=2	13	13	13	12.3	12.3	12.3	0.441	1.94
A8JR89	Pli	42821	Pellino(Pli)	FBgn0025574	tr|A8JR89|A8JR89_DROMEPellino,isoformBOS=DrosophilamelanogasterGN=PliPE=4SV=1;sp|O77237|PELI_DROMEProteinpellinoOS=DrosophilamelanogasterGN=PliPE=1SV=1	2	2	2	8.3	8.3	8.3	0.437	1.42
Q8IPT9	Dmel\CG10512	40339	CG10512 gene product from transcript CG10512-RA(CG10512)	FBgn0037057	tr|Q8IPT9|Q8IPT9_DROMESD05439p1OS=DrosophilamelanogasterGN=Dmel\CG10512PE=1SV=1;tr|Q8IPU0|Q8IPU0_DROMEUncharacterizedprotein,isoformBOS=DrosophilamelanogasterGN=Dmel\CG10512PE=1SV=1;tr|Q9VP68|Q9VP68_DROMEUncharacterizedprotein,isoformAOS=DrosophilamelanogasterGN=Dmel\CG10512PE=1SV=1;tr|B5RIN9|B5RIN9_DROMEFI03684p(Fragment)OS=DrosophilamelanogasterGN=CG10512-RAPE=2SV=1;tr|Q961U7|Q961U7_DROMEGH0615…	15	15	15	53.7	53.7	53.7	0.426	6.49
Q9VMX2	l(2)05714	46066	lethal (2) 05714(l(2)05714)	FBgn0010607	tr|Q9VMX2|Q9VMX2_DROMELD03394pOS=DrosophilamelanogasterGN=l(2)05714PE=2SV=3;tr|Q8IPL4|Q8IPL4_DROMELethal(2)05714,isoformBOS=DrosophilamelanogasterGN=l(2)05714PE=4SV=1;tr|E4NKK9|E4NKK9_DROMERE72348p(Fragment)OS=DrosophilamelanogasterGN=l(2)05714-RBPE=2SV=1	1	1	1	3.5	3.5	3.5	0.425	1.46
Q7JQH9	whd	36109	withered(whd)	FBgn0261862	tr|Q7JQH9|Q7JQH9_DROMELD31742pOS=DrosophilamelanogasterGN=whdPE=1SV=1;tr|Q9V3K9|Q9V3K9_DROMECarnitinepalmitoyltransferaseIOS=DrosophilamelanogasterGN=whdPE=1SV=1	8	8	8	12.8	12.8	12.8	0.424	1.58
X2JGG6	Hsp26	39075	Heat shock protein 26(Hsp26)	FBgn0001225	tr|X2JGG6|X2JGG6_DROMEHeatshockprotein26,isoformBOS=DrosophilamelanogasterGN=Hsp26PE=3SV=1;sp|P02517|HSP26_DROMEHeatshockprotein26OS=DrosophilamelanogasterGN=Hsp26PE=1SV=2	21	21	21	90.4	90.4	90.4	0.414	6.17
A4V2J1	Mlp84B	40849	Muscle LIM protein at 84B(Mlp84B)	FBgn0014863	tr|A4V2J1|A4V2J1_DROMEMuscleLIMproteinat84B,isoformBOS=DrosophilamelanogasterGN=Mlp84BPE=1SV=1;sp|Q24400|MLP2_DROMEMuscleLIMproteinMlp84BOS=DrosophilamelanogasterGN=Mlp84BPE=1SV=1	11	11	10	31.7	31.7	30.1	0.413	1.3
Q8T0J5	Dmel\CG7675	42211	CG7675 gene product from transcript CG7675-RC(CG7675)	FBgn0038610	tr|Q8T0J5|Q8T0J5_DROMECG7675,isoformAOS=DrosophilamelanogasterGN=CG7675PE=1SV=1;tr|Q9VE80|Q9VE80_DROMECG7675,isoformBOS=DrosophilamelanogasterGN=CG7675PE=1SV=2;tr|D0IQ98|D0IQ98_DROMELD11952p(Fragment)OS=DrosophilamelanogasterGN=CG7675-RBPE=2SV=1	11	11	11	46	46	46	0.412	1.66
Q9VAP0	Dmel\CG14516	43444	CG14516 gene product from transcript CG14516-RB(CG14516)	FBgn0039640	tr|Q9VAP0|Q9VAP0_DROMEUncharacterizedprotein,isoformAOS=DrosophilamelanogasterGN=CG14516PE=1SV=2;tr|Q7KRW4|Q7KRW4_DROMEUncharacterizedprotein,isoformBOS=DrosophilamelanogasterGN=CG14516PE=1SV=1;tr|Q8SYT3|Q8SYT3_DROMERE34731pOS=DrosophilamelanogasterGN=CG14516PE=2SV=1	10	10	10	13.4	13.4	13.4	0.412	2.13
Q8SWX6	Dmel\CG11790	42999	CG11790 gene product from transcript CG11790-RB(CG11790)	FBgn0039265	tr|Q8SWX6|Q8SWX6_DROMEGH08893pOS=DrosophilamelanogasterGN=CG11790PE=1SV=1;tr|A0A0B4KHU4|A0A0B4KHU4_DROMEUncharacterizedprotein,isoformCOS=DrosophilamelanogasterGN=CG11790PE=1SV=1;tr|Q8IMU2|Q8IMU2_DROMERE10237pOS=DrosophilamelanogasterGN=CG11790PE=1SV=1	13	13	13	52.3	52.3	52.3	0.41	2.92
D2NUJ1	primo-1-RB	3772179	CG33748 gene product from transcript CG33748-RA(primo-1)	FBgn0040077	tr|D2NUJ1|D2NUJ1_DROMEGEO10365p1OS=DrosophilamelanogasterGN=primo-1-RBPE=2SV=1;sp|P82890|PPAC1_DROMELowmolecularweightphosphotyrosineproteinphosphatase1OS=DrosophilamelanogasterGN=primo-1PE=2SV=1	5	5	5	34.8	34.8	34.8	0.402	2.76
Q8IQC6	BEST:GH02734	317834	CG32039 gene product from transcript CG32039-RB(CG32039)	FBgn0052039	tr|Q8IQC6|Q8IQC6_DROMEUncharacterizedprotein,isoformAOS=DrosophilamelanogasterGN=BEST:GH02734PE=4SV=1;tr|B9EQT3|B9EQT3_DROMEGH02734p(Fragment)OS=DrosophilamelanogasterGN=CG32039-RAPE=2SV=1;tr|Q8MZ33|Q8MZ33_DROMERE03722pOS=DrosophilamelanogasterGN=CG32039PE=2SV=1	4	4	4	30.5	30.5	30.5	0.4	2.15
M9NDP2	BcDNA:RE52392	39294	CG7394 gene product from transcript CG7394-RD(CG7394)	FBgn0036173	tr|M9NDP2|M9NDP2_DROMECG7394,isoformCOS=DrosophilamelanogasterGN=BcDNA:RE52392PE=2SV=1;sp|Q9VTJ8|TIM14_DROMEMitochondrialimportinnermembranetranslocasesubunitTIM14OS=DrosophilamelanogasterGN=Tim14PE=3SV=2;tr|B7Z0G3|B7Z0G3_DROMECG7394,isoformBOS=DrosophilamelanogasterGN=BcDNA:RE52392PE=4SV=1	1	1	1	16.1	16.1	16.1	0.4	2.37
Q9NG60	eIF2D	64874	eukaryotic translation initiation factor 2D(eIF2D)	FBgn0041588	tr|Q9NG60|Q9NG60_DROMEEukaryotictranslationinitiationfactor2DOS=DrosophilamelanogasterGN=eIF2DPE=1SV=1;tr|Q9GU72|Q9GU72_DROMELigatinOS=DrosophilamelanogasterGN=eIF2DPE=4SV=1	8	8	8	21.1	21.1	21.1	0.399	1.88
Q9W197	cN-IIIB	37875	cytosolic 5'-nucleotidase IIIB(cN-IIIB)	FBgn0034988	sp|Q9W197|5NT3B_DROME7-methylguanosinephosphate-specific5'-nucleotidaseOS=DrosophilamelanogasterGN=cN-IIIBPE=1SV=1	6	6	6	25.7	25.7	25.7	0.396	1.32
Q7K4L8	DmRH26	40959	CG7878 gene product from transcript CG7878-RA(CG7878)	FBgn0037549	tr|Q7K4L8|Q7K4L8_DROMECG7878OS=DrosophilamelanogasterGN=CG7878PE=1SV=1	9	8	8	16.6	15.1	15.1	0.381	2.29
Q9VGW6	Mcm5	41296	Minichromosome maintenance 5(Mcm5)	FBgn0017577	sp|Q9VGW6|MCM5_DROMEDNAreplicationlicensingfactorMcm5OS=DrosophilamelanogasterGN=Mcm5PE=1SV=1	10	10	10	18.4	18.4	18.4	0.375	1.38
Q9VFR0	CG9286	41690	CG9286 gene product from transcript CG9286-RA(CG9286)	FBgn0038183	sp|Q9VFR0|BCCIP_DROMEProteinBCCIPhomologOS=DrosophilamelanogasterGN=CG9286PE=2SV=2	9	9	9	39.4	39.4	39.4	0.372	3.12
Q9VND7	Dmel\CG2931	40673	CG2931 gene product from transcript CG2931-RA(CG2931)	FBgn0037342	tr|Q9VND7|Q9VND7_DROMECG2931OS=DrosophilamelanogasterGN=CG2931PE=1SV=1	5	5	5	28.1	28.1	28.1	0.372	2.04
Q9W370	Dmel\CG15369	31862	CG15369 gene product from transcript CG15369-RB(CG15369)	FBgn0030105	tr|Q9W370|Q9W370_DROMEGEO12084p1OS=DrosophilamelanogasterGN=CG15369PE=1SV=1;tr|Q4QPZ8|Q4QPZ8_DROMEIP05946p(Fragment)OS=DrosophilamelanogasterPE=2SV=1	6	6	6	55.7	55.7	55.7	0.37	2.29
P52295	Pen	34338	Pendulin(Pen)	FBgn0267727	sp|P52295|IMA_DROMEImportinsubunitalphaOS=DrosophilamelanogasterGN=PenPE=1SV=2	14	14	14	43.7	43.7	43.7	0.37	3.84
Q9VF51	AOX3	41896	Aldehyde oxidase 3(AOX3)	FBgn0038349	tr|Q9VF51|Q9VF51_DROMEAldehydeoxidase3,isoformAOS=DrosophilamelanogasterGN=AOX3PE=1SV=1;tr|Q86NS1|Q86NS1_DROMERE51958pOS=DrosophilamelanogasterGN=CG6045PE=2SV=1;tr|Q8SXA6|Q8SXA6_DROMEGH20168pOS=DrosophilamelanogasterGN=AOX3PE=2SV=1	20	20	20	23.4	23.4	23.4	0.367	2.3
P49735	Mcm2	40973	Minichromosome maintenance 2(Mcm2)	FBgn0014861	sp|P49735|MCM2_DROMEDNAreplicationlicensingfactorMcm2OS=DrosophilamelanogasterGN=Mcm2PE=1SV=1	13	13	13	18.8	18.8	18.8	0.367	2.12
Q6NR46	Spt-I	36448	Serine palmitoyltransferase subunit I(Spt-I)	FBgn0086532	tr|Q6NR46|Q6NR46_DROMERE58623pOS=DrosophilamelanogasterGN=Spt-IPE=1SV=1	9	9	9	28.8	28.8	28.8	0.367	3.54
Q9VH84	Pnn	41185	Pinin(Pnn)	FBgn0037737	tr|Q9VH84|Q9VH84_DROMEPinin,isoformAOS=DrosophilamelanogasterGN=PnnPE=1SV=1;tr|Q8IFW3|Q8IFW3_DROMEPininOS=DrosophilamelanogasterGN=PnnPE=2SV=1;tr|A8JQW3|A8JQW3_DROMEPinin,isoformBOS=DrosophilamelanogasterGN=PnnPE=1SV=1	9	9	9	31	31	31	0.363	3.25
G2J5W1	Rpb11-RA	35043	CG6840 gene product from transcript CG6840-RA(Rpb11)	FBgn0032634	tr|G2J5W1|G2J5W1_DROMEMIP32452p1OS=DrosophilamelanogasterGN=Rpb11-RAPE=2SV=1;tr|G2J5V6|G2J5V6_DROMEMIP32352p1OS=DrosophilamelanogasterGN=Rpb11-RAPE=2SV=1;sp|Q9VJE4|RPB11_DROMEDNA-directedRNApolymeraseIIsubunitRPB11OS=DrosophilamelanogasterGN=Rpb11PE=3SV=1;tr|Q8IH32|Q8IH32_DROMEGM15177pOS=DrosophilamelanogasterGN=Rpb11PE=2SV=1	4	4	4	24.8	24.8	24.8	0.359	1.8
E2QCP0	His3.3B	31848	Histone H3.3B(His3.3B)	FBgn0004828	tr|E2QCP0|E2QCP0_DROMEHistoneH3OS=DrosophilamelanogasterGN=His3.3APE=1SV=2;sp|P84249|H33_DROMEHistoneH3.3OS=DrosophilamelanogasterGN=His3.3APE=1SV=2;tr|Q6TXQ1|Q6TXQ1_DROMEH3L-likehistone(Fragment)OS=DrosophilamelanogasterGN=His3.3APE=3SV=1	10	10	3	61	61	30.9	0.351	1.48
Q9VL96	CG4364	34287	CG4364 gene product from transcript CG4364-RA(CG4364)	FBgn0032138	sp|Q9VL96|PESC_DROMEPescadillohomologOS=DrosophilamelanogasterGN=CG4364PE=1SV=1	4	4	4	4.8	4.8	4.8	0.35	1.93
Q7KB18	Jheh2	37181	Juvenile hormone epoxide hydrolase 2(Jheh2)	FBgn0034405	tr|Q7KB18|Q7KB18_DROMEEpoxidehydrolaseOS=DrosophilamelanogasterGN=Jheh2PE=1SV=1;tr|Q8SZM7|Q8SZM7_DROMEEpoxidehydrolaseOS=DrosophilamelanogasterGN=Jheh2PE=2SV=1;tr|C8AXZ8|C8AXZ8_DROMEJHEH2(Fragment)OS=DrosophilamelanogasterGN=Jheh2PE=4SV=1;tr|C8AXZ6|C8AXZ6_DROMEJHEH2(Fragment)OS=DrosophilamelanogasterGN=Jheh2PE=4SV=1	9	9	9	34.6	34.6	34.6	0.345	2.52
Q8IN02	Dph5	42663	Diphthamide methyltransferase(Dph5)	FBgn0024558	tr|Q8IN02|Q8IN02_DROMEBcDNA.LD12153OS=DrosophilamelanogasterGN=Dph5PE=1SV=2	7	7	7	39.5	39.5	39.5	0.344	2.01
Q7K2X8	Nup44A	35762	Nucleoporin at 44A(Nup44A)	FBgn0033247	tr|Q7K2X8|Q7K2X8_DROMENucleoporinat44A,isoformAOS=DrosophilamelanogasterGN=Nup44APE=1SV=1	11	11	11	33.6	33.6	33.6	0.342	1.34
A4V2I0	Ama	40831	Amalgam(Ama)	FBgn0000071	tr|A4V2I0|A4V2I0_DROMEAmalgam,isoformCOS=DrosophilamelanogasterGN=AmaPE=1SV=1;sp|P15364|AMAL_DROMEProteinamalgamOS=DrosophilamelanogasterGN=AmaPE=2SV=2;tr|Q7KSX2|Q7KSX2_DROMEAmalgam,isoformBOS=DrosophilamelanogasterGN=AmaPE=1SV=1	16	16	16	66.1	66.1	66.1	0.339	7.72
Q9W0H6	Dmel\CG9149	38147	CG9149 gene product from transcript CG9149-RA(CG9149)	FBgn0035203	tr|Q9W0H6|Q9W0H6_DROMECG9149OS=DrosophilamelanogasterGN=Dmel\CG9149PE=1SV=2;tr|T1W0I3|T1W0I3_DROMEFI23938p1(Fragment)OS=DrosophilamelanogasterGN=CG9149-RAPE=2SV=1;tr|Q8SXL6|Q8SXL6_DROMERE07481pOS=DrosophilamelanogasterGN=CG9149PE=2SV=1	14	14	14	50.3	50.3	50.3	0.337	5.41
Q7KVU4	CBP	31669	sarcoplasmic calcium-binding protein(CBP)	FBgn0026144	tr|Q7KVU4|Q7KVU4_DROMESarcoplasmiccalcium-bindingprotein,isoformBOS=DrosophilamelanogasterGN=CBPPE=1SV=1;tr|O96676|O96676_DROMEBcDNA.GH12350OS=DrosophilamelanogasterGN=CBPPE=1SV=1;tr|M9PHB8|M9PHB8_DROMESarcoplasmiccalcium-bindingprotein,isoformCOS=DrosophilamelanogasterGN=CBPPE=1SV=1	8	8	8	43.7	43.7	43.7	0.331	1.56
Q9VIV2	swm	35235	second mitotic wave missing(swm)	FBgn0002044	sp|Q9VIV2|SWM_DROMEZincfingerproteinswmOS=DrosophilamelanogasterGN=swmPE=1SV=1;tr|M9PDF2|M9PDF2_DROMESecondmitoticwavemissing,isoformCOS=DrosophilamelanogasterGN=swmPE=1SV=1	23	23	23	32.1	32.1	32.1	0.33	5
Q9VQQ0	Ptpa	33555	Phosphotyrosyl phosphatase activator(Ptpa)	FBgn0016698	tr|Q9VQQ0|Q9VQQ0_DROMESerine/threonine-proteinphosphatase2AactivatorOS=DrosophilamelanogasterGN=PtpaPE=1SV=1;tr|Q24466|Q24466_DROMESerine/threonine-proteinphosphatase2AactivatorOS=DrosophilamelanogasterGN=PtpaPE=2SV=1;tr|D2NUE3|D2NUE3_DROMESerine/threonine-proteinphosphatase2Aactivator(Fragment)OS=DrosophilamelanogasterGN=Ptpa-RAPE=2SV=1	10	10	10	31.2	31.2	31.2	0.322	1.97
Q9VCA0	Dmel\CG6356	42893	CG6356 gene product from transcript CG6356-RA(CG6356)	FBgn0039178	tr|Q9VCA0|Q9VCA0_DROMECG6356OS=DrosophilamelanogasterGN=CG6356PE=2SV=2;tr|Q8MSK7|Q8MSK7_DROMEGH02014pOS=DrosophilamelanogasterGN=CG6356PE=2SV=1	8	8	8	13	13	13	0.322	3.07
Q03427	LamC	36615	Lamin C(LamC)	FBgn0010397	sp|Q03427|LAMC_DROMELamin-COS=DrosophilamelanogasterGN=LamCPE=1SV=2;tr|A0A0B4KFY9|A0A0B4KFY9_DROMELaminC,isoformBOS=DrosophilamelanogasterGN=LamCPE=4SV=1	24	23	23	46.5	44.6	44.6	0.32	2.15
Q2PDR0	Dmel\CG33977	3885575	CG33977 gene product from transcript CG33977-RA(CG33977)	FBgn0053977	tr|Q2PDR0|Q2PDR0_DROMEGEO11137p1OS=DrosophilamelanogasterGN=CG33977-RAPE=1SV=1;tr|B3DMY4|B3DMY4_DROMEIP20934p(Fragment)OS=DrosophilamelanogasterGN=CG33977-RAPE=2SV=1	1	1	1	10.6	10.6	10.6	-0.32	2.43
M9PI47	Sap130	39455	Sin3A-associated protein 130(Sap130)	FBgn0262714	tr|M9PI47|M9PI47_DROMESin3A-associatedprotein130,isoformFOS=DrosophilamelanogasterGN=Sap130PE=1SV=1;tr|M9PCC4|M9PCC4_DROMESin3A-associatedprotein130,isoformGOS=DrosophilamelanogasterGN=Sap130PE=1SV=1;tr|Q9XZ09|Q9XZ09_DROMEPutativeuncharacterizedproteinOS=DrosophilamelanogasterGN=Sap130PE=1SV=1;tr|Q8IQH9|Q8IQH9_DROMESin3A-associatedprotein130,isoformBOS=DrosophilamelanogasterGN=Sap130PE=1SV=1;tr|Q…	14	14	14	18.9	18.9	18.9	-0.325	1.42
E1JHC4	Ggamma30A	45234	CG3694 gene product from transcript CG3694-RC(Ggamma30A)	FBgn0267252	tr|E1JHC4|E1JHC4_DROMEGuaninenucleotide-bindingproteinsubunitgammaOS=DrosophilamelanogasterGN=Ggamma30APE=1SV=2;tr|E1JHC3|E1JHC3_DROMEGuaninenucleotide-bindingproteinsubunitgammaOS=DrosophilamelanogasterGN=Ggamma30APE=1SV=1;sp|Q9NFZ3|GBGE_DROMEGuaninenucleotide-bindingproteinsubunitgamma-eOS=DrosophilamelanogasterGN=Ggamma30APE=1SV=1;tr|X2JDM7|X2JDM7_DROMEGuaninenucleotide-bindingproteinsubunitga…	9	9	9	60.9	60.9	60.9	-0.327	1.53
G4LU74	Pih1D1	34685	CG5792 gene product from transcript CG5792-RA(Pih1D1)	FBgn0032455	tr|G4LU74|G4LU74_DROMEIP16222p1(Fragment)OS=DrosophilamelanogasterGN=CG5792-RDPE=2SV=1;tr|Q9VK58|Q9VK58_DROMEPih1D1,isoformDOS=DrosophilamelanogasterGN=Pih1D1PE=1SV=5	19	19	1	22.4	22.4	0.8	-0.332	2.98
Q9VZ58	Dmel\CG1637	32019	CG1637 gene product from transcript CG1637-RC(CG1637)	FBgn0030245	tr|Q9VZ58|Q9VZ58_DROMEPurpleacidphosphataseOS=DrosophilamelanogasterGN=CG1637PE=1SV=1	5	4	4	11.1	9.8	9.8	-0.334	1.45
H8F4T6	CG16935-RA	36540	CG16935 gene product from transcript CG16935-RA(CG16935)	FBgn0033883	tr|H8F4T6|H8F4T6_DROMEFI19911p1OS=DrosophilamelanogasterGN=CG16935-RAPE=1SV=1;sp|Q9V6U9|MECR_DROMEEnoyl-[acyl-carrier-protein]reductase,mitochondrialOS=DrosophilamelanogasterGN=CG16935PE=3SV=2;tr|Q58CJ2|Q58CJ2_DROMEAT25977pOS=DrosophilamelanogasterGN=CG16935PE=2SV=1	8	8	8	30.3	30.3	30.3	-0.337	3.46
Q7KSW3	sgll	40925	sugarlethal(sgll)	FBgn0051472	tr|Q7KSW3|Q7KSW3_DROMESugarlethal,isoformBOS=DrosophilamelanogasterGN=sgllPE=1SV=1;tr|Q9VHZ5|Q9VHZ5_DROMELP04163pOS=DrosophilamelanogasterGN=sgllPE=1SV=3	9	9	9	45.1	45.1	45.1	-0.338	2.99
H9XQA9	CG3760-RA	37987	CG3760 gene product from transcript CG3760-RC(CG3760)	FBgn0022343	tr|H9XQA9|H9XQA9_DROMEFI20107p1OS=DrosophilamelanogasterGN=CG3760-RAPE=2SV=1;sp|Q8MMC4|CDV3_DROMEProteinCDV3homologOS=DrosophilamelanogasterGN=CG3760PE=1SV=1	21	2	2	68.6	8.5	8.5	-0.34	2.08
Q0E9B2	Dyb	36362	Dystrobrevin(Dyb)	FBgn0033739	tr|Q0E9B2|Q0E9B2_DROMEDystrobrevinOS=DrosophilamelanogasterGN=DybPE=3SV=1;tr|A1Z904|A1Z904_DROMEDystrobrevinOS=DrosophilamelanogasterGN=DybPE=3SV=1;tr|E8NH80|E8NH80_DROMERE72451p(Fragment)OS=DrosophilamelanogasterGN=Dyb-RCPE=2SV=1;tr|A1Z906|A1Z906_DROMEDystrobrevinOS=DrosophilamelanogasterGN=DybPE=3SV=1;tr|E2QCB7|E2QCB7_DROMEDystrobrevinOS=DrosophilamelanogasterGN=DybPE=3SV=1;tr|A1Z907|A1Z907_DRO…	15	15	15	27.9	27.9	27.9	-0.342	2.01
Q9VEA2	Vps39	42192	Vacuolar protein sorting 39(Vps39)	FBgn0038593	tr|Q9VEA2|Q9VEA2_DROMEGH10703pOS=DrosophilamelanogasterGN=Vps39PE=2SV=1	1	1	1	1.4	1.4	1.4	-0.342	2.54
X2JGV8	Dmel\CG9231	40130	CG9231 gene product from transcript CG9231-RB(CG9231)	FBgn0036887	tr|X2JGV8|X2JGV8_DROMECG9231,isoformBOS=DrosophilamelanogasterGN=Dmel\CG9231PE=4SV=1;sp|Q9VW12|U389_DROMEUPF0389proteinCG9231OS=DrosophilamelanogasterGN=CG9231PE=1SV=1	3	3	3	32.8	32.8	32.8	-0.348	2.67
P25455	Plc21C	33204	Phospholipase C at 21C(Plc21C)	FBgn0004611	sp|P25455-6|PIP1_DROMEIsoformGof1-phosphatidylinositol4,5-bisphosphatephosphodiesteraseclassesIandIIOS=DrosophilamelanogasterGN=Plc21C;sp|P25455-2|PIP1_DROMEIsoform1of1-phosphatidylinositol4,5-bisphosphatephosphodiesteraseclassesIandIIOS=DrosophilamelanogasterGN=Plc21C;sp|P25455-5|PIP1_DROMEIsoformHof1-phosphatidylinositol4,5-bisphosphatephosphodiesteraseclassesIandIIOS=DrosophilamelanogasterGN=P…	16	16	16	18.7	18.7	18.7	-0.349	1.52
Q8T0V0	Sgf29	37429	SAGA-associated factor 29kDa(Sgf29)	FBgn0050390	tr|Q8T0V0|Q8T0V0_DROMEGH03649pOS=DrosophilamelanogasterGN=CG10509PE=2SV=1;tr|Q8MLW4|Q8MLW4_DROMEUncharacterizedprotein,isoformAOS=DrosophilamelanogasterGN=CG30392PE=1SV=1;tr|C4IXZ9|C4IXZ9_DROMEFI03861p(Fragment)OS=DrosophilamelanogasterGN=CG30392-RAPE=2SV=1	6	6	6	26	26	26	-0.354	1.47
A0A0B4K7Q9	chn	36678	charlatan(chn)	FBgn0015371	tr|A0A0B4K7Q9|A0A0B4K7Q9_DROMECharlatan,isoformIOS=DrosophilamelanogasterGN=chnPE=4SV=1;sp|Q7YU81-3|CHN_DROMEIsoformDofProteincharlatanOS=DrosophilamelanogasterGN=chn;sp|Q7YU81-2|CHN_DROMEIsoformAofProteincharlatanOS=DrosophilamelanogasterGN=chn;sp|Q7YU81|CHN_DROMEProteincharlatanOS=DrosophilamelanogasterGN=chnPE=2SV=3;tr|A0A0B4K876|A0A0B4K876_DROMECharlatan,isoformHOS=DrosophilamelanogasterGN=ch…	8	8	8	30.6	30.6	30.6	-0.36	1.36
Q8MZI3	BcDNA:HL01868	38756	CG10077 gene product from transcript CG10077-RA(CG10077)	FBgn0035720	tr|Q8MZI3|Q8MZI3_DROMEGH10652pOS=DrosophilamelanogasterGN=BcDNA:HL01868PE=1SV=1;tr|Q7KU78|Q7KU78_DROMEUncharacterizedprotein,isoformCOS=DrosophilamelanogasterGN=BcDNA:HL01868PE=1SV=1	37	33	25	49.4	46.7	38.8	-0.361	7.51
Q8IPZ5	Dmel\CG9641	33502	CG9641 gene product from transcript CG9641-RB(CG9641)	FBgn0031483	tr|Q8IPZ5|Q8IPZ5_DROMECG9641,isoformBOS=DrosophilamelanogasterGN=CG9641PE=1SV=1;tr|Q9VQJ6|Q9VQJ6_DROMECG9641,isoformAOS=DrosophilamelanogasterGN=CG9641PE=1SV=1	10	10	10	21.9	21.9	21.9	-0.364	1.41
Q7KJ08	Alk	53425	Anaplastic lymphoma kinase(Alk)	FBgn0040505	tr|Q7KJ08|Q7KJ08_DROMEAnaplasticlymphomakinase,isoformAOS=DrosophilamelanogasterGN=AlkPE=2SV=1;tr|Q8SWV4|Q8SWV4_DROMELP03070pOS=DrosophilamelanogasterGN=AlkPE=2SV=1	13	13	13	12.2	12.2	12.2	-0.366	1.81
M9NGG5	futsch	5740544	CG34387 gene product from transcript CG34387-RF(futsch)	FBgn0259108	tr|M9NGG5|M9NGG5_DROMEFutsch,isoformFOS=DrosophilamelanogasterGN=futschPE=1SV=1;sp|Q9W596|FUTSC_DROMEMicrotubule-associatedproteinfutschOS=DrosophilamelanogasterGN=futschPE=1SV=4	175	175	174	52.7	52.7	52.6	-0.378	7.24
A1Z847	CG2269	36056	CG2269 gene product from transcript CG2269-RD(CG2269)	FBgn0033484	tr|A1Z847|A1Z847_DROMECG2269,isoformBOS=DrosophilamelanogasterGN=CG2269PE=1SV=1;tr|Q0E9D9|Q0E9D9_DROMECG2269,isoformAOS=DrosophilamelanogasterGN=CG2269PE=1SV=1;tr|Q86NV0|Q86NV0_DROMEGH01001p(Fragment)OS=DrosophilamelanogasterGN=CG2269PE=2SV=1;tr|Q8IGF6|Q8IGF6_DROMERH30075pOS=DrosophilamelanogasterGN=CG2269PE=2SV=1	20	20	20	26.7	26.7	26.7	-0.381	7.51
D5SHT8	Nhe3	33939	Na[+]/H[+] hydrogen exchanger 3(Nhe3)	FBgn0028703	tr|D5SHT8|D5SHT8_DROMESodium/hydrogenexchangerOS=DrosophilamelanogasterGN=Nhe3PE=2SV=1;tr|Q5U1C5|Q5U1C5_DROMESodium/hydrogenexchangerOS=DrosophilamelanogasterPE=2SV=1;tr|B7Z029|B7Z029_DROMESodium/hydrogenexchangerOS=DrosophilamelanogasterGN=Nhe3PE=3SV=1;tr|M9PB53|M9PB53_DROMESodium/hydrogenexchangerOS=DrosophilamelanogasterGN=Nhe3PE=3SV=1;tr|Q9VM99|Q9VM99_DROMESodium/hydrogenexchangerOS=Drosophil…	1	1	1	2.6	2.6	2.6	-0.381	1.53
Q70VI1	Mf	41824	Myofilin(Mf)	FBgn0038294	tr|Q70VI1|Q70VI1_DROMEMf4proteinOS=DrosophilamelanogasterGN=MfPE=1SV=1;tr|Q9VFC7|Q9VFC7_DROMEMf5proteinOS=DrosophilamelanogasterGN=MfPE=1SV=2;tr|Q95U15|Q95U15_DROMEGH14252pOS=DrosophilamelanogasterGN=MfPE=1SV=1;tr|C1C553|C1C553_DROMEMIP06826pOS=DrosophilamelanogasterGN=MfPE=1SV=1;tr|A0A0B4KG65|A0A0B4KG65_DROMEMyofilin,isoformOOS=DrosophilamelanogasterGN=MfPE=1SV=1;tr|E1JIK9|E1JIK9_DROMEMyofilin,i…	16	16	16	46.7	46.7	46.7	-0.392	1.57
A8JR35	Dscam3	42103	Down syndrome cell adhesion molecule 3(Dscam3)	FBgn0261046	tr|A8JR35|A8JR35_DROMEDownsyndromecelladhesionmolecule3,isoformCOS=DrosophilamelanogasterGN=Dscam3PE=4SV=1;tr|Q9VEJ5|Q9VEJ5_DROMEDownsyndromecelladhesionmolecule3,isoformFOS=DrosophilamelanogasterGN=Dscam3PE=4SV=3;tr|Q7KSE9|Q7KSE9_DROMEDownsyndromecelladhesionmolecule3,isoformEOS=DrosophilamelanogasterGN=Dscam3PE=4SV=2;tr|Q6IDE9|Q6IDE9_DROMEDownsyndromecelladhesionmolecule3,isoformDOS=Drosophilam…	19	19	19	15.9	15.9	15.9	-0.394	2.59
E3CTS8	Eph	43803	Eph receptor tyrosine kinase(Eph)	FBgn0025936	tr|E3CTS8|E3CTS8_DROMERT10225p(Fragment)OS=DrosophilamelanogasterGN=Eph-RCPE=2SV=1;tr|Q8MT37|Q8MT37_DROMERE61046pOS=DrosophilamelanogasterGN=EphPE=2SV=1	10	1	1	25.5	1.8	1.8	-0.395	1.49
Q7KV91	c62E-15	38315	CG16758 gene product from transcript CG16758-RD(CG16758)	FBgn0035348	tr|Q7KV91|Q7KV91_DROMEPurinenucleosidephosphorylaseOS=DrosophilamelanogasterGN=c62E-15PE=1SV=1;tr|Q7KV95|Q7KV95_DROMEPurinenucleosidephosphorylaseOS=DrosophilamelanogasterGN=c62E-15PE=1SV=1;tr|Q9W004|Q9W004_DROMEPurinenucleosidephosphorylaseOS=DrosophilamelanogasterGN=c62E-15PE=1SV=3;tr|E4NKM8|E4NKM8_DROMELP21778p(Fragment)OS=DrosophilamelanogasterGN=CG16758-REPE=2SV=1;tr|Q7KV94|Q7KV94_DROMEGH041…	4	4	4	16.5	16.5	16.5	-0.397	3.5
Q9W2J6	Gyg	37419	CG44244 gene product from transcript CG44244-RE(Glycogenin)	FBgn0265191	tr|Q9W2J6|Q9W2J6_DROMEGlycogenin,isoformBOS=DrosophilamelanogasterGN=GlycogeninPE=1SV=3;tr|A0A0B4LG29|A0A0B4LG29_DROMEGlycogenin,isoformGOS=DrosophilamelanogasterGN=GlycogeninPE=1SV=1;tr|A0A0B4K7X5|A0A0B4K7X5_DROMEGlycogenin,isoformDOS=DrosophilamelanogasterGN=GlycogeninPE=1SV=1;tr|A0A0B4LG72|A0A0B4LG72_DROMEGlycogenin,isoformHOS=DrosophilamelanogasterGN=GlycogeninPE=1SV=1;tr|A0A0B4LFW5|A0A0B4LFW…	11	11	11	48	48	48	-0.405	3.94
Q9VCF4	AP-1sigma	42835	Adaptor Protein complex 1, sigma subunit(AP-1sigma)	FBgn0039132	tr|Q9VCF4|Q9VCF4_DROMEAdaptorproteincomplex1,sigmasubunit,isoformAOS=DrosophilamelanogasterGN=AP-1sigmaPE=1SV=2;tr|A0A0B4KHB7|A0A0B4KHB7_DROMEAdaptorproteincomplex1,sigmasubunit,isoformDOS=DrosophilamelanogasterGN=AP-1sigmaPE=4SV=1;tr|B8A403|B8A403_DROMEAdaptorproteincomplex1,sigmasubunit,isoformBOS=DrosophilamelanogasterGN=AP-1sigmaPE=2SV=1;tr|Q9GQM8|Q9GQM8_DROMEClathrin-associatedadaptorcomplex…	2	2	2	21	21	21	-0.406	2.02
A0A0B4KEY5	l(2)efl	37744	lethal (2) essential for life(l(2)efl)	FBgn0011296	tr|A0A0B4KEY5|A0A0B4KEY5_DROMELethal(2)essentialforlife,isoformCOS=DrosophilamelanogasterGN=l(2)eflPE=3SV=1;sp|P82147|L2EFL_DROMEProteinlethal(2)essentialforlifeOS=DrosophilamelanogasterGN=l(2)eflPE=1SV=1;sp|P82147-2|L2EFL_DROMEIsoformShortofProteinlethal(2)essentialforlifeOS=DrosophilamelanogasterGN=l(2)efl	9	9	9	53.5	53.5	53.5	-0.408	1.88
Q7KY09	trio	43974	CG18214 gene product from transcript CG18214-RA(trio)	FBgn0024277	tr|Q7KY09|Q7KY09_DROMETrioOS=DrosophilamelanogasterGN=trioPE=2SV=1;tr|Q9W0L0|Q9W0L0_DROMEGuanine-nucleotide-exchange-factorTRIOOS=DrosophilamelanogasterGN=trioPE=2SV=3;tr|Q7KVD1|Q7KVD1_DROMETrio,isoformAOS=DrosophilamelanogasterGN=trioPE=1SV=1;tr|C6TP86|C6TP86_DROMELP19492pOS=DrosophilamelanogasterGN=trio-RAPE=2SV=1	25	25	25	16	16	16	-0.409	2.28
Q25B55	brp	35977	bruchpilot(brp)	FBgn0259246	tr|Q25B55|Q25B55_DROMECASTOS=DrosophilamelanogasterGN=brpPE=2SV=1;tr|A1Z7V1|A1Z7V1_DROMEBruchpilot,isoformDOS=DrosophilamelanogasterGN=brpPE=1SV=1;tr|A8DY79|A8DY79_DROMEBruchpilot,isoformGOS=DrosophilamelanogasterGN=brpPE=1SV=2;tr|A0A0B4K7K9|A0A0B4K7K9_DROMEBruchpilot,isoformJOS=DrosophilamelanogasterGN=brpPE=1SV=1;tr|A0A0B4K6V0|A0A0B4K6V0_DROMEBruchpilot,isoformLOS=DrosophilamelanogasterGN=brpPE…	57	57	24	32	32	11.4	-0.416	3.3
Q9VV74	Smn	39844	survival motor neuron(Smn)	FBgn0036641	sp|Q9VV74|SMN_DROMESurvivalmotorneuronproteinOS=DrosophilamelanogasterGN=SmnPE=1SV=1	4	4	4	21.2	21.2	21.2	-0.424	1.6
O46092	Rbcn-3B	31155	Rabconnectin-3B(Rbcn-3B)	FBgn0023510	tr|O46092|O46092_DROMEEG:86E4.3proteinOS=DrosophilamelanogasterGN=Rbcn-3BPE=4SV=1;tr|Q2XXU2|Q2XXU2_DROMECG17766(Fragment)OS=DrosophilamelanogasterGN=Rbcn-3BPE=4SV=1;tr|Q9W543|Q9W543_DROMERabconnectin-3B,isoformAOS=DrosophilamelanogasterGN=Rbcn-3BPE=1SV=1	6	6	6	4.8	4.8	4.8	-0.426	1.33
Q9VZM5	PIG-B	38446	CG12006 gene product from transcript CG12006-RA(CG12006)	FBgn0035464	sp|Q9VZM5|PIGB_DROMEGPImannosyltransferase3OS=DrosophilamelanogasterGN=CG12006PE=2SV=2;sp|Q9VZM5-2|PIGB_DROMEIsoformBofGPImannosyltransferase3OS=DrosophilamelanogasterGN=CG12006	8	8	8	21.6	21.6	21.6	-0.439	3.39
Q9V396	CAH1	34786	Carbonic anhydrase 1(CAH1)	FBgn0027844	tr|Q9V396|Q9V396_DROMECarbonicanhydrase1OS=DrosophilamelanogasterGN=CAH1PE=1SV=1	4	4	4	20.7	20.7	20.7	-0.448	2.1
Q967D7	tutl	46015	turtle(tutl)	FBgn0010473	sp|Q967D7|TUTL_DROMEProteinturtleOS=DrosophilamelanogasterGN=tutlPE=1SV=2;tr|C0PTW0|C0PTW0_DROMERT01550p(Fragment)OS=DrosophilamelanogasterGN=tutl-RDPE=2SV=1;sp|Q967D7-5|TUTL_DROMEIsoform5ofProteinturtleOS=DrosophilamelanogasterGN=tutl;sp|Q967D7-4|TUTL_DROMEIsoform4ofProteinturtleOS=DrosophilamelanogasterGN=tutl;tr|E1JHT0|E1JHT0_DROMETurtle,isoformFOS=DrosophilamelanogasterGN=tutlPE=4SV=1;tr|A0A0…	9	9	9	7.6	7.6	7.6	-0.45	1.63
Q59DP9	PMCA	43787	plasma membrane calcium ATPase(PMCA)	FBgn0259214	tr|Q59DP9|Q59DP9_DROMECalcium-transportingATPaseOS=DrosophilamelanogasterGN=PMCAPE=1SV=3;tr|Q59DP8|Q59DP8_DROMECalcium-transportingATPaseOS=DrosophilamelanogasterGN=PMCAPE=1SV=3	36	36	4	36.7	36.7	4.5	-0.458	9.34
Q7KA66	Spn43Aa	45041	Serpin 43Aa(Spn43Aa)	FBgn0024294	tr|Q7KA66|Q7KA66_DROMESerpin43AaOS=DrosophilamelanogasterGN=Spn43AaPE=1SV=1;tr|Q8MQZ7|Q8MQZ7_DROMELP08647p(Fragment)OS=DrosophilamelanogasterGN=Spn43AaPE=2SV=1	17	17	17	54.6	54.6	54.6	-0.458	1.85
Q8SWV3	CG1607	43707	CG1607 gene product from transcript CG1607-RA(CG1607)	FBgn0039844	tr|Q8SWV3|Q8SWV3_DROMERE02759pOS=DrosophilamelanogasterGN=CG8243PE=2SV=1;tr|A1Z7K6|A1Z7K6_DROMECG8243OS=DrosophilamelanogasterGN=CG8243-RAPE=1SV=1	7	7	7	16.2	16.2	16.2	-0.459	3.07
Q9VW09	l(3)76BDr	40127	Listerin E3 ubiquitin protein ligase 1(Ltn1)	FBgn0262517	sp|Q9VW09|LTN1_DROMEE3ubiquitin-proteinligaselisterinOS=DrosophilamelanogasterGN=l(3)76BDrPE=1SV=2	20	20	20	16	16	16	-0.484	1.63
Q7KRU8	Fer1HCH	46415	Ferritin 1 heavy chain homologue(Fer1HCH)	FBgn0015222	tr|Q7KRU8|Q7KRU8_DROMEFerritinOS=DrosophilamelanogasterGN=Fer1HCHPE=1SV=1;tr|H1UUD2|H1UUD2_DROMEFerritinOS=DrosophilamelanogasterGN=Fer1HCHPE=1SV=1;tr|Q7KMQ5|Q7KMQ5_DROMEFerritin(Fragment)OS=DrosophilamelanogasterGN=Fer1HCHPE=3SV=1;tr|B9EQV2|B9EQV2_DROMEFerritin(Fragment)OS=DrosophilamelanogasterGN=Fer1HCH-RBPE=2SV=1;tr|B8A405|B8A405_DROMEFerritinOS=DrosophilamelanogasterGN=Fer1HCHPE=1SV=1;tr|A0A…	10	10	10	71.7	71.7	71.7	-0.5	4.46
Q8IGP9	Kyat	41433	CG6950 gene product from transcript CG6950-RC(CG6950)	FBgn0037955	tr|Q8IGP9|Q8IGP9_DROMERE50216pOS=DrosophilamelanogasterGN=CG6950PE=2SV=1;tr|Q8SXC2|Q8SXC2_DROMECG6950,isoformAOS=DrosophilamelanogasterGN=CG6950-RCPE=1SV=1	5	5	5	24.8	24.8	24.8	-0.508	1.51
Q9VWB0	Pex23	40229	Peroxin 23(Pex23)	FBgn0052226	sp|Q9VWB0|TECPR_DROMETectoninbeta-propellerrepeat-containingproteinOS=DrosophilamelanogasterGN=Pex23PE=2SV=2	4	4	4	3.7	3.7	3.7	-0.508	1.32
B7Z0D9	Dscam4	2769008	Down syndrome cell adhesion molecule 4(Dscam4)	FBgn0263219	tr|B7Z0D9|B7Z0D9_DROMEDownsyndromecelladhesionmolecule4,isoformHOS=DrosophilamelanogasterGN=Dscam4PE=4SV=1;tr|Q0E8G9|Q0E8G9_DROMEDownsyndromecelladhesionmolecule4,isoformDOS=DrosophilamelanogasterGN=Dscam4PE=4SV=2;tr|M9PHS6|M9PHS6_DROMEDownsyndromecelladhesionmolecule4,isoformIOS=DrosophilamelanogasterGN=Dscam4PE=4SV=1	10	10	10	6.5	6.5	6.5	-0.511	2.05
A0A0B4KHF0	Fer2LCH	44965	Ferritin 2 light chain homologue(Fer2LCH)	FBgn0015221	tr|A0A0B4KHF0|A0A0B4KHF0_DROMEFerritinOS=DrosophilamelanogasterGN=Fer2LCHPE=1SV=1;tr|Q9VA83|Q9VA83_DROMEFerritinOS=DrosophilamelanogasterGN=Fer2LCHPE=1SV=1;tr|Q9U7A3|Q9U7A3_DROMEFerritinOS=DrosophilamelanogasterGN=Fer2LCHPE=2SV=1	18	18	3	73.7	73.7	11.9	-0.512	4.24
Q8IPG9	Bsg	318841	Basigin(Bsg)	FBgn0261822	tr|Q8IPG9|Q8IPG9_DROMEBasigin,isoformAOS=DrosophilamelanogasterGN=BsgPE=1SV=1;tr|M9PCW5|M9PCW5_DROMEBasigin,isoformJOS=DrosophilamelanogasterGN=BsgPE=1SV=1;tr|Q961I4|Q961I4_DROMEGH21853pOS=DrosophilamelanogasterGN=BsgPE=2SV=1;tr|Q7KTJ7|Q7KTJ7_DROMEBasigin,isoformGOS=DrosophilamelanogasterGN=BsgPE=1SV=1	8	8	8	38.1	38.1	38.1	-0.513	5.81
M9NGK3	trol	45320	terribly reduced optic lobes(trol)	FBgn0267911	tr|M9NGK3|M9NGK3_DROMETerriblyreducedopticlobes,isoformALOS=DrosophilamelanogasterGN=trolPE=1SV=2;tr|X2JDK9|X2JDK9_DROMETerriblyreducedopticlobes,isoformASOS=DrosophilamelanogasterGN=trolPE=1SV=1;tr|M9NET2|M9NET2_DROMETerriblyreducedopticlobes,isoformAIOS=DrosophilamelanogasterGN=trolPE=1SV=2;tr|M9NDM1|M9NDM1_DROMETerriblyreducedopticlobes,isoformAPOS=DrosophilamelanogasterGN=trolPE=1SV=2;tr|Q8IR…	78	78	78	28.9	28.9	28.9	-0.516	6
Q9VC96	BRWD3	42898	CG31132 gene product from transcript CG31132-RA(BRWD3)	FBgn0011785	tr|Q9VC96|Q9VC96_DROMEBRWD3OS=DrosophilamelanogasterGN=BRWD3PE=1SV=2;tr|Q8SX63|Q8SX63_DROMELD40380pOS=DrosophilamelanogasterGN=BRWD3PE=2SV=1	9	9	9	5.6	5.6	5.6	-0.522	1.46
Q9W4C3	Usp16-45	31458	Ubiquitin specific protease 16/45(Usp16-45)	FBgn0029763	tr|Q9W4C3|Q9W4C3_DROMEUbiquitinylhydrolase1OS=DrosophilamelanogasterGN=Usp16-45PE=1SV=1	6	6	6	7.4	7.4	7.4	-0.523	1.35
Q9VKU1	Fatp	26067068	Fatty acid (long chain) transport protein(Fatp)	FBgn0267828	tr|Q9VKU1|Q9VKU1_DROMEFattyacid(Longchain)transportprotein,isoformAOS=DrosophilamelanogasterGN=FatpPE=1SV=2;tr|E1JHE4|E1JHE4_DROMEFattyacid(Longchain)transportprotein,isoformFOS=DrosophilamelanogasterGN=FatpPE=1SV=3	4	4	4	8.6	8.6	8.6	-0.533	1.82
Q9V4A1	Kif3C	43820	Kinesin family member 3C ortholog(Kif3C)	FBgn0039925	tr|Q9V4A1|Q9V4A1_DROMEKinesin-likeproteinOS=DrosophilamelanogasterGN=Kif3CPE=2SV=4	5	5	5	8.2	8.2	8.2	-0.536	2.34
P53624	alpha-Man-Ia	31957	alpha-Mannosidase class I a(alpha-Man-Ia)	FBgn0259170	sp|P53624|MA1A1_DROMEMannosyl-oligosaccharidealpha-1,2-mannosidaseIAOS=DrosophilamelanogasterGN=alpha-Man-IaPE=2SV=2;sp|P53624-2|MA1A1_DROMEIsoformKofMannosyl-oligosaccharidealpha-1,2-mannosidaseIAOS=DrosophilamelanogasterGN=alpha-Man-Ia;tr|Q8IRL4|Q8IRL4_DROMEalpha-1,2-MannosidaseOS=DrosophilamelanogasterGN=alpha-Man-IaPE=1SV=2	9	9	9	16.6	16.6	16.6	-0.565	2.79
Q9W526	EG:67A9.2	31178	CG16903 gene product from transcript CG16903-RA(CG16903)	FBgn0040394	tr|Q9W526|Q9W526_DROMELD24704pOS=DrosophilamelanogasterGN=EG:67A9.2PE=1SV=1;tr|Q9U1K6|Q9U1K6_DROMEEG:67A9.2proteinOS=DrosophilamelanogasterGN=EG:67A9.2PE=3SV=1	6	6	6	15.4	15.4	15.4	-0.567	1.56
Q4ABH3	mtd	45467	mustard(mtd)	FBgn0013576	tr|Q4ABH3|Q4ABH3_DROMEMustard,isoformMOS=DrosophilamelanogasterGN=mtdPE=1SV=1;tr|Q7KNC5|Q7KNC5_DROMEL82BOS=DrosophilamelanogasterGN=mtdPE=1SV=1;tr|C6TPB0|C6TPB0_DROMEAT17919p(Fragment)OS=DrosophilamelanogasterGN=l(3)82Fd-RMPE=2SV=1;tr|Q8MSQ5|Q8MSQ5_DROMEMustard,isoformGOS=DrosophilamelanogasterGN=mtdPE=1SV=1;tr|Q8IPN9|Q8IPN9_DROMEMustard,isoformKOS=DrosophilamelanogasterGN=mtdPE=1SV=1;tr|B7Z0T3|B…	12	12	12	16.6	16.6	16.6	-0.576	2.6
Q86PA0	Dmel\CG17816	40928	CG17816 gene product from transcript CG17816-RE(CG17816)	FBgn0037525	tr|Q86PA0|Q86PA0_DROMELD14577pOS=DrosophilamelanogasterGN=CG17816PE=1SV=1;tr|A8JQV2|A8JQV2_DROMEUncharacterizedprotein,isoformEOS=DrosophilamelanogasterGN=CG17816PE=1SV=1;tr|A0A0B4KFF3|A0A0B4KFF3_DROMEUncharacterizedprotein,isoformKOS=DrosophilamelanogasterGN=CG17816PE=1SV=1;tr|A8JQV3|A8JQV3_DROMEUncharacterizedprotein,isoformGOS=DrosophilamelanogasterGN=CG17816PE=1SV=1;tr|A0A0C4DHA8|A0A0C4DHA8_D…	25	25	25	45.1	45.1	45.1	-0.579	7.23
Q95RR1	Atox1	326216	CG32446 gene product from transcript CG32446-RA(Atox1)	FBgn0052446	tr|Q95RR1|Q95RR1_DROMEAntioxidant1copperchaperone,isoformAOS=DrosophilamelanogasterGN=Atox1PE=1SV=1;tr|M9PD88|M9PD88_DROMEAntioxidant1copperchaperone,isoformBOS=DrosophilamelanogasterGN=Atox1PE=1SV=1	5	5	5	66.2	66.2	66.2	-0.579	5.33
A0A0B4LGZ8	Obp56d	37266	Odorant-binding protein 56d(Obp56d)	FBgn0034470	tr|A0A0B4LGZ8|A0A0B4LGZ8_DROMEGEO07517p1OS=DrosophilamelanogasterGN=Obp56dPE=1SV=1;sp|Q8SY61|OB56D_DROMEGeneralodorant-bindingprotein56dOS=DrosophilamelanogasterGN=Obp56dPE=1SV=2;tr|A9QHQ8|A9QHQ8_DROMEOdorant-bindingprotein56d(Fragment)OS=DrosophilamelanogasterGN=Obp56dPE=4SV=1;tr|A9QHM4|A9QHM4_DROMEFI09203p(Fragment)OS=DrosophilamelanogasterGN=Obp56dPE=2SV=1;tr|A9QHP7|A9QHP7_DROMEOdorant-binding…	7	7	7	62.6	62.6	62.6	-0.587	2.45
P29746	bnb	32872	bangles and beads(bnb)	FBgn0001090	sp|P29746|BNB_DROMEProteinbanglesandbeadsOS=DrosophilamelanogasterGN=bnbPE=1SV=1	46	46	46	86.9	86.9	86.9	-0.6	2.63
Q7KJC0	l(2)01289	46017	lethal (2) 01289(l(2)01289)	FBgn0010482	tr|Q7KJC0|Q7KJC0_DROMEL(2)01289H9formOS=DrosophilamelanogasterGN=l(2)01289PE=2SV=1	9	9	1	12.7	12.7	1.9	-0.627	1.78
Q9VW40	TORIP	40158	CG14103 gene product from transcript CG14103-RB(CG14103)	FBgn0036908	tr|Q9VW40|Q9VW40_DROMELD31235pOS=DrosophilamelanogasterGN=TORIPPE=1SV=2	7	7	7	27.2	27.2	27.2	-0.634	4.99
P23779	Cys	41767	Cystatin-like(Cys)	FBgn0004629	sp|P23779|CYTL_DROMECystatin-likeproteinOS=DrosophilamelanogasterGN=CysPE=2SV=2	5	5	4	55.6	55.6	50	-0.649	3.2
Q9VVM8	Dmel\CG5290	39998	CG5290 gene product from transcript CG5290-RA(CG5290)	FBgn0036772	tr|Q9VVM8|Q9VVM8_DROMECG5290OS=DrosophilamelanogasterGN=Dmel\CG5290PE=1SV=1;tr|Q5U160|Q5U160_DROMERE04643pOS=DrosophilamelanogasterGN=CG5290PE=2SV=1	10	10	10	15	15	15	-0.659	1.5
M9PH72	Dmel\CG42324	38430	CG42324 gene product from transcript CG42324-RK(CG42324)	FBgn0259224	tr|M9PH72|M9PH72_DROMEUncharacterizedprotein,isoformIOS=DrosophilamelanogasterGN=Dmel\CG42324PE=4SV=1;tr|M9PEH1|M9PEH1_DROMEUncharacterizedprotein,isoformGOS=DrosophilamelanogasterGN=Dmel\CG42324PE=4SV=1;tr|M9PBL9|M9PBL9_DROMEUncharacterizedprotein,isoformJOS=DrosophilamelanogasterGN=Dmel\CG42324PE=4SV=1;tr|Q9VZP0|Q9VZP0_DROMEUncharacterizedprotein,isoformKOS=DrosophilamelanogasterGN=Dmel\CG42324…	5	5	5	6.8	6.8	6.8	-0.659	1.57
Q9W0H3	CG9186	38150	CG9186 gene product from transcript CG9186-RB(CG9186)	FBgn0035206	sp|Q9W0H3|LDAH_DROMELipiddroplet-associatedhydrolaseOS=DrosophilamelanogasterGN=CG9186PE=2SV=1	8	8	8	32.9	32.9	32.9	-0.663	10.5
M9PD50	skd	43906	skuld(skd)	FBgn0003415	tr|M9PD50|M9PD50_DROMESkuld,isoformFOS=DrosophilamelanogasterGN=skdPE=1SV=1;tr|E6PBY1|E6PBY1_DROMELD48112pOS=DrosophilamelanogasterGN=skd-RCPE=2SV=1;sp|Q7KTX8|MED13_DROMEMediatorofRNApolymeraseIItranscriptionsubunit13OS=DrosophilamelanogasterGN=skdPE=1SV=1;tr|A8JNW4|A8JNW4_DROMESkuld,isoformEOS=DrosophilamelanogasterGN=skdPE=1SV=1	12	12	12	8.3	8.3	8.3	-0.665	1.58
Q9VRU1	Dmel\CG10467	38697	CG10467 gene product from transcript CG10467-RA(CG10467)	FBgn0035679	tr|Q9VRU1|Q9VRU1_DROMEAldose1-epimeraseOS=DrosophilamelanogasterGN=Dmel\CG10467PE=1SV=1;tr|Q8MT28|Q8MT28_DROMEAldose1-epimeraseOS=DrosophilamelanogasterGN=CG10467PE=2SV=1;tr|C5WLR2|C5WLR2_DROMEMIP04215p(Fragment)OS=DrosophilamelanogasterGN=CG10467-RAPE=2SV=1	8	8	8	31	31	31	-0.666	5.66
Q9VNT5	Trxr-2	40475	thioredoxin reductase 2(Trxr-2)	FBgn0037170	sp|Q9VNT5|TRXR2_DROMEThioredoxinreductase2,mitochondrialOS=DrosophilamelanogasterGN=Trxr-2PE=2SV=1	4	2	2	8.9	5.4	5.4	-0.676	1.49
Q9VHT5	mRpL1	40980	mitochondrial ribosomal protein L1(mRpL1)	FBgn0037566	tr|Q9VHT5|Q9VHT5_DROMELD31571pOS=DrosophilamelanogasterGN=mRpL1PE=1SV=2	4	4	4	14.1	14.1	14.1	-0.687	1.54
Q9VIZ1	DCTN6-p27	35195	Dynactin 6, p27 subunit(DCTN6-p27)	FBgn0086446	tr|Q9VIZ1|Q9VIZ1_DROMEDynactin6,p27subunitOS=DrosophilamelanogasterGN=DCTN6-p27PE=1SV=1	3	3	3	31.4	31.4	31.4	-0.687	1.67
Q9I7I4	Nep4	42449	Neprilysin 4(Nep4)	FBgn0038818	tr|Q9I7I4|Q9I7I4_DROMEGH21274pOS=DrosophilamelanogasterGN=Nep4PE=2SV=3;tr|Q8T062|Q8T062_DROMELD25753pOS=DrosophilamelanogasterGN=Nep4PE=2SV=1	2	2	2	2.8	2.8	2.8	-0.702	3.25
P29681	ImpE2	38432	Ecdysone-inducible gene E2(ImpE2)	FBgn0001254	sp|P29681|IMPE2_DROME20-hydroxyecdysoneproteinOS=DrosophilamelanogasterGN=ImpE2PE=1SV=1	18	18	18	47.4	47.4	47.4	-0.704	3.58
X2JD07	l(1)G0020	31811	lethal (1) G0020(l(1)G0020)	FBgn0027330	tr|X2JD07|X2JD07_DROMERNAcytidineacetyltransferaseOS=DrosophilamelanogasterGN=l(1)G0020PE=1SV=1;tr|H0RNM5|H0RNM5_DROMERNAcytidineacetyltransferaseOS=DrosophilamelanogasterGN=l(1)G0020-RAPE=2SV=1;sp|Q9W3C1|NAT10_DROMERNAcytidineacetyltransferaseOS=DrosophilamelanogasterGN=l(1)G0020PE=1SV=2	11	11	11	14.4	14.4	14.4	-0.706	1.35
M9PHW6	Frq1	32797	Frequenin 1(Frq1)	FBgn0030897	tr|M9PHW6|M9PHW6_DROMEFrequenin1,isoformDOS=DrosophilamelanogasterGN=Frq1PE=4SV=1;sp|P37236|FREQ_DROMEFrequenin-1OS=DrosophilamelanogasterGN=Frq1PE=2SV=2;tr|Q9VWX8|Q9VWX8_DROMEFI18190p1OS=DrosophilamelanogasterGN=Frq2PE=1SV=1;tr|Q494M0|Q494M0_DROMERE60237pOS=DrosophilamelanogasterGN=FrqPE=2SV=1	5	5	5	29.4	29.4	29.4	-0.727	2.65
M9PHD2	Ctl1	38523	CG1311 gene product from transcript CG1311-RA(CG1311)	FBgn0035523	tr|M9PHD2|M9PHD2_DROMECG1311,isoformBOS=DrosophilamelanogasterGN=Dmel\CG1311PE=3SV=1;tr|U3PXB1|U3PXB1_DROMEFI21576p1OS=DrosophilamelanogasterGN=CG1311-RAPE=2SV=1;sp|Q9VZE7|CTLH1_DROMECTL-likeprotein1OS=DrosophilamelanogasterGN=CG1311PE=2SV=1	9	9	9	22.2	22.2	22.2	-0.738	5.81
E1JJ00	Dmel\CG34354	5740528	CG34354 gene product from transcript CG34354-RE(CG34354)	FBgn0085383	tr|E1JJ00|E1JJ00_DROMEUncharacterizedprotein,isoformDOS=DrosophilamelanogasterGN=CG34354PE=4SV=2;tr|A0A126GV08|A0A126GV08_DROMEUncharacterizedprotein,isoformGOS=DrosophilamelanogasterGN=CG34354PE=4SV=1;tr|A0A0H4Y1N6|A0A0H4Y1N6_DROMEFI24702p1OS=DrosophilamelanogasterGN=CG34354-REPE=2SV=1;tr|A8JPX0|A8JPX0_DROMEUncharacterizedprotein,isoformFOS=DrosophilamelanogasterGN=CG34354PE=4SV=2	3	3	3	10	10	10	-0.739	1.51
A0A1B2AKN7	Obp56a	37264	Odorant-binding protein 56a(Obp56a)	FBgn0034468	tr|A0A1B2AKN7|A0A1B2AKN7_DROMEGEO07788p1(Fragment)OS=DrosophilamelanogasterPE=2SV=1;sp|Q9V8Y2|OB56A_DROMEGeneralodorant-bindingprotein56aOS=DrosophilamelanogasterGN=Obp56aPE=2SV=1	9	9	8	53.2	53.2	53.2	-0.752	3.43
Q9VHH8	beag	41091	CG18005 gene product from transcript CG18005-RA(beag)	FBgn0037660	tr|Q9VHH8|Q9VHH8_DROMEBeagOS=DrosophilamelanogasterGN=beagPE=1SV=1	8	8	8	13.8	13.8	13.8	-0.759	1.85
A0A0B4LFL6	Dhit	37037	Double hit(Dhit)	FBgn0028743	tr|A0A0B4LFL6|A0A0B4LFL6_DROMEDoublehit,isoformCOS=DrosophilamelanogasterGN=DhitPE=4SV=1;tr|Q8T017|Q8T017_DROMEDoublehit,isoformBOS=DrosophilamelanogasterGN=DhitPE=1SV=1;tr|O96842|O96842_DROMEEG:52C10.2proteinOS=DrosophilamelanogasterGN=DhitPE=4SV=1	4	4	4	18.5	18.5	18.5	-0.761	2.08
E1JHJ3	Mhc	35007	Myosin heavy chain(Mhc)	FBgn0264695	tr|E1JHJ3|E1JHJ3_DROMEMyosinheavychain,isoformOOS=DrosophilamelanogasterGN=MhcPE=1SV=1;sp|P05661-23|MYSA_DROMEIsoformQofMyosinheavychain,muscleOS=DrosophilamelanogasterGN=Mhc;sp|P05661-20|MYSA_DROMEIsoformGofMyosinheavychain,muscleOS=DrosophilamelanogasterGN=Mhc;sp|P05661-18|MYSA_DROMEIsoformEofMyosinheavychain,muscleOS=DrosophilamelanogasterGN=Mhc	178	3	0	67.9	1.9	0	-0.785	1.78
Q0KHN6	CG40500-PA	3355160	CG42346 gene product from transcript CG42346-RD(CG42346)	FBgn0259677	tr|Q0KHN6|Q0KHN6_DROMEUncharacterizedprotein,isoformCOS=DrosophilamelanogasterGN=CG42346PE=4SV=3	15	15	15	11.9	11.9	11.9	-0.8	1.67
Q9VEL2	Brf	42087	CG31256 gene product from transcript CG31256-RA(Brf)	FBgn0038499	tr|Q9VEL2|Q9VEL2_DROMEBrf,isoformAOS=DrosophilamelanogasterGN=BrfPE=1SV=2;tr|Q9NG52|Q9NG52_DROMERNApolymeraseIIItranscriptionfactorBRFOS=DrosophilamelanogasterGN=BrfPE=2SV=1;tr|Q9NB72|Q9NB72_DROMERNApolymeraseIIItranscriptionfactorBRFOS=DrosophilamelanogasterGN=BrfPE=2SV=1	6	6	6	13	13	13	-0.803	1.54
I1V510	mRpS34	39809	mitochondrial ribosomal protein S34(mRpS34)	FBgn0285951	tr|I1V510|I1V510_DROMESir2OS=DrosophilamelanogasterGN=Sir2PE=4SV=1;sp|Q9VK34|SIR2_DROMENAD-dependenthistonedeacetylaseSir2OS=DrosophilamelanogasterGN=Sir2PE=1SV=1;tr|Q86LE9|Q86LE9_DROMELD07439pOS=DrosophilamelanogasterGN=Sirt1PE=2SV=1;tr|D3PFE9|D3PFE9_DROMERE01731pOS=DrosophilamelanogasterGN=Sir2-RAPE=2SV=1	5	5	5	10.9	10.9	10.9	-0.804	1.35
Q9VI04	pyd3	40916	CG3027 gene product from transcript CG3027-RA(pyd3)	FBgn0037513	tr|Q9VI04|Q9VI04_DROMEBeta-alaninesynthaseOS=DrosophilamelanogasterGN=pyd3PE=1SV=2;tr|Q6NP10|Q6NP10_DROMELD13390p(Fragment)OS=DrosophilamelanogasterGN=pyd3PE=2SV=1	7	7	7	26.7	26.7	26.7	-0.806	2.6
Q9VPL5	Tbc1d15-17	33184	TBC1 domain family, member 15/17 ortholog (H. sapiens)(Tbc1d15-17)	FBgn0031233	tr|Q9VPL5|Q9VPL5_DROMELD27216pOS=DrosophilamelanogasterGN=Tbc1d15-17PE=1SV=1	9	9	9	18.3	18.3	18.3	-0.812	1.9
A8DYE2	Trpm	36694	Transient receptor potential cation channel, subfamily M ortholog(Trpm)	FBgn0265194	sp|A8DYE2|TRPCG_DROMETransientreceptorpotentialcationchanneltrpmOS=DrosophilamelanogasterGN=TrpmPE=1SV=1	1	1	1	0.6	0.6	0.6	-0.818	1.68
O97477	Inos	35671	CG11143 gene product from transcript CG11143-RA(Inos)	FBgn0025885	sp|O97477|INO1_DROMEInositol-3-phosphatesynthaseOS=DrosophilamelanogasterGN=InosPE=1SV=1	22	22	22	52	52	52	-0.822	4.8
Q8T8T9	BcDNA:AT30094	318911	CG31717 gene product from transcript CG31717-RA(CG31717)	FBgn0051717	tr|Q8T8T9|Q8T8T9_DROMEAT30094pOS=DrosophilamelanogasterGN=CG31717PE=2SV=1	1	1	1	6.4	6.4	6.4	-0.826	2.96
Q8MRQ8	CG1965	40842	CG1965 gene product from transcript CG1965-RC(CG1965)	FBgn0037466	tr|Q8MRQ8|Q8MRQ8_DROMEGH04034pOS=DrosophilamelanogasterGN=CG1965PE=2SV=1	5	5	1	11.4	11.4	1.9	-0.831	2.55
Q9V468	CG9776	40546	CG9776 gene product from transcript CG9776-RA(CG9776)	FBgn0027866	sp|Q9V468|Y9776_DROMEZincfingermatrin-typeproteinCG9776OS=DrosophilamelanogasterGN=CG9776PE=1SV=1;sp|Q9V468-2|Y9776_DROMEIsoform2ofZincfingermatrin-typeproteinCG9776OS=DrosophilamelanogasterGN=CG9776	11	11	11	12.7	12.7	12.7	-0.841	1.8
A8Y4V5	CG40498-RF	3354890	CG40498 gene product from transcript CG40498-RG(CG40498)	FBgn0069969	tr|A8Y4V5|A8Y4V5_DROMEFI20903p1OS=DrosophilamelanogasterGN=CG40498-RFPE=2SV=3	2	2	2	8.2	8.2	8.2	-0.841	1.41
A1ZBM2	TBCB	37244	tubulin-binding cofactor B(TBCB)	FBgn0034451	tr|A1ZBM2|A1ZBM2_DROMETubulin-bindingcofactorBOS=DrosophilamelanogasterGN=TBCBPE=1SV=1;tr|Q7K1S6|Q7K1S6_DROMELD45244p(Fragment)OS=DrosophilamelanogasterGN=TBCBPE=2SV=1	12	12	12	52.5	52.5	52.5	-0.851	10.6
Q8IM86	unc-13	43841	CG2999 gene product from transcript CG2999-RD(unc-13)	FBgn0025726	tr|Q8IM86|Q8IM86_DROMEUnc-13,isoformBOS=DrosophilamelanogasterGN=unc-13PE=4SV=1;tr|H9XVP2|H9XVP2_DROMEUnc-13,isoformEOS=DrosophilamelanogasterGN=unc-13PE=4SV=1;tr|D0Z730|D0Z730_DROMERE69264pOS=DrosophilamelanogasterGN=unc-13-RBPE=2SV=1	6	6	5	2.6	2.6	2.3	-0.852	1.35
Q9VVC0	Dmel\CG13023	39894	CG13023 gene product from transcript CG13023-RB(CG13023)	FBgn0036677	tr|Q9VVC0|Q9VVC0_DROMEUncharacterizedprotein,isoformAOS=DrosophilamelanogasterGN=Dmel\CG13023PE=1SV=1;tr|Q5BI82|Q5BI82_DROMELP22661pOS=DrosophilamelanogasterGN=CG13023PE=2SV=1	18	18	18	66.2	66.2	66.2	-0.87	3.78
Q9VA42	Npc2g	43648	Niemann-Pick type C-2g(Npc2g)	FBgn0039800	tr|Q9VA42|Q9VA42_DROMENiemann-PicktypeC-2g,isoformAOS=DrosophilamelanogasterGN=Npc2gPE=1SV=1;tr|Q8IGP0|Q8IGP0_DROMERE56164p(Fragment)OS=DrosophilamelanogasterGN=Npc2gPE=2SV=1	8	8	5	60.4	60.4	49.1	-0.882	3.1
Q7K2W6	PPO1	37044	Prophenoloxidase 1(PPO1)	FBgn0283437	tr|Q7K2W6|Q7K2W6_DROMEGH04080pOS=DrosophilamelanogasterGN=PPO1PE=1SV=1;tr|Q27598|Q27598_DROMEPro-phenoloxidaseA1OS=DrosophilamelanogasterPE=1SV=1	40	40	21	63.3	63.3	35.1	-0.888	5.51
A0A1B2AIV9	Nup160	34549	Nucleoporin 160kD(Nup160)	FBgn0262647	tr|A0A1B2AIV9|A0A1B2AIV9_DROMEGEO09472p1(Fragment)OS=DrosophilamelanogasterPE=2SV=1;sp|Q8IN44|TOTA_DROMEProteinTurandotAOS=DrosophilamelanogasterGN=TotAPE=1SV=1	9	9	9	53.5	53.5	53.5	-0.892	4.24
Q9VYR9	Dmel\CG10362	32157	CG10362 gene product from transcript CG10362-RA(CG10362)	FBgn0030358	tr|Q9VYR9|Q9VYR9_DROMELD34222pOS=DrosophilamelanogasterGN=CG10362PE=2SV=1	5	5	5	6.5	6.5	6.5	-0.893	1.4
Q9VV87	Baldspot	39860	CG3971 gene product from transcript CG3971-RA(Baldspot)	FBgn0260960	tr|Q9VV87|Q9VV87_DROMEElongationofverylongchainfattyacidsproteinOS=DrosophilamelanogasterGN=BaldspotPE=2SV=2;tr|Q95T92|Q95T92_DROMEElongationofverylongchainfattyacidsproteinOS=DrosophilamelanogasterGN=BaldspotPE=2SV=1	6	6	6	23.1	23.1	23.1	-0.903	1.88
M9PDP3	fon	35211	fondue(fon)	FBgn0032773	tr|M9PDP3|M9PDP3_DROMEFondue,isoformDOS=DrosophilamelanogasterGN=fonPE=1SV=1;tr|Q8INW9|Q8INW9_DROMEFondue,isoformAOS=DrosophilamelanogasterGN=fonPE=1SV=1	13	1	1	26.7	1.7	1.7	-0.915	2.72
V5P0Q7	sec3-RA	39940	Sec3 ortholog (S. cerevisiae)(Sec3)	FBgn0266669	tr|V5P0Q7|V5P0Q7_DROMEFI21227p1OS=DrosophilamelanogasterGN=sec3-RAPE=2SV=1;sp|Q9VVG4|EXOC1_DROMEExocystcomplexcomponent1OS=DrosophilamelanogasterGN=Sec3PE=1SV=2	8	8	8	14.2	14.2	14.2	-0.927	1.68
Q6AWL6	tapas	37304	CG8920 gene product from transcript CG8920-RB(CG8920)	FBgn0027529	tr|Q6AWL6|Q6AWL6_DROMERE10852pOS=DrosophilamelanogasterPE=2SV=1;tr|E1JGN5|E1JGN5_DROMECG8920,isoformDOS=DrosophilamelanogasterGN=tapasPE=1SV=1;tr|Q0E910|Q0E910_DROMECG8920,isoformBOS=DrosophilamelanogasterGN=tapasPE=1SV=1;tr|Q7KN83|Q7KN83_DROMECG8920,isoformAOS=DrosophilamelanogasterGN=tapasPE=1SV=1;tr|D5AEP3|D5AEP3_DROMECG8920,isoformFOS=DrosophilamelanogasterGN=tapasPE=1SV=1	5	5	5	8	8	8	-0.927	2.05
Q9NIH3	DIP1	43981	DISCO Interacting Protein 1(DIP1)	FBgn0024807	tr|Q9NIH3|Q9NIH3_DROMEDiscointeractingproteinisoformTO67(Fragment)OS=DrosophilamelanogasterGN=DIP1PE=2SV=1;tr|Q8MRC7|Q8MRC7_DROMEDISCOinteractingprotein1,isoformEOS=DrosophilamelanogasterGN=DIP1PE=1SV=1;tr|Q9W5S7|Q9W5S7_DROMEDISCOinteractingprotein1,isoformFOS=DrosophilamelanogasterGN=DIP1PE=1SV=3;tr|Q9U4F5|Q9U4F5_DROMEDISCOinteractingprotein1,isoformCOS=DrosophilamelanogasterGN=DIP1PE=1SV=1;tr|A…	4	4	4	21.4	21.4	21.4	-0.946	3
C0MJH3	CG5757	37062	CG5757 gene product from transcript CG5757-RB(CG5757)	FBgn0034299	tr|C0MJH3|C0MJH3_DROMECG5757-PAOS=DrosophilamelanogasterGN=CG5757PE=3SV=1;tr|A1ZB29|A1ZB29_DROMECG5757,isoformAOS=DrosophilamelanogasterGN=CG5757PE=1SV=1;tr|A0AP31|A0AP31_DROMECG5757proteinOS=DrosophilamelanogasterGN=CG5757PE=3SV=1;tr|A0AP30|A0AP30_DROMECG5757proteinOS=DrosophilamelanogasterGN=CG5757PE=3SV=1;tr|A0AP29|A0AP29_DROMECG5757proteinOS=DrosophilamelanogasterGN=CG5757PE=3SV=1;tr|Q8SZQ0|Q…	2	2	2	10.4	10.4	10.4	-0.947	2.11
Q8IMR0	Lerp	43223	lysosomal enzyme receptor protein(Lerp)	FBgn0051072	tr|Q8IMR0|Q8IMR0_DROMELysosomalenzymereceptorproteinOS=DrosophilamelanogasterGN=LerpPE=1SV=2;tr|Q8IMR1|Q8IMR1_DROMELD05154pOS=DrosophilamelanogasterGN=LerpPE=1SV=2;tr|E8NH89|E8NH89_DROMELD06659p(Fragment)OS=DrosophilamelanogasterGN=Lerp-RAPE=2SV=1;tr|B7Z0Q8|B7Z0Q8_DROMELysosomalenzymereceptorprotein,isoformDOS=DrosophilamelanogasterGN=LerpPE=1SV=1;tr|A0A0B4KH68|A0A0B4KH68_DROMELysosomalenzymerece…	7	7	7	10.9	10.9	10.9	-0.968	1.47
Q961T9	BG:DS00941.11	2768914	CG33307 gene product from transcript CG33307-RB(CG33307)	FBgn0053307	tr|Q961T9|Q961T9_DROMEGH07914pOS=DrosophilamelanogasterGN=BG:DS00941.11PE=1SV=1	6	6	6	42.9	42.9	42.9	-0.977	5.58
A0ZWQ9	Tep2	34044	Thioester-containing protein 2(Tep2)	FBgn0041182	tr|A0ZWQ9|A0ZWQ9_DROMEThiolestercontainingproteinII,isoformE(Fragment)OS=DrosophilamelanogasterGN=TepIIPE=4SV=1;tr|A0ZWQ8|A0ZWQ8_DROMEThiolestercontainingproteinII,isoformC(Fragment)OS=DrosophilamelanogasterGN=TepIIPE=4SV=1;tr|A0ZWQ7|A0ZWQ7_DROMEThiolestercontainingproteinII,isoformB(Fragment)OS=DrosophilamelanogasterGN=TepIIPE=4SV=1;tr|A0ZWR0|A0ZWR0_DROMEThiolestercontainingproteinII,isoformD(Fr…	25	25	1	25.2	25.2	1	-0.98	5.61
Q3YMU0	ERp60	36270	CG8983 gene product from transcript CG8983-RA(ERp60)	FBgn0033663	tr|Q3YMU0|Q3YMU0_DROMEProteindisulfide-isomerase(Fragment)OS=DrosophilamelanogasterGN=ERp60PE=1SV=1;tr|Q95T75|Q95T75_DROMEProteindisulfide-isomeraseOS=DrosophilamelanogasterGN=ERp60PE=2SV=1	44	2	2	72.4	2.5	2.5	-0.992	4.51
Q9I7V4	CG18735-RA	59137	CG18735 gene product from transcript CG18735-RA(CG18735)	FBgn0042098	tr|Q9I7V4|Q9I7V4_DROMEMIP24941pOS=DrosophilamelanogasterGN=CG18735-RAPE=2SV=1	5	5	5	14.8	14.8	14.8	-0.993	2.99
Q7JZM8	mRpL41	36688	mitochondrial ribosomal protein L41(mRpL41)	FBgn0034001	sp|Q7JZM8|RM41_DROME39SribosomalproteinL41,mitochondrialOS=DrosophilamelanogasterGN=mRpL41PE=2SV=1	3	3	3	30.7	30.7	30.7	-0.998	1.38
Q7JVX3	BEST:GH09055	42762	CG4408 gene product from transcript CG4408-RA(CG4408)	FBgn0039073	tr|Q7JVX3|Q7JVX3_DROMECG4408,isoformBOS=DrosophilamelanogasterGN=CG4408PE=1SV=1;tr|Q9VCM8|Q9VCM8_DROMECG4408,isoformAOS=DrosophilamelanogasterGN=CG4408PE=1SV=2;tr|G3M3A3|G3M3A3_DROMECG4408-PAOS=DrosophilamelanogasterPE=3SV=1	8	8	8	21.4	21.4	21.4	-1.01	4.27
Q7K014	CG17724	246682	CG17724 gene product from transcript CG17724-RB(CG17724)	FBgn0033802	tr|Q7K014|Q7K014_DROMELD16673pOS=DrosophilamelanogasterGN=CG17724PE=2SV=1;tr|A0A0B4KEP6|A0A0B4KEP6_DROMEUncharacterizedprotein,isoformEOS=DrosophilamelanogasterGN=CG17724PE=4SV=1	1	1	1	3.3	3.3	3.3	-1.01	2.07
Q9VZ96	axo	43923	axotactin(axo)	FBgn0262870	tr|Q9VZ96|Q9VZ96_DROMEAxotactin,isoformIOS=DrosophilamelanogasterGN=axoPE=4SV=3;tr|M9NF15|M9NF15_DROMEAxotactin,isoformDOS=DrosophilamelanogasterGN=axoPE=4SV=1;tr|M9PBP8|M9PBP8_DROMEAxotactin,isoformFOS=DrosophilamelanogasterGN=axoPE=4SV=1;tr|M9NFN0|M9NFN0_DROMEAxotactin,isoformBOS=DrosophilamelanogasterGN=axoPE=4SV=1;tr|M9PE65|M9PE65_DROMEAxotactin,isoformCOS=DrosophilamelanogasterGN=axoPE=4SV=1…	13	13	13	7.6	7.6	7.6	-1.04	1.89
Q960B1	unc-45	44910	CG2708 gene product from transcript CG2708-RB(unc-45)	FBgn0010812	tr|Q960B1|Q960B1_DROMESD10334pOS=DrosophilamelanogasterGN=unc-45PE=1SV=1;tr|Q9VHW4|Q9VHW4_DROMEFI21225p1OS=DrosophilamelanogasterGN=unc-45PE=1SV=1	22	22	22	34.3	34.3	34.3	-1.05	4.26
Q9VA97	Dmel\CG1983	43588	CG1983 gene product from transcript CG1983-RB(CG1983)	FBgn0039751	tr|Q9VA97|Q9VA97_DROMECG1983,isoformAOS=DrosophilamelanogasterGN=CG1983PE=1SV=2	4	4	4	24	24	24	-1.06	2.36
M9PCE5	Hml	39529	Hemolectin(Hml)	FBgn0029167	tr|M9PCE5|M9PCE5_DROMEHemolectin,isoformBOS=DrosophilamelanogasterGN=HmlPE=1SV=1;tr|Q9VU94|Q9VU94_DROMEHemolectin,isoformAOS=DrosophilamelanogasterGN=HmlPE=1SV=2;tr|Q9U5D0|Q9U5D0_DROMEHemolectinOS=DrosophilamelanogasterGN=HmlPE=2SV=1	13	13	13	4.9	4.9	4.9	-1.07	1.99
A0A0B4LEG2	pdm3	35813	pou domain motif 3(pdm3)	FBgn0261588	tr|A0A0B4LEG2|A0A0B4LEG2_DROMEPOUdomainproteinOS=DrosophilamelanogasterGN=pdm3PE=3SV=1;tr|B7YZU0|B7YZU0_DROMEPoudomainmotif3,isoformCOS=DrosophilamelanogasterGN=pdm3PE=4SV=2;tr|A0A0B4JD55|A0A0B4JD55_DROMEPoudomainmotif3,isoformFOS=DrosophilamelanogasterGN=pdm3PE=4SV=1;tr|Q7JUR9|Q7JUR9_DROMEAT16994pOS=DrosophilamelanogasterGN=pdm3PE=2SV=1	3	3	3	2.8	2.8	2.8	-1.07	2.31
Q8MSV2	shep	38605	alan shepard(shep)	FBgn0052423	sp|Q8MSV2-2|SHEP_DROMEIsoformBofProteinalanshepardOS=DrosophilamelanogasterGN=shep	15	2	2	39.7	7.4	7.4	-1.08	1.68
Q9VYK6	Tomosyn	32217	Tomosyn ortholog(Tomosyn)	FBgn0030412	tr|Q9VYK6|Q9VYK6_DROMETomosynortholog,isoformCOS=DrosophilamelanogasterGN=TomosynPE=1SV=3;tr|A4V4D2|A4V4D2_DROMETomosynortholog,isoformHOS=DrosophilamelanogasterGN=TomosynPE=1SV=1;tr|Q9VYK5|Q9VYK5_DROMETomosynortholog,isoformKOS=DrosophilamelanogasterGN=TomosynPE=1SV=4	5	5	5	4	4	4	-1.09	1.42
Q58CK8	Su(var)3-7	41627	Suppressor of variegation 3-7(Su(var)3-7)	FBgn0003598	tr|Q58CK8|Q58CK8_DROMERE27718pOS=DrosophilamelanogasterGN=Su(var)3-7PE=2SV=1;tr|E1JIJ9|E1JIJ9_DROMEFI20162p1OS=DrosophilamelanogasterGN=Su(var)3-7PE=1SV=1;sp|P20193|SUV37_DROMEProteinsuppressorofvariegation3-7OS=DrosophilamelanogasterGN=Su(var)3-7PE=1SV=4	1	1	1	1.7	1.7	1.7	-1.11	1.4
Q9VAD7	Dmel\CG15522	43546	CG15522 gene product from transcript CG15522-RB(CG15522)	FBgn0039723	tr|Q9VAD7|Q9VAD7_DROMERH37294pOS=DrosophilamelanogasterGN=CG15522PE=2SV=1	4	4	4	20.8	20.8	20.8	-1.12	2.13
Q9VE37	Mekk1	42253	CG7717 gene product from transcript CG7717-RB(Mekk1)	FBgn0024329	tr|Q9VE37|Q9VE37_DROMEMekk1,isoformDOS=DrosophilamelanogasterGN=Mekk1PE=4SV=3;tr|Q95YH6|Q95YH6_DROMEMekk1bOS=DrosophilamelanogasterGN=Mekk1PE=2SV=1;tr|Q95YH7|Q95YH7_DROMEMekk1aOS=DrosophilamelanogasterGN=Mekk1PE=2SV=1;tr|Q8MSQ4|Q8MSQ4_DROMEMekk1,isoformBOS=DrosophilamelanogasterGN=Mekk1PE=2SV=1	6	6	6	5.1	5.1	5.1	-1.12	1.42
Q9VPY0	IntS14	33300	Integrator 14(IntS14)	FBgn0031314	sp|Q9VPY0|INT14_DROMEIntegratorcomplexsubunit14OS=DrosophilamelanogasterGN=IntS14PE=1SV=1	2	2	2	5.1	5.1	5.1	-1.15	1.64
C7LAA5	Fpps	36209	Farnesyl pyrophosphate synthase(Fpps)	FBgn0025373	tr|C7LAA5|C7LAA5_DROMEGM15464pOS=DrosophilamelanogasterGN=CG30122-RBPE=2SV=1	53	6	6	48.5	6.2	6.2	-1.18	4.87
Q7YU24	Marf	31581	Mitochondrial assembly regulatory factor(Marf)	FBgn0029870	sp|Q7YU24|MARF_DROMETransmembraneGTPaseMarfOS=DrosophilamelanogasterGN=MarfPE=1SV=1;sp|Q7YU24-2|MARF_DROMEIsoform2ofTransmembraneGTPaseMarfOS=DrosophilamelanogasterGN=Marf;tr|F6JB17|F6JB17_DROMECG3869(Fragment)OS=DrosophilamelanogasterGN=CG3869PE=4SV=1;tr|B4YW91|B4YW91_DROMEPutativeuncharacterizedprotein(Fragment)OS=DrosophilamelanogasterGN=CG3869PE=4SV=1;tr|A9YJ70|A9YJ70_DROMECG3869(Fragment)OS=…	6	6	6	9.1	9.1	9.1	-1.23	1.45
Q9VJW1	Sec71	34785	Sec71 ortholog (S. cerevisiae)(Sec71)	FBgn0028538	tr|Q9VJW1|Q9VJW1_DROMELD29171pOS=DrosophilamelanogasterGN=Sec71PE=1SV=2	13	13	13	10.1	10.1	10.1	-1.28	1.87
Q9VHK5	anon-WO0118547.250	41060	CG8379 gene product from transcript CG8379-RB(CG8379)	FBgn0037638	tr|Q9VHK5|Q9VHK5_DROMECG8379,isoformAOS=DrosophilamelanogasterGN=CG8379PE=2SV=2;tr|Q7KSU3|Q7KSU3_DROMECG8379,isoformBOS=DrosophilamelanogasterGN=CG8379-RBPE=2SV=1	2	2	2	4	4	4	-1.31	2.24
O16865	B4	34767	CG9239 gene product from transcript CG9239-RC(B4)	FBgn0023407	tr|O16865|O16865_DROMEB4proteinOS=DrosophilamelanogasterGN=B4PE=2SV=1;tr|Q9VJX3|Q9VJX3_DROMEB4,isoformAOS=DrosophilamelanogasterGN=B4PE=1SV=1	7	7	7	7.8	7.8	7.8	-1.35	2.12
Q9VF78	ldlCp	41870	ldlCp-related protein(ldlCp)	FBgn0026634	sp|Q9VF78|COG2_DROMEConservedoligomericGolgicomplexsubunit2OS=DrosophilamelanogasterGN=ldlCpPE=2SV=1	6	6	6	13.7	13.7	13.7	-1.36	2.4
Q9W033	Dmel\CG13807	38290	CG13807 gene product from transcript CG13807-RA(CG13807)	FBgn0035323	tr|Q9W033|Q9W033_DROMEIP04067pOS=DrosophilamelanogasterGN=Dmel\CG13807PE=2SV=1	1	1	1	4.7	4.7	4.7	-1.36	2.08
Q9VR38	Mon1	33689	Mon1 ortholog(Mon1)	FBgn0031640	tr|Q9VR38|Q9VR38_DROMEFI21343p1OS=DrosophilamelanogasterGN=Mon1PE=1SV=1;tr|Q8MRZ0|Q8MRZ0_DROMESD11991pOS=DrosophilamelanogasterGN=Mon1PE=2SV=1	5	5	5	13.6	13.6	13.6	-1.36	1.36
Q6NMU5	Dpit47	35565	DNA polymerase interacting tpr containing protein of 47kD(Dpit47)	FBgn0266518	tr|Q6NMU5|Q6NMU5_DROMEAT19681pOS=DrosophilamelanogasterGN=Dpit47PE=2SV=1;tr|A1Z6M6|A1Z6M6_DROMEDNApolymeraseinteractingtprcontainingproteinof47kD,isoformAOS=DrosophilamelanogasterGN=Dpit47PE=1SV=1	3	3	3	7.1	7.1	7.1	-1.37	2.25
Q9V3R8	heix	34961	heixuedian(heix)	FBgn0028375	sp|Q9V3R8|UBIA1_DROMEUbiAprenyltransferasedomain-containingprotein1homologOS=DrosophilamelanogasterGN=heixPE=2SV=1	2	2	2	8.1	8.1	8.1	-1.39	1.81
X2J9A5	BcDNA:LD14730	35348	CG31673 gene product from transcript CG31673-RB(CG31673)	FBgn0051673	tr|X2J9A5|X2J9A5_DROMEUncharacterizedprotein,isoformBOS=DrosophilamelanogasterGN=CG31673PE=1SV=1;tr|Q9VII9|Q9VII9_DROMELD14730pOS=DrosophilamelanogasterGN=CG31673PE=1SV=2	4	4	4	23.1	23.1	23.1	-1.4	5.58
F0JAJ9	CSN5	42000	COP9 signalosome subunit 5(CSN5)	FBgn0027053	tr|F0JAJ9|F0JAJ9_DROMEAT02519pOS=DrosophilamelanogasterGN=DnaJ-H-RBPE=2SV=1;tr|Q9VK35|Q9VK35_DROMEDnaJhomolog,isoformAOS=DrosophilamelanogasterGN=DnaJ-HPE=2SV=1;tr|Q8T922|Q8T922_DROMEAT04231pOS=DrosophilamelanogasterGN=DnaJ-HPE=2SV=1;tr|M9PD23|M9PD23_DROMEDnaJhomolog,isoformCOS=DrosophilamelanogasterGN=DnaJ-HPE=4SV=1	2	2	2	11.2	11.2	11.2	-1.4	1.42
Q9VX84	Dmel\CG16700	32694	CG16700 gene product from transcript CG16700-RA(CG16700)	FBgn0030816	tr|Q9VX84|Q9VX84_DROMEFI17861p1OS=DrosophilamelanogasterGN=CG16700-RAPE=2SV=1;tr|Q8MS65|Q8MS65_DROMELP07767pOS=DrosophilamelanogasterGN=CG16700PE=2SV=1	4	4	4	10.9	10.9	10.9	-1.42	3.67
Q9VPL3	mRpL10	33182	mitochondrial ribosomal protein L10(mRpL10)	FBgn0031231	sp|Q9VPL3|RM10_DROME39SribosomalproteinL10,mitochondrialOS=DrosophilamelanogasterGN=mRpL10PE=2SV=1	1	1	1	6.9	6.9	6.9	-1.44	1.31
Q9VZZ6	Dmel\CG16985	38323	CG16985 gene product from transcript CG16985-RA(CG16985)	FBgn0035355	tr|Q9VZZ6|Q9VZZ6_DROMECG16985proteinOS=DrosophilamelanogasterGN=BcDNA:RE30174PE=1SV=1	1	1	1	9.4	9.4	9.4	-1.45	2.63
Q9V521	PPO2	35910	Prophenoloxidase 2(PPO2)	FBgn0033367	sp|Q9V521|PPO2_DROMEPhenoloxidase2OS=DrosophilamelanogasterGN=PPO2PE=1SV=1	40	40	40	69.4	69.4	69.4	-1.46	7
Q9VW26	Oat	40145	Ornithine aminotransferase precursor(Oat)	FBgn0022774	sp|Q9VW26|OAT_DROMEOrnithineaminotransferase,mitochondrialOS=DrosophilamelanogasterGN=OatPE=2SV=1	13	13	13	36	36	36	-1.46	8.85
Q9VFE9	Dmel\CG7265	41802	CG7265 gene product from transcript CG7265-RA(CG7265)	FBgn0038272	tr|Q9VFE9|Q9VFE9_DROMECG7265OS=DrosophilamelanogasterGN=CG7265PE=1SV=1	7	7	7	21.1	21.1	21.1	-1.46	1.84
Q9W1Y2	PIP5K59B	37633	Phosphatidylinositol 4-phosphate 5-kinase at 59B(PIP5K59B)	FBgn0034789	tr|Q9W1Y2|Q9W1Y2_DROMEFI05352pOS=DrosophilamelanogasterGN=PIP5K59BPE=1SV=2;tr|Q8T0K5|Q8T0K5_DROMEGH26019pOS=DrosophilamelanogasterGN=PIP5K59BPE=2SV=1;tr|Q9W1Y3|Q9W1Y3_DROMEPhosphatidylinositol4-phosphate5-kinaseat59B,isoformEOS=DrosophilamelanogasterGN=PIP5K59BPE=1SV=3;tr|A0A0B4K7M0|A0A0B4K7M0_DROMEPhosphatidylinositol4-phosphate5-kinaseat59B,isoformHOS=DrosophilamelanogasterGN=PIP5K59BPE=1SV=1;t…	4	4	4	8.6	8.6	8.6	-1.46	1.61
Q9W4A6	OtopLa	8674066	CG42492 gene product from transcript CG42492-RE(CG42492)	FBgn0259994	tr|Q9W4A6|Q9W4A6_DROMERE56564pOS=DrosophilamelanogasterGN=CG11473PE=1SV=1	21	21	4	24.7	24.7	6.3	-1.5	14.9
Q59DZ5	RapGAP1	34032	Rap GTPase activating protein 1(RapGAP1)	FBgn0264895	tr|Q59DZ5|Q59DZ5_DROMERapGTPaseactivatingprotein1,isoformFOS=DrosophilamelanogasterGN=RapGAP1PE=4SV=1;tr|Q9VM00|Q9VM00_DROMERapGTPaseactivatingprotein1,isoformDOS=DrosophilamelanogasterGN=RapGAP1PE=4SV=2;tr|A8DYW8|A8DYW8_DROMERapGTPaseactivatingprotein1,isoformHOS=DrosophilamelanogasterGN=RapGAP1PE=4SV=2;tr|Q4V5E1|Q4V5E1_DROMERE67551pOS=DrosophilamelanogasterGN=Rapgap1PE=2SV=1;tr|Q9VM02|Q9VM02_DR…	4	4	4	6.7	6.7	6.7	-1.54	1.71
A0A0B4LGA7	gbb	37778	glass bottom boat(gbb)	FBgn0024234	tr|A0A0B4LGA7|A0A0B4LGA7_DROMEGlassbottomboat,isoformBOS=DrosophilamelanogasterGN=gbbPE=3SV=1;sp|P27091|60A_DROMEProtein60AOS=DrosophilamelanogasterGN=gbbPE=1SV=1	4	4	4	8.1	8.1	8.1	-1.62	4.01
A0A0C4DHM7	CG41378	5740475	CG41378 gene product from transcript CG41378-RE(CG41378)	FBgn0085638	tr|A0A0C4DHM7|A0A0C4DHM7_DROMEUncharacterizedprotein,isoformCOS=DrosophilamelanogasterGN=CG41378PE=4SV=1;tr|A0A0C4DHN6|A0A0C4DHN6_DROMEUncharacterizedprotein,isoformEOS=DrosophilamelanogasterGN=CG41378PE=4SV=1;tr|A0A0C4DHN1|A0A0C4DHN1_DROMEUncharacterizedprotein,isoformDOS=DrosophilamelanogasterGN=CG41378PE=4SV=1;tr|C6SUY5|C6SUY5_DROMERE08473p(Fragment)OS=DrosophilamelanogasterGN=CG41378-RAPE=2SV…	1	1	1	13.8	13.8	13.8	-1.78	2.05
Q9VGF1	Dmel\CG3397	41454	CG3397 gene product from transcript CG3397-RA(CG3397)	FBgn0037975	tr|Q9VGF1|Q9VGF1_DROMECG3397OS=DrosophilamelanogasterGN=CG3397PE=1SV=1	7	7	3	27.5	27.5	11.7	-1.81	4.39
Q9VDW3	Dys	42327	Dystrophin(Dys)	FBgn0260003	sp|Q9VDW3|DMDB_DROMEDystrophin,isoformBOS=DrosophilamelanogasterGN=DysPE=1SV=3	36	36	13	27.5	27.5	11.7	-1.84	9.28
A0A0B4K6V2	lap	40863	like-AP180(lap)	FBgn0086372	tr|A0A0B4K6V2|A0A0B4K6V2_DROMELike-AP180,isoformGOS=DrosophilamelanogasterGN=lapPE=1SV=1;tr|A0A0B4K631|A0A0B4K631_DROMELike-AP180,isoformFOS=DrosophilamelanogasterGN=lapPE=1SV=1;sp|Q9VI75|PICAL_DROMEPhosphatidylinositol-bindingclathrinassemblyproteinLAPOS=DrosophilamelanogasterGN=lapPE=1SV=3;tr|A0A0B4K603|A0A0B4K603_DROMELike-AP180,isoformEOS=DrosophilamelanogasterGN=lapPE=1SV=1	20	2	2	42.5	3.6	3.6	-1.89	2.23
P02769	alb	247744	alberich(alb)	FBgn0000062	CON__P02769	18	15	15	33.3	28.2	28.2	-1.91	1.38
Q9W246	CG4554	37570	CG4554 gene product from transcript CG4554-RA(CG4554)	FBgn0034734	tr|Q9W246|Q9W246_DROMECG4554OS=DrosophilamelanogasterGN=CG4554PE=1SV=2	4	4	4	2.6	2.6	2.6	-1.96	1.83
Q9VHX1	Dmel\CG10435	40948	CG10435 gene product from transcript CG10435-RA(CG10435)	FBgn0037539	tr|Q9VHX1|Q9VHX1_DROMELD44032pOS=DrosophilamelanogasterGN=CG10435PE=1SV=1	1	1	1	3.8	3.8	3.8	-1.96	1.76
Q8IN78	Tim22	318636	CG31229 gene product from transcript CG31229-RA(CG31229)	FBgn0051229	sp|Q8IN78|TIM22_DROMEMitochondrialimportinnermembranetranslocasesubunitTim22OS=DrosophilamelanogasterGN=Tim22PE=2SV=1	3	3	3	25.6	25.6	25.6	-2.03	2.16
Q9VI15	Dmel\CG10286	40786	CG10286 gene product from transcript CG10286-RA(CG10286)	FBgn0037439	tr|Q9VI15|Q9VI15_DROMEGH12023pOS=DrosophilamelanogasterGN=CG10286PE=1SV=1	7	7	7	15	15	15	-2.07	3.44
Q9VC58	Syx18	42933	Syntaxin 18(Syx18)	FBgn0039212	tr|Q9VC58|Q9VC58_DROMELD37002pOS=DrosophilamelanogasterGN=Syx18PE=1SV=1	2	2	2	7.1	7.1	7.1	-2.08	1.55
Q9W0U0	Gk1	43913	Glycerol kinase(Gyk)	FBgn0025592	tr|Q9W0U0|Q9W0U0_DROMEGH12641pOS=DrosophilamelanogasterGN=Gk1PE=1SV=1;tr|Q8IRJ9|Q8IRJ9_DROMEGlycerolkinase1,isoformBOS=DrosophilamelanogasterGN=Gk1PE=1SV=1;tr|Q8IGQ5|Q8IGQ5_DROMERE46914pOS=DrosophilamelanogasterGN=Gk1PE=2SV=1	3	3	3	10	10	10	-2.13	2.4
A0A0B4JDA0	mor	41942	moira(mor)	FBgn0002783	tr|A0A0B4JDA0|A0A0B4JDA0_DROMEMoira,isoformBOS=DrosophilamelanogasterGN=morPE=1SV=1	55	2	2	54.1	2.4	2.4	-2.25	2.56
Q8MRA6	Vang	35922	Van Gogh(Vang)	FBgn0015838	tr|Q8MRA6|Q8MRA6_DROMEVang-likeproteinOS=DrosophilamelanogasterGN=VangPE=2SV=1;tr|A1Z7N9|A1Z7N9_DROMEVang-likeproteinOS=DrosophilamelanogasterGN=VangPE=2SV=1;tr|O45030|O45030_DROMEVang-likeproteinOS=DrosophilamelanogasterGN=VangPE=2SV=1;tr|A0A0B4KEN4|A0A0B4KEN4_DROMEVang-likeproteinOS=DrosophilamelanogasterGN=VangPE=3SV=1	1	1	1	2.2	2.2	2.2	-2.26	2.6
Q7K537	beg	39910	bad egg(beg)	FBgn0036691	tr|Q7K537|Q7K537_DROMEGH14316pOS=DrosophilamelanogasterGN=CG7966PE=2SV=1;tr|Q9VFZ4|Q9VFZ4_DROMECG7966OS=DrosophilamelanogasterGN=CG7966PE=1SV=2;tr|Q5U137|Q5U137_DROMELP16180p(Fragment)OS=DrosophilamelanogasterPE=2SV=1;tr|B5T232|B5T232_DROMEPutativeuncharacterizedproteinCG7966(Fragment)OS=DrosophilamelanogasterGN=CG7966PE=4SV=1;tr|B5T244|B5T244_DROMEPutativeuncharacterizedproteinCG7966(Fragment)OS…	9	9	9	30.8	30.8	30.8	-2.31	6.12
Q9GYV9	MED7	41288	Mediator complex subunit 7(MED7)	FBgn0051390	sp|Q9GYV9|MED7_DROMEMediatorofRNApolymeraseIItranscriptionsubunit7OS=DrosophilamelanogasterGN=MED7PE=1SV=1	2	2	2	11.8	11.8	11.8	-2.41	1.31
Q9VY48	mRpL38	32375	mitochondrial ribosomal protein L38(mRpL38)	FBgn0030552	tr|Q9VY48|Q9VY48_DROMEMitochondrialribosomalproteinL38OS=DrosophilamelanogasterGN=mRpL38PE=1SV=2;tr|Q4V5M1|Q4V5M1_DROMEIP07725p(Fragment)OS=DrosophilamelanogasterPE=2SV=1	3	3	3	9.4	9.4	9.4	-2.42	1.75
Q9XZ62	myo	43811	myoglianin(myo)	FBgn0026199	tr|Q9XZ62|Q9XZ62_DROMEMyoglianinOS=DrosophilamelanogasterGN=myoPE=2SV=1;tr|Q9V4F4|Q9V4F4_DROMELD29161pOS=DrosophilamelanogasterGN=myoPE=2SV=1	1	1	1	1.8	1.8	1.8	-2.46	1.34
C0MKK6	CG6094	34446	CG6094 gene product from transcript CG6094-RB(CG6094)	FBgn0032261	tr|C0MKK6|C0MKK6_DROMECG6094-PAOS=DrosophilamelanogasterGN=CG6094PE=4SV=1;tr|Q9VKU3|Q9VKU3_DROMECG6094proteinOS=DrosophilamelanogasterGN=CG6094PE=1SV=1;tr|C0MKL4|C0MKL4_DROMECG6094-PAOS=DrosophilamelanogasterGN=CG6094PE=4SV=1;tr|A0AQ20|A0AQ20_DROMECG6094proteinOS=DrosophilamelanogasterGN=CG6094PE=4SV=1;tr|A0AQ18|A0AQ18_DROMECG6094proteinOS=DrosophilamelanogasterGN=CG6094PE=4SV=1;tr|A0AQ14|A0AQ14_…	2	2	2	15.8	15.8	15.8	-2.51	2.72
Q8IPG8	Dmel\CG31606	318842	CG31606 gene product from transcript CG31606-RB(CG31606)	FBgn0051606	tr|Q8IPG8|Q8IPG8_DROMEUncharacterizedproteinOS=DrosophilamelanogasterGN=CG31606PE=4SV=1;tr|G2J5W9|G2J5W9_DROMEFI15332p1(Fragment)OS=DrosophilamelanogasterGN=CG31606-RBPE=2SV=1;tr|D9PTT6|D9PTT6_DROMEMIP24303p(Fragment)OS=DrosophilamelanogasterGN=CG31606-RBPE=2SV=1	5	5	5	34	34	34	-2.6	2.31
Q9VKA5	Gr33a	34641	Gustatory receptor 33a(Gr33a)	FBgn0032416	sp|Q9VKA5|GR33A_DROMEGustatoryandpheromonereceptor33aOS=DrosophilamelanogasterGN=Gr33aPE=2SV=3	1	1	1	2.1	2.1	2.1	-2.77	1.86
A0A0B4KFR1	Dmel\CG6693	41346	CG6693 gene product from transcript CG6693-RA(CG6693)	FBgn0037878	tr|A0A0B4KFR1|A0A0B4KFR1_DROMECG6693,isoformBOS=DrosophilamelanogasterGN=CG6693PE=4SV=1;sp|Q9VGR7|Y6693_DROMEJdomain-containingproteinCG6693OS=DrosophilamelanogasterGN=CG6693PE=1SV=1	5	5	5	19.7	19.7	19.7	-2.83	1.77
C4XVJ5	CG11880-RA	43440	CG11880 gene product from transcript CG11880-RA(CG11880)	FBgn0039637	tr|C4XVJ5|C4XVJ5_DROMEFI05260pOS=DrosophilamelanogasterGN=CG11880-RAPE=2SV=1;sp|Q9VAP3|CTLH2_DROMECTL-likeprotein2OS=DrosophilamelanogasterGN=CG11880PE=3SV=1;tr|Q8MR01|Q8MR01_DROMELP05177pOS=DrosophilamelanogasterGN=CG11880PE=2SV=1	10	10	10	14.1	14.1	14.1	-2.86	6.02
Q9VMD2	Dmel\CG9536	33904	CG9536 gene product from transcript CG9536-RB(CG9536)	FBgn0031818	tr|Q9VMD2|Q9VMD2_DROMECG9536,isoformAOS=DrosophilamelanogasterGN=CG9536PE=1SV=1	1	1	1	3.1	3.1	3.1	-2.9	3.02
Q9GV29	Sirt2	42414	Sirtuin 2(Sirt2)	FBgn0038788	tr|Q9GV29|Q9GV29_DROMEProphenoloxidase(Fragment)OS=DrosophilamelanogasterGN=MoxGM95PE=4SV=1	20	1	1	62.9	5	5	-3	8.23
Q9VP66	Dmel\CG10508	40342	CG10508 gene product from transcript CG10508-RK(CG10508)	FBgn0037060	tr|Q9VP66|Q9VP66_DROMEUncharacterizedprotein,isoformLOS=DrosophilamelanogasterGN=Dmel\CG10508PE=4SV=5;tr|H9ZJM8|H9ZJM8_DROMEIP22075p1OS=DrosophilamelanogasterGN=CG10508-RGPE=2SV=1;tr|Q8IPT8|Q8IPT8_DROMEUncharacterizedprotein,isoformJOS=DrosophilamelanogasterGN=Dmel\CG10508PE=4SV=3;tr|M9PFU5|M9PFU5_DROMEUncharacterizedprotein,isoformKOS=DrosophilamelanogasterGN=Dmel\CG10508PE=4SV=1;tr|Q86BG6|Q86BG…	3	3	3	11.2	11.2	11.2	-3.24	1.95
Q24262	Ac3	35419	CG1506 gene product from transcript CG1506-RA(Ac3)	FBgn0023416	tr|Q24262|Q24262_DROMEBlastopiapolyproteinOS=DrosophilamelanogasterGN=polyproteinPE=4SV=1	6	6	6	5.3	5.3	5.3	-3.28	2.65
Q9W0P4	BcDNA:LD06317	38077	CG3402 gene product from transcript CG3402-RA(CG3402)	FBgn0035148	tr|Q9W0P4|Q9W0P4_DROMECG3402OS=DrosophilamelanogasterGN=BcDNA:LD06317PE=1SV=1	3	3	3	35.8	35.8	35.8	-3.61	2.29
Q8SX64	Girdin	38385	CG12734 gene product from transcript CG12734-RA(Girdin)	FBgn0035411	tr|Q8SX64|Q8SX64_DROMEGirdin,isoformBOS=DrosophilamelanogasterGN=GirdinPE=1SV=1;tr|M9PEG0|M9PEG0_DROMEGirdin,isoformDOS=DrosophilamelanogasterGN=GirdinPE=1SV=1;tr|M9PE55|M9PE55_DROMEGirdin,isoformEOS=DrosophilamelanogasterGN=GirdinPE=1SV=1;tr|M9PDY5|M9PDY5_DROMEGirdin,isoformCOS=DrosophilamelanogasterGN=GirdinPE=1SV=1;tr|Q9VZT7|Q9VZT7_DROMEGirdin,isoformAOS=DrosophilamelanogasterGN=GirdinPE=1SV=1	6	6	6	7	7	7	-3.74	2.33
Q9VWY5	Dmel\CG7135	32793	CG7135 gene product from transcript CG7135-RA(CG7135)	FBgn0030895	tr|Q9VWY5|Q9VWY5_DROMECG7135OS=DrosophilamelanogasterGN=CG7135PE=1SV=1;tr|Q8MSI0|Q8MSI0_DROMEGH16717pOS=DrosophilamelanogasterGN=CG7135PE=2SV=1	2	2	2	7.7	7.7	7.7	-3.96	8.63
M9MRN7	Dmel\CG42846	10178831	CG42846 gene product from transcript CG42846-RA(CG42846)	FBgn0262035	tr|M9MRN7|M9MRN7_DROMEUncharacterizedproteinOS=DrosophilamelanogasterGN=Dmel\CG42846PE=4SV=1;tr|F2FBB8|F2FBB8_DROMEMIP30027p(Fragment)OS=DrosophilamelanogasterGN=CG42846-RAPE=2SV=1	1	1	1	6	6	6	-4.24	5.46
H0RNK5	CG14100-RA	40132	CG14100 gene product from transcript CG14100-RA(CG14100)	FBgn0036889	tr|H0RNK5|H0RNK5_DROMEFI17114p1OS=DrosophilamelanogasterGN=CG14100-RAPE=2SV=1;sp|Q9VW14|MRM3_DROMErRNAmethyltransferase3,mitochondrialOS=DrosophilamelanogasterGN=CG14100PE=2SV=1	2	2	2	7.1	7.1	7.1	-4.3	1.6
Q8SZY7	Dmel\CG5026	39026	CG5026 gene product from transcript CG5026-RB(CG5026)	FBgn0035945	tr|Q8SZY7|Q8SZY7_DROMECG5026,isoformAOS=DrosophilamelanogasterGN=Dmel\CG5026PE=1SV=1	2	2	2	4.2	4.2	4.2	-4.6	1.52
Q4PLW3	CG44837	5740513	CG44837 gene product from transcript CG44837-RB(CG44837)	FBgn0266100	tr|Q4PLW3|Q4PLW3_DROMEHDC10856OS=DrosophilamelanogasterGN=HDC10856PE=4SV=1;tr|Q6IL11|Q6IL11_DROMEHDC10856OS=DrosophilamelanogasterGN=HDC10856PE=4SV=1	3	3	3	23	23	23	-4.6	1.55
Q5BI79	X11Lbeta	31997	CG32677 gene product from transcript CG32677-RE(X11Lbeta)	FBgn0052677	tr|Q5BI79|Q5BI79_DROMELP19469p(Fragment)OS=DrosophilamelanogasterGN=X11LbetaPE=2SV=1;tr|X2JB44|X2JB44_DROMEX11Lbeta,isoformEOS=DrosophilamelanogasterGN=X11LbetaPE=4SV=1;tr|Q9W2S5|Q9W2S5_DROMEX11Lbeta,isoformAOS=DrosophilamelanogasterGN=X11LbetaPE=1SV=5;tr|M9PGU7|M9PGU7_DROMEX11Lbeta,isoformDOS=DrosophilamelanogasterGN=X11LbetaPE=4SV=2	4	2	2	3.2	1.8	1.8	-4.7	2.01
B1PHB6	CG5171	34016	CG5171 gene product from transcript CG5171-RD(Trehalose-phosphatase)	FBgn0031907	tr|B1PHB6|B1PHB6_DROMETrehalose6-phosphatephosphatase(Fragment)OS=DrosophilamelanogasterGN=CG5171PE=3SV=1	2	1	1	13	7.1	7.1	-4.8	1.31
A0A0B4K6C1	SKIP	42601	Shal K[+] channel interacting protein(SKIP)	FBgn0051163	tr|A0A0B4K6C1|A0A0B4K6C1_DROMEShalK[+]channelinteractingprotein,isoformGOS=DrosophilamelanogasterGN=SKIPPE=4SV=1;tr|Q8SZS0|Q8SZS0_DROMELD31046pOS=DrosophilamelanogasterGN=SKIPPE=2SV=1;tr|A0A0B4KHM3|A0A0B4KHM3_DROMEShalK[+]channelinteractingprotein,isoformJOS=DrosophilamelanogasterGN=SKIPPE=4SV=1;tr|Q0KI30|Q0KI30_DROMEShalK[+]channelinteractingprotein,isoformEOS=DrosophilamelanogasterGN=SKIPPE=4SV…	6	6	6	7.8	7.8	7.8	-5	2.07
Q9VWL3	Dmel\CG7453	32903	CG7453 gene product from transcript CG7453-RA(CG7453)	FBgn0030991	tr|Q9VWL3|Q9VWL3_DROMECG7453OS=DrosophilamelanogasterGN=CG7453PE=1SV=2;tr|Q4QQA4|Q4QQA4_DROMELD05845p(Fragment)OS=DrosophilamelanogasterPE=2SV=1	1	1	1	5.3	5.3	5.3	-5	1.45
Q9I7M6	Sytalpha	35068	Synaptotagmin alpha(Sytalpha)	FBgn0261089	tr|Q9I7M6|Q9I7M6_DROMESynaptotagminalpha,isoformAOS=DrosophilamelanogasterGN=SytalphaPE=4SV=1;tr|C0HDP4|C0HDP4_DROMEMIP05618pOS=DrosophilamelanogasterGN=SytalphaPE=2SV=1	1	1	1	2.2	2.2	2.2	-5.4	1.6
Q9N9Z7	7B2	40644	CG1168 gene product from transcript CG1168-RB(7B2)	FBgn0041707	tr|Q9N9Z7|Q9N9Z7_DROMESecretorygranuleneuroendocrineproteinOS=DrosophilamelanogasterGN=7B2PE=4SV=1;tr|Q9VNB0|Q9VNB0_DROME7B2,isoformAOS=DrosophilamelanogasterGN=7B2PE=2SV=1;tr|Q59E04|Q59E04_DROME7B2,isoformBOS=DrosophilamelanogasterGN=7B2PE=4SV=1;tr|E4NKI5|E4NKI5_DROMEGH04952p(Fragment)OS=DrosophilamelanogasterGN=7B2-RBPE=2SV=1	2	2	2	13	13	13	-5.5	1.58
B5RJJ4	Dmel\CG11307	40400	CG11307 gene product from transcript CG11307-RC(CG11307)	FBgn0037106	tr|B5RJJ4|B5RJJ4_DROMELD14019pOS=DrosophilamelanogasterGN=Dmel\CG11307PE=2SV=1	3	3	3	13.9	13.9	13.9	-6	3.32
Q9VGZ0	Cyp12e1	41272	CG14680 gene product from transcript CG14680-RC(Cyp12e1)	FBgn0037817	sp|Q9VGZ0|C12E1_DROMEProbablecytochromeP45012e1,mitochondrialOS=DrosophilamelanogasterGN=Cyp12e1PE=2SV=4	4	4	4	9.8	9.8	9.8	-6.9	6.05
Q8IRH1	Psa	38175	Puromycin sensitive aminopeptidase(Psa)	FBgn0261243	tr|Q8IRH1|Q8IRH1_DROMEFI19310p1OS=DrosophilamelanogasterGN=PsaPE=1SV=1;tr|Q9W0E4|Q9W0E4_DROMEPuromycinsensitiveaminopeptidase,isoformAOS=DrosophilamelanogasterGN=PsaPE=1SV=1;tr|Q8IRH0|Q8IRH0_DROMELP21249pOS=DrosophilamelanogasterGN=PsaPE=1SV=1;tr|C8VUZ1|C8VUZ1_DROMERE12912pOS=DrosophilamelanogasterGN=Psa-RAPE=2SV=1;tr|Q6AWR8|Q6AWR8_DROMESD10789pOS=DrosophilamelanogasterPE=2SV=1	52	1	1	49.5	1.5	1.5	-8	6.47
Q9V3H9	Nab2	42897	CG5720 gene product from transcript CG5720-RA(Nab2)	FBgn0028471	tr|Q9V3H9|Q9V3H9_DROMEBcDNA.LD27873OS=DrosophilamelanogasterGN=Nab2PE=1SV=1;tr|Q500Y6|Q500Y6_DROMESD07352pOS=DrosophilamelanogasterPE=2SV=1	35	35	35	47.7	47.7	47.7	-8.36	8.27
Q9VDF4	Cortactin	42491	CG3637 gene product from transcript CG3637-RD(Cortactin)	FBgn0025865	tr|Q9VDF4|Q9VDF4_DROMECortactin,isoformAOS=DrosophilamelanogasterGN=CortactinPE=1SV=1	20	2	1	33.6	6.6	6.6	-8.5	4.45
Q7KPK6	Mkk4	41020	MAP kinase kinase 4(Mkk4)	FBgn0024326	tr|Q7KPK6|Q7KPK6_DROMEJNKkinase2OS=DrosophilamelanogasterGN=Mkk4PE=2SV=1;tr|O61444|O61444_DROMEMAPkinasekinase4,isoformAOS=DrosophilamelanogasterGN=Mkk4PE=1SV=1	12	1	1	42	6.1	6.1	-8.9	12.4
Q9VAN7	Pglym78	43447	Phosphoglyceromutase(Pglym78)	FBgn0014869	tr|Q9VAN7|Q9VAN7_DROMEPhosphoglyceratemutaseOS=DrosophilamelanogasterGN=Pglym78PE=1SV=2;tr|A5XD88|A5XD88_DROMEPhosphoglyceratemutase(Fragment)OS=DrosophilamelanogasterGN=Pglym78PE=3SV=1;tr|A5XD87|A5XD87_DROMEPhosphoglyceratemutase(Fragment)OS=DrosophilamelanogasterGN=Pglym78PE=3SV=1;tr|Q9GU73|Q9GU73_DROMEPhosphoglyceratemutase(Fragment)OS=DrosophilamelanogasterGN=Pglym78PE=4SV=1	17	1	1	81.6	6.3	6.3	-11.2	15.5

## Sheet: Nab2oe_to_control (only sig)
Uniprot_ID	Protein_name	Gene_Entrez_ID_DAVID	Protein_name_DAVID	Flybase_ID	Majority protein IDs	Peptides	Razor + unique peptides	Unique peptides	Sequence coverage [%]	Unique + razor sequence coverage [%]	Unique sequence coverage [%]	Log2(Genotype 1/Genotype 3)	"-logp"
O16040	anon1A3	43741	CG1910 gene product from transcript CG1910-RA(CG1910)	FBgn0022349	tr|O16040|O16040_DROMEAnon1A3(Fragment)OS=DrosophilamelanogasterGN=anon1A3PE=2SV=1	26	1	0	91.2	6.7	0	10.7	12.8
O97062	Ccp84Ae	40821	CG1330 gene product from transcript CG1330-RA(Ccp84Ae)	FBgn0004779	tr|O97062|O97062_DROMECcp84AeOS=DrosophilamelanogasterGN=Ccp84AePE=2SV=1	8	8	8	51	51	51	10	1.96
Q8TA45	ida	45574	imaginal discs arrested(ida)	FBgn0041147	tr|Q8TA45|Q8TA45_DROMEIDAOS=DrosophilamelanogasterGN=idaPE=2SV=1;tr|Q9VZL2|Q9VZL2_DROMEImaginaldiscsarrestedOS=DrosophilamelanogasterGN=idaPE=1SV=2;tr|Q8MRX0|Q8MRX0_DROMESD16707pOS=DrosophilamelanogasterGN=idaPE=2SV=1;tr|B5RJ81|B5RJ81_DROMEFI07771p(Fragment)OS=DrosophilamelanogasterGN=ida-RAPE=2SV=1	2	2	2	3.5	3.5	3.5	9.9	5.92
O97064	Ccp84Ag	40819	CG2342 gene product from transcript CG2342-RA(Ccp84Ag)	FBgn0004777	tr|O97064|O97064_DROMECcp84AgOS=DrosophilamelanogasterGN=Ccp84AgPE=1SV=1;tr|Q8MRD2|Q8MRD2_DROMERE04513p(Fragment)OS=DrosophilamelanogasterGN=Ccp84AgPE=2SV=1	5	5	5	50.8	50.8	50.8	9.2	2.2
P02666	alien	34225	G9556 gene product from transcript CG9556-RD(alien)	FBgn0013746	CON__P02666	2	2	2	12.4	12.4	12.4	9	1.45
Q8IHB4	Got1	36782	Glutamate oxaloacetate transaminase 1(Got1)	FBgn0001124	tr|Q8IHB4|Q8IHB4_DROMEAT16867p(Fragment)OS=DrosophilamelanogasterGN=Got1PE=2SV=1	24	1	1	77.5	4.7	4.7	8.8	9.35
Q9VVZ4	Dmel\CG14095	40112	CG14095 gene product from transcript CG14095-RA(CG14095)	FBgn0036870	tr|Q9VVZ4|Q9VVZ4_DROMEUncharacterizedproteinOS=DrosophilamelanogasterGN=Dmel\CG14095PE=1SV=1	3	3	3	44.4	44.4	44.4	8.6	1.63
Q961S9	Mtp	35362	Microsomal triacylglycerol transfer protein(Mtp)	FBgn0266369	tr|Q961S9|Q961S9_DROMESD01502pOS=DrosophilamelanogasterGN=MtpPE=2SV=1	29	2	2	39.7	1.6	1.6	7.9	4.34
E8NH00	Wwox	34090	WW domain containing oxidoreductase(Wwox)	FBgn0031972	tr|E8NH00|E8NH00_DROMEAT10981pOS=DrosophilamelanogasterGN=CG8042-RBPE=2SV=1	5	1	1	15.1	4.5	4.5	7.8	15.7
Q8SWS3	Dmel\CG13049	39788	CG13049 gene product from transcript CG13049-RA(CG13049)	FBgn0036592	tr|Q8SWS3|Q8SWS3_DROMERE26528pOS=DrosophilamelanogasterGN=BcDNA:RE26528PE=1SV=1	2	2	2	28.7	28.7	28.7	7.6	1.9
Q8MRH9	anon-EST:Posey170	38360	CG2162 gene product from transcript CG2162-RA(CG2162)	FBgn0035388	tr|Q8MRH9|Q8MRH9_DROMECG2162,isoformFOS=DrosophilamelanogasterGN=anon-EST:Posey170PE=2SV=1	1	1	1	6	6	6	7.5	2.9
Q58SN4	Hmu	43294	Hemomucin(Hmu)	FBgn0015737	tr|Q58SN4|Q58SN4_DROMEHemomucin(Fragment)OS=DrosophilamelanogasterGN=HmuPE=4SV=1	12	1	0	32.8	3.1	0	7.3	3.27
Q94537	fra	36377	frazzled(fra)	FBgn0011592	tr|Q94537|Q94537_DROMEFrazzledOS=DrosophilamelanogasterGN=fraPE=2SV=1;tr|Q94538|Q94538_DROMEFrazzledOS=DrosophilamelanogasterGN=fraPE=1SV=1	20	1	1	26.8	1.6	1.6	7.3	2.06
Q8SX15	mRpS28	37136	mitochondrial ribosomal protein S28(mRpS28)	FBgn0034361	tr|Q8SX15|Q8SX15_DROMERH13070pOS=DrosophilamelanogasterGN=mRpS28PE=2SV=1;tr|A1ZBA5|A1ZBA5_DROMEFI07234pOS=DrosophilamelanogasterGN=mRpS28PE=2SV=1	2	2	2	14.9	14.9	14.9	6.8	2.52
Q9VJU6	NimB5	34815	Nimrod B5(NimB5)	FBgn0028936	tr|Q9VJU6|Q9VJU6_DROMEIP09831pOS=DrosophilamelanogasterGN=NimB5PE=2SV=3	2	2	2	7.3	7.3	7.3	6.6	3.21
F6J3G4	ITP	37921	Ion transport peptide(ITP)	FBgn0035023	tr|F6J3G4|F6J3G4_DROMECG15784(Fragment)OS=DrosophilamelanogasterGN=CG15784PE=4SV=1;tr|A9YIM3|A9YIM3_DROMECG15784-PA(Fragment)OS=DrosophilamelanogasterGN=CG15784PE=4SV=1;tr|F6J3G8|F6J3G8_DROMECG15784(Fragment)OS=DrosophilamelanogasterGN=CG15784PE=4SV=1;tr|F6J3G2|F6J3G2_DROMECG15784(Fragment)OS=DrosophilamelanogasterGN=CG15784PE=4SV=1;tr|A9YIM2|A9YIM2_DROMECG15784-PA(Fragment)OS=Drosophilamelanogas…	5	1	1	27.1	10.1	10.1	6.6	1.53
Q7KQN6	Zip102B	43786	Zinc/iron regulated transporter-related protein 102B(Zip102B)	FBgn0039902	tr|Q7KQN6|Q7KQN6_DROMEZinc/ironregulatedtransporter-relatedprotein102B,isoformBOS=DrosophilamelanogasterGN=Zip102BPE=1SV=1;tr|Q9V4C6|Q9V4C6_DROMEZinc/ironregulatedtransporter-relatedprotein102B,isoformEOS=DrosophilamelanogasterGN=Zip102BPE=1SV=3;tr|Q5BII0|Q5BII0_DROMERE66826pOS=DrosophilamelanogasterGN=Zip102BPE=2SV=1	1	1	1	8.5	8.5	8.5	6.5	2.04
Q8MSR2	Dmel\CG13384	34160	CG13384 gene product from transcript CG13384-RD(CG13384)	FBgn0032036	tr|Q8MSR2|Q8MSR2_DROMESD05512pOS=DrosophilamelanogasterGN=CG13384PE=1SV=1;tr|Q7KTI1|Q7KTI1_DROMEUncharacterizedprotein,isoformDOS=DrosophilamelanogasterGN=CG13384PE=1SV=1;tr|Q9VLM4|Q9VLM4_DROMESD09843pOS=DrosophilamelanogasterGN=CG13384-RBPE=1SV=1;tr|Q9VLM3|Q9VLM3_DROMEUncharacterizedprotein,isoformCOS=DrosophilamelanogasterGN=CG13384PE=1SV=2;tr|E8NH21|E8NH21_DROMESD03414p(Fragment)OS=Drosophilam…	1	1	1	3.5	3.5	3.5	6.5	1.6
Q9VLW1	lectin-28C	53542	CG7106 gene product from transcript CG7106-RC(lectin-28C)	FBgn0040099	tr|Q9VLW1|Q9VLW1_DROMELectintypeC(Fragment)OS=DrosophilamelanogasterGN=lectin-28CPE=1SV=2	2	2	2	12.1	12.1	12.1	6.2	3.38
Q9VUI8	Dmel\CG5114	39624	CG5114 gene product from transcript CG5114-RB(CG5114)	FBgn0036460	tr|Q9VUI8|Q9VUI8_DROMECG5114,isoformAOS=DrosophilamelanogasterGN=Dmel\CG5114PE=1SV=1;tr|M9NE98|M9NE98_DROMECG5114,isoformBOS=DrosophilamelanogasterGN=Dmel\CG5114PE=1SV=1	1	1	1	3.3	3.3	3.3	6.2	2.03
Q9VK89	CG6388	34656	CG6388 gene product from transcript CG6388-RA(CG6388)	FBgn0032430	sp|Q9VK89|TRM1_DROMEProbabletRNA(guanine(26)-N(2))-dimethyltransferaseOS=DrosophilamelanogasterGN=CG6388PE=2SV=1	2	2	2	3.5	3.5	3.5	5.7	1.59
Q9W0B6	Dmel\CG17249	38201	CG17249 gene product from transcript CG17249-RA(CG17249)	FBgn0035249	tr|Q9W0B6|Q9W0B6_DROMELD14179pOS=DrosophilamelanogasterGN=Dmel\CG17249PE=1SV=1	1	1	1	2.3	2.3	2.3	5.5	1.56
P04282	Flacc	32886	CG7358 gene product from transcript CG7358-RB(Flacc)	FBgn0030974	sp|P04282|GAG17_DROMERetrovirus-relatedGagpolyproteinfromcopia-liketransposableelement17.6OS=DrosophilamelanogasterGN=gagPE=4SV=1	4	4	4	14.1	14.1	14.1	5.5	1.48
Q9VRZ4	tow	38755	target of wingless(tow)	FBgn0035719	tr|Q9VRZ4|Q9VRZ4_DROMETargetofwingless,isoformFOS=DrosophilamelanogasterGN=towPE=4SV=3;tr|M9PEJ7|M9PEJ7_DROMETargetofwingless,isoformGOS=DrosophilamelanogasterGN=towPE=4SV=1;tr|A8JNM0|A8JNM0_DROMETargetofwingless,isoformCOS=DrosophilamelanogasterGN=towPE=4SV=1;tr|M9PET2|M9PET2_DROMETargetofwingless,isoformEOS=DrosophilamelanogasterGN=towPE=4SV=1;tr|Q7JWR6|Q7JWR6_DROMEGH12583pOS=Drosophilamelanoga…	2	2	2	3.9	3.9	3.9	5.4	1.49
Q8IGP6	stck	40999	steamer duck(stck)	FBgn0020249	tr|Q8IGP6|Q8IGP6_DROMERE52752pOS=DrosophilamelanogasterGN=stckPE=2SV=1;tr|Q9XYA7|Q9XYA7_DROMELIMdomain-containingproteinOS=DrosophilamelanogasterGN=stckPE=1SV=1;tr|Q8INR0|Q8INR0_DROMELIMdomain-containingproteinOS=DrosophilamelanogasterGN=stckPE=1SV=1;tr|Q8INQ9|Q8INQ9_DROMELIMdomain-containingproteinOS=DrosophilamelanogasterGN=stckPE=1SV=1	2	2	2	7.1	7.1	7.1	5.2	1.59
F3YDH1	Hsp70Bbb-RA	50022	CG5834 gene product from transcript CG5834-RA(Hsp70Bbb)	FBgn0051354	tr|F3YDH1|F3YDH1_DROMELP11561pOS=DrosophilamelanogasterGN=Hsp70Bbb-RAPE=2SV=1;sp|Q9VG58|HSP74_DROMEMajorheatshock70kDaproteinBbbOS=DrosophilamelanogasterGN=Hsp70BbbPE=3SV=2;sp|Q9BIS2|HSP73_DROMEMajorheatshock70kDaproteinBbOS=DrosophilamelanogasterGN=Hsp70BbPE=2SV=2;sp|Q9BIR7|HSP75_DROMEMajorheatshock70kDaproteinBcOS=DrosophilamelanogasterGN=Hsp70BcPE=2SV=2;sp|Q8INI8|HSP72_DROMEMajorheatshock70kDa…	22	1	1	43.8	1.9	1.9	5.15	2.47
A0A0B4KI71	Map205	43765	Microtubule-associated protein 205(Map205)	FBgn0002645	tr|A0A0B4KI71|A0A0B4KI71_DROMEMicrotubule-associatedprotein205,isoformCOS=DrosophilamelanogasterGN=Map205PE=1SV=1;sp|P23226-2|MA205_DROMEIsoformC2of205kDamicrotubule-associatedproteinOS=DrosophilamelanogasterGN=Map205	53	1	1	61.9	1.1	1.1	4.8	11.2
Q7K1U0	Arc1	36595	Activity-regulated cytoskeleton associated protein 1(Arc1)	FBgn0033926	tr|Q7K1U0|Q7K1U0_DROMEActivity-regulatedcytoskeletonassociatedprotein1OS=DrosophilamelanogasterGN=Arc1PE=1SV=1	18	18	18	70.5	70.5	70.5	4.72	4.26
Q9VZF9	Cpr64Ad	38511	Cuticular protein 64Ad(Cpr64Ad)	FBgn0035513	tr|Q9VZF9|Q9VZF9_DROMECuticularprotein64AdOS=DrosophilamelanogasterGN=Cpr64AdPE=1SV=2	5	5	5	31.6	31.6	31.6	4.65	2.58
A0A165Q6N5	Treh	45368	Trehalase(Treh)	FBgn0003748	tr|A0A165Q6N5|A0A165Q6N5_DROMETrehalase(Fragment)OS=DrosophilamelanogasterPE=2SV=1	13	1	1	41.6	5.9	5.9	4.6	3.85
Q9W4C1	Dmel\CG15784	31461	CG15784 gene product from transcript CG15784-RB(CG15784)	FBgn0029766	tr|Q9W4C1|Q9W4C1_DROMEIP13321pOS=DrosophilamelanogasterGN=CG15784PE=1SV=1;tr|A9YIL5|A9YIL5_DROMECG15784-PA(Fragment)OS=DrosophilamelanogasterGN=CG15784PE=4SV=1	9	9	5	19	19	12.6	4.15	2.29
Q9V3H9	Nab2	42897	CG5720 gene product from transcript CG5720-RA(Nab2)	FBgn0028471	tr|Q9V3H9|Q9V3H9_DROMEBcDNA.LD27873OS=DrosophilamelanogasterGN=Nab2PE=1SV=1;tr|Q500Y6|Q500Y6_DROMESD07352pOS=DrosophilamelanogasterPE=2SV=1	35	35	35	47.7	47.7	47.7	3.94	6.18
Q94880	pyd	41062	polychaetoid(pyd)	FBgn0262614	tr|Q94880|Q94880_DROMETamAOS=DrosophilamelanogasterGN=pydPE=2SV=1	22	1	1	19.1	1	1	3.31	2.45
A0A0B4K7K6	Dmel\CG6073	43180	CG6073 gene product from transcript CG6073-RA(CG6073)	FBgn0039417	tr|A0A0B4K7K6|A0A0B4K7K6_DROMECG6073,isoformBOS=DrosophilamelanogasterGN=CG6073PE=4SV=1;sp|Q9VBG6|HGH1_DROMEProteinHGH1homologOS=DrosophilamelanogasterGN=CG6073PE=2SV=2	4	4	4	17.6	17.6	17.6	3.19	1.42
Q6AWH1	ND-13B	39214	NADH dehydrogenase (ubiquinone) 13 kDa B subunit(ND-13B)	FBgn0047038	tr|Q6AWH1|Q6AWH1_DROMELD16684p(Fragment)OS=DrosophilamelanogasterPE=2SV=1;tr|Q7PLG1|Q7PLG1_DROMEFI01132pOS=DrosophilamelanogasterGN=Dmel\CG40178PE=2SV=2	21	21	21	28.8	28.8	28.8	3.14	10.2
Q9VSR8	Dmel\CG5653	39024	CG5653 gene product from transcript CG5653-RA(CG5653)	FBgn0035943	tr|Q9VSR8|Q9VSR8_DROMECG5653OS=DrosophilamelanogasterGN=Dmel\CG5653PE=1SV=1;tr|T1W043|T1W043_DROMEFI24493p1(Fragment)OS=DrosophilamelanogasterGN=CG5653-RAPE=2SV=1;tr|Q8T8U5|Q8T8U5_DROMEAT29464p(Fragment)OS=DrosophilamelanogasterGN=CG5653PE=2SV=2	4	4	4	11.1	11.1	11.1	3.1	2.6
Q9VFI3	Dmel\CG8066	41766	CG8066 gene product from transcript CG8066-RA(CG8066)	FBgn0038243	tr|Q9VFI3|Q9VFI3_DROMECG8066,isoformAOS=DrosophilamelanogasterGN=CG8066PE=1SV=1	2	1	1	21.2	14.4	14.4	2.96	4.46
Q9VV23	Dmel\CG13044	39795	CG13044 gene product from transcript CG13044-RA(CG13044)	FBgn0036599	tr|Q9VV23|Q9VV23_DROMELP19160pOS=DrosophilamelanogasterGN=Dmel\CG13044PE=2SV=1	2	2	2	29.7	29.7	29.7	2.62	2.94
Q9Y140	CG7601	43502	CG7601 gene product from transcript CG7601-RA(CG7601)	FBgn0027583	sp|Q9Y140|DHRS7_DROMEDehydrogenase/reductaseSDRfamilyprotein7-likeOS=DrosophilamelanogasterGN=CG7601PE=2SV=1	2	2	2	10.4	10.4	10.4	2.57	2.97
Q7K511	D2hgdh	31184	CG3835 gene product from transcript CG3835-RC(CG3835)	FBgn0023507	tr|Q7K511|Q7K511_DROMECG3835,isoformAOS=DrosophilamelanogasterGN=D2hgdhPE=1SV=1;tr|O46096|O46096_DROMECG3835-RAOS=DrosophilamelanogasterGN=D2hgdhPE=4SV=1;tr|A0A0F6QCQ6|A0A0F6QCQ6_DROMECG3835-RAOS=DrosophilamelanogasterGN=CG3835PE=4SV=1	4	4	4	11.1	11.1	11.1	2.53	1.34
P04146	Gip	31960	GIP-like(Gip)	FBgn0011770	sp|P04146|COPIA_DROMECopiaproteinOS=DrosophilamelanogasterGN=GIPPE=1SV=3;sp|P04146-2|COPIA_DROMEIsoformShortofCopiaproteinOS=DrosophilamelanogasterGN=GIP	14	14	14	9.2	9.2	9.2	2.4	3.19
Q9VDT4	Dmel\CG4686	42361	CG4686 gene product from transcript CG4686-RA(CG4686)	FBgn0038739	tr|Q9VDT4|Q9VDT4_DROMECG4686,isoformAOS=DrosophilamelanogasterGN=CG4686PE=4SV=1;tr|C6TP44|C6TP44_DROMEAT26877p(Fragment)OS=DrosophilamelanogasterGN=CG4686-RAPE=2SV=1;tr|Q8T3Q7|Q8T3Q7_DROMEAT09463p(Fragment)OS=DrosophilamelanogasterGN=CG7335PE=2SV=2	2	2	2	17.1	17.1	17.1	2.35	1.51
Q24335	enok	37859	enoki mushroom(enok)	FBgn0034975	tr|Q24335|Q24335_DROMEF-elementproteinOS=DrosophilamelanogasterGN=RTasePE=4SV=1	1	1	1	2.1	2.1	2.1	2.33	3.8
Q9VMJ1	Dmel\CG9107	33843	CG9107 gene product from transcript CG9107-RA(CG9107)	FBgn0031764	tr|Q9VMJ1|Q9VMJ1_DROMECG9107,isoformAOS=DrosophilamelanogasterGN=CG9107PE=1SV=3	2	2	2	7.9	7.9	7.9	2.19	2.26
J7KG54	Fbp2	34259	Fat body protein 2(Fbp2)	FBgn0000640	tr|J7KG54|J7KG54_DROMEFBP2(Fragment)OS=DrosophilamelanogasterGN=Fbp2PE=3SV=1;tr|J7KE06|J7KE06_DROMEFBP2(Fragment)OS=DrosophilamelanogasterGN=Fbp2PE=3SV=1	15	2	2	64.8	3.9	3.9	2.16	3.11
Q9VV44	Cpr72Ea	39814	Cuticular protein 72Ea(Cpr72Ea)	FBgn0036617	tr|Q9VV44|Q9VV44_DROMECuticularprotein72EaOS=DrosophilamelanogasterGN=Cpr72EaPE=1SV=1;tr|Q7K1P4|Q7K1P4_DROMELP05492p(Fragment)OS=DrosophilamelanogasterGN=Cpr72EaPE=2SV=1	3	3	3	10.3	10.3	10.3	2.15	1.59
Q9VCI4	Dmel\CG10217	42809	CG10217 gene product from transcript CG10217-RB(CG10217)	FBgn0039113	tr|Q9VCI4|Q9VCI4_DROMELD32918pOS=DrosophilamelanogasterGN=CG10217-RAPE=2SV=2	7	7	7	13.6	13.6	13.6	2.14	5.19
Q9VBK2	dSLC5A10	43136	CG42235 gene product from transcript CG42235-RE(CG42235)	FBgn0250757	tr|Q9VBK2|Q9VBK2_DROMERE27406pOS=DrosophilamelanogasterGN=CG8951PE=2SV=2	3	3	3	5.5	5.5	5.5	2.12	2.44
Q9VPR7	cold	33237	coiled(cold)	FBgn0031268	tr|Q9VPR7|Q9VPR7_DROMECoiled,isoformAOS=DrosophilamelanogasterGN=coldPE=2SV=1	1	1	1	9.2	9.2	9.2	2.07	1.98
Q95TJ2	CG30069	36573	CG30069 gene product from transcript CG30069-RA(CG30069)	FBgn0050069	tr|Q95TJ2|Q95TJ2_DROMELP06813pOS=DrosophilamelanogasterGN=CG13017PE=2SV=1;tr|A1Z9M5|A1Z9M5_DROMEUncharacterizedproteinOS=DrosophilamelanogasterGN=CG30069PE=1SV=1	2	2	2	2.4	2.4	2.4	2.04	4.95
Q2UYN1	Drsl5	38409	Drosomycin-like 5(Drsl5)	FBgn0035434	tr|Q2UYN1|Q2UYN1_DROMEDro5protein(Fragment)OS=DrosophilamelanogasterGN=Drsl5PE=4SV=1;tr|Q2UYM0|Q2UYM0_DROMEDro5protein(Fragment)OS=DrosophilamelanogasterGN=Drsl5PE=4SV=1;tr|Q2UYJ4|Q2UYJ4_DROMEDro5protein(Fragment)OS=DrosophilamelanogasterGN=Drsl5PE=4SV=1;tr|Q9VZR2|Q9VZR2_DROMEDrosomycin-like5OS=DrosophilamelanogasterGN=Drsl5PE=2SV=1;tr|B0LUZ3|B0LUZ3_DROMEDrosomycin5OS=DrosophilamelanogasterPE=2SV…	4	4	2	50.8	50.8	23.8	2.03	5.93
P52304	polo	40232	CG12306 gene product from transcript CG12306-RA(polo)	FBgn0003124	sp|P52304|POLO_DROMESerine/threonine-proteinkinasepoloOS=DrosophilamelanogasterGN=poloPE=1SV=2;tr|B6UXR5|B6UXR5_DROMEPolo(Fragment)OS=DrosophilamelanogasterGN=poloPE=4SV=1;tr|B6UXN9|B6UXN9_DROMEPolo(Fragment)OS=DrosophilamelanogasterGN=poloPE=4SV=1	4	4	4	9	9	9	2.01	8.49
Q9VUD8	Dmel\CG7924	39574	CG7924 gene product from transcript CG7924-RA(CG7924)	FBgn0036416	tr|Q9VUD8|Q9VUD8_DROMECG7924OS=DrosophilamelanogasterGN=Dmel\CG7924PE=2SV=1	2	2	2	6.5	6.5	6.5	1.96	3.49
Q9VDZ4	Nsun5	7354421	Nop2/Sun-like domain containing protein 5(Nsun5)	FBgn0259704	tr|Q9VDZ4|Q9VDZ4_DROMELD16340pOS=DrosophilamelanogasterGN=Nsun5PE=1SV=1	2	2	2	7.2	7.2	7.2	1.91	1.77
A0A0B4KGR1	Dmel\CG43143	41256	CG43143 gene product from transcript CG43143-RI(CG43143)	FBgn0262617	tr|A0A0B4KGR1|A0A0B4KGR1_DROMEUncharacterizedprotein,isoformHOS=DrosophilamelanogasterGN=CG43143PE=4SV=1;tr|A0A0B4K707|A0A0B4K707_DROMEUncharacterizedprotein,isoformFOS=DrosophilamelanogasterGN=CG43143PE=4SV=1;tr|D0IQG1|D0IQG1_DROMEMIP13066p(Fragment)OS=DrosophilamelanogasterGN=CG11870-RCPE=2SV=1;tr|A0A0B4K6D8|A0A0B4K6D8_DROMEUncharacterizedprotein,isoformGOS=DrosophilamelanogasterGN=CG43143PE=4S…	5	5	5	4.7	4.7	4.7	1.88	3.03
Q2PDR9	vari	35343	varicose(vari)	FBgn0250785	tr|Q2PDR9|Q2PDR9_DROMEVaricose,isoformCOS=DrosophilamelanogasterGN=variPE=1SV=1;tr|Q8MR96|Q8MR96_DROMERH61449pOS=DrosophilamelanogasterGN=variPE=2SV=1;tr|M9PDB2|M9PDB2_DROMEVaricose,isoformEOS=DrosophilamelanogasterGN=variPE=1SV=1;tr|Q9VIJ4|Q9VIJ4_DROMEFI01467pOS=DrosophilamelanogasterGN=variPE=1SV=4;tr|Q8SXI6|Q8SXI6_DROMERE31492pOS=DrosophilamelanogasterGN=variPE=2SV=1;tr|Q7KT16|Q7KT16_DROMEFI17…	4	4	4	11.5	11.5	11.5	1.78	3.47
Q9W351	Aladin	31881	CG16892 gene product from transcript CG16892-RB(CG16892)	FBgn0030122	tr|Q9W351|Q9W351_DROMELD42637pOS=DrosophilamelanogasterGN=CG16892-RAPE=1SV=1	6	6	6	18.7	18.7	18.7	1.76	1.71
A0A0B4KF46	Uba1	35998	Ubiquitin activating enzyme 1(Uba1)	FBgn0023143	tr|A0A0B4KF46|A0A0B4KF46_DROMEUbiquitinactivatingenzyme1,isoformCOS=DrosophilamelanogasterGN=Uba1PE=1SV=1;tr|O46111|O46111_DROMEUbiquitinactivatingenzymeOS=DrosophilamelanogasterGN=Uba1PE=2SV=1	69	1	1	83.6	1.8	1.8	1.75	2.45
Q8T9C5	MRP	34686	Multidrug-Resistance like Protein 1(MRP)	FBgn0032456	tr|Q8T9C5|Q8T9C5_DROMESD07655pOS=DrosophilamelanogasterGN=MRPPE=2SV=1;tr|Q9I7N0|Q9I7N0_DROMEFI23224p1OS=DrosophilamelanogasterGN=MRPPE=1SV=2;tr|Q7KTD0|Q7KTD0_DROMEMultidrug-Resistancelikeprotein1,isoformDOS=DrosophilamelanogasterGN=MRPPE=1SV=1;tr|Q7KTC9|Q7KTC9_DROMEMultidrug-Resistancelikeprotein1,isoformEOS=DrosophilamelanogasterGN=MRPPE=1SV=1;tr|Q7KTC8|Q7KTC8_DROMEMultidrug-Resistancelikeprotei…	12	12	12	11.5	11.5	11.5	1.73	4.95
M9PCK7	Uba4	34187	CG13090 gene product from transcript CG13090-RC(CG13090)	FBgn0032054	tr|M9PCK7|M9PCK7_DROMEAdenylyltransferaseandsulfurtransferaseMOCS3OS=DrosophilamelanogasterGN=Uba4PE=3SV=1;sp|Q9VLJ8|MOCS3_DROMEAdenylyltransferaseandsulfurtransferaseMOCS3OS=DrosophilamelanogasterGN=CG13090PE=1SV=1	2	2	2	5.5	5.5	5.5	1.71	1.51
Q9VZW1	scramb2	38362	scramblase 2(scramb2)	FBgn0035390	tr|Q9VZW1|Q9VZW1_DROMEPhospholipidscramblaseOS=DrosophilamelanogasterGN=scramb2PE=1SV=1;tr|Q8SZE1|Q8SZE1_DROMEPhospholipidscramblaseOS=DrosophilamelanogasterGN=scramb2PE=2SV=1	2	2	2	8	8	8	1.67	3.93
A0A0B4KFX5	CtBP	41602	C-terminal Binding Protein(CtBP)	FBgn0020496	tr|A0A0B4KFX5|A0A0B4KFX5_DROMEC-terminalbindingprotein,isoformIOS=DrosophilamelanogasterGN=CtBPPE=1SV=1;tr|A0A0B4KFT4|A0A0B4KFT4_DROMEC-terminalbindingprotein,isoformJOS=DrosophilamelanogasterGN=CtBPPE=1SV=1;tr|A0A0B4KGZ7|A0A0B4KGZ7_DROMEC-terminalbindingprotein,isoformHOS=DrosophilamelanogasterGN=CtBPPE=1SV=1	24	1	1	70.2	6.3	6.3	1.65	3.25
Q7K0F7	CG11200	37301	Carbonyl reductase(CG11200)	FBgn0034500	tr|Q7K0F7|Q7K0F7_DROMECarbonylreductase,isoformAOS=DrosophilamelanogasterGN=CG11200PE=1SV=1	7	7	7	28.5	28.5	28.5	1.63	2.22
Q9VW53	Mtr3	40173	CG8025 gene product from transcript CG8025-RA(Mtr3)	FBgn0036916	tr|Q9VW53|Q9VW53_DROMEFI01414pOS=DrosophilamelanogasterGN=Mtr3PE=1SV=1;tr|Q5BID5|Q5BID5_DROMERE29317pOS=DrosophilamelanogasterGN=Mtr3PE=2SV=1	3	3	3	20.2	20.2	20.2	1.59	1.31
A1Z8D3	CG18003	3771779	CG18003 gene product from transcript CG18003-RB(CG18003)	FBgn0061356	tr|A1Z8D3|A1Z8D3_DROMEUncharacterizedproteinOS=DrosophilamelanogasterGN=CG18003PE=1SV=1;tr|B6IDX0|B6IDX0_DROMEFI01464p(Fragment)OS=DrosophilamelanogasterGN=CG18003-RBPE=2SV=1;tr|A1Z8D2|A1Z8D2_DROMEGH14288p2OS=DrosophilamelanogasterGN=CG18003-RCPE=2SV=1	3	3	3	13.9	13.9	13.9	1.58	2.25
Q9VLT3	Mcr	44071	Macroglobulin complement-related(Mcr)	FBgn0267488	tr|Q9VLT3|Q9VLT3_DROMELD23292pOS=DrosophilamelanogasterGN=McrPE=1SV=1	26	26	26	20.6	20.6	20.6	1.56	6.71
Q9VS47	anon-WO0118547.349	38808	CG8602 gene product from transcript CG8602-RA(CG8602)	FBgn0035763	tr|Q9VS47|Q9VS47_DROMECG8602,isoformAOS=DrosophilamelanogasterGN=anon-WO0118547.349PE=2SV=1	2	2	2	6.1	6.1	6.1	1.51	6.79
Q9VTZ5	Tsf2	39435	Transferrin 2(Tsf2)	FBgn0036299	tr|Q9VTZ5|Q9VTZ5_DROMELD22449pOS=DrosophilamelanogasterGN=Tsf2PE=1SV=1	10	10	10	15.3	15.3	15.3	1.49	8.76
Q9VML5	Dmel\CG9021	33818	CG9021 gene product from transcript CG9021-RB(CG9021)	FBgn0031747	tr|Q9VML5|Q9VML5_DROMECG9021,isoformAOS=DrosophilamelanogasterGN=CG9021PE=1SV=1	8	8	8	29.4	29.4	29.4	1.44	2.41
Q960C7	Clamp	35445	Chromatin-linked adaptor for MSL proteins(Clamp)	FBgn0032979	tr|Q960C7|Q960C7_DROMESD07613pOS=DrosophilamelanogasterGN=CG2064PE=2SV=1;tr|A1Z729|A1Z729_DROMECG2064OS=DrosophilamelanogasterGN=CG2064PE=1SV=1;tr|C1C590|C1C590_DROMEFI07747p(Fragment)OS=DrosophilamelanogasterGN=CG2064-RAPE=2SV=1;tr|Q7JYX2|Q7JYX2_DROMECG2065,isoformAOS=DrosophilamelanogasterGN=CG2065PE=1SV=1	6	6	4	23.3	23.3	17	1.42	4.56
D0IQG7	Cht2	38223	Chitinase 2(Cht2)	FBgn0022702	tr|D0IQG7|D0IQG7_DROMEChitinase2,isoformBOS=DrosophilamelanogasterGN=Cht2PE=1SV=1;sp|Q9W092|CHIT2_DROMEProbablechitinase2OS=DrosophilamelanogasterGN=Cht2PE=1SV=1	10	10	10	24.2	24.2	24.2	1.4	8.95
Q7JXB5	Pepck2	37130	CG10924 gene product from transcript CG10924-RA(CG10924)	FBgn0034356	tr|Q7JXB5|Q7JXB5_DROMERE12569pOS=DrosophilamelanogasterGN=CG10924PE=1SV=1;tr|A8DYI3|A8DYI3_DROMEUncharacterizedprotein,isoformBOS=DrosophilamelanogasterGN=CG10924PE=1SV=1	17	17	15	30.1	30.1	28.1	1.39	4.68
A0A075BK61	stwl	39581	stonewall(stwl)	FBgn0003459	tr|A0A075BK61|A0A075BK61_DROMEStonewall(Fragment)OS=DrosophilamelanogasterGN=stwlPE=4SV=1;tr|A0A075BLW4|A0A075BLW4_DROMEStonewall(Fragment)OS=DrosophilamelanogasterGN=stwlPE=4SV=1;tr|A0A075BK49|A0A075BK49_DROMEStonewall(Fragment)OS=DrosophilamelanogasterGN=stwlPE=4SV=1;tr|A0A075BLW2|A0A075BLW2_DROMEStonewall(Fragment)OS=DrosophilamelanogasterGN=stwlPE=4SV=1;tr|A0A075BK58|A0A075BK58_DROMEStonewall…	6	6	6	11	11	11	1.39	2.09
Q9VTJ4	Fuca	3772574	alpha-L-fucosidase(Fuca)	FBgn0036169	sp|Q9VTJ4|FUCO_DROMEPutativealpha-L-fucosidaseOS=DrosophilamelanogasterGN=FucaPE=2SV=2	7	7	7	13.6	13.6	13.6	1.37	11.9
Q9VR15	SP21	33667	CG3355 gene product from transcript CG3355-RB(CG3355)	FBgn0031619	tr|Q9VR15|Q9VR15_DROMECG3355,isoformAOS=DrosophilamelanogasterGN=CG3355PE=3SV=1;tr|E6PBX7|E6PBX7_DROMEMIP25735p(Fragment)OS=DrosophilamelanogasterGN=CG3355-RAPE=2SV=1;tr|Q2PDW5|Q2PDW5_DROMECG3355,isoformBOS=DrosophilamelanogasterGN=CG3355PE=3SV=1;tr|Q8MT30|Q8MT30_DROMERE64759p(Fragment)OS=DrosophilamelanogasterGN=CG3355PE=2SV=2	9	9	9	43	43	43	1.36	1.81
Q7KVA9	ABCB7	38193	CG7955 gene product from transcript CG7955-RA(ABCB7)	FBgn0035244	tr|Q7KVA9|Q7KVA9_DROMEGH20617pOS=DrosophilamelanogasterGN=ABCB7PE=2SV=1;tr|Q7KVB1|Q7KVB1_DROMEATPbindingcassettesubfamilyBmember7,isoformBOS=DrosophilamelanogasterGN=ABCB7PE=1SV=1;tr|E6PBW9|E6PBW9_DROMEAT07502pOS=DrosophilamelanogasterGN=ABCB7-RBPE=2SV=1;tr|Q9W0C5|Q9W0C5_DROMEATPbindingcassettesubfamilyBmember7,isoformAOS=DrosophilamelanogasterGN=ABCB7PE=1SV=2;tr|F3YDP0|F3YDP0_DROMERH32556pOS=Dro…	5	5	5	13.2	13.2	13.2	1.27	4.41
Q8IN49	l(3)03806	46155	CG31195 gene product from transcript CG31195-RB(CG31195)	FBgn0051195	tr|Q8IN49|Q8IN49_DROMEMIP05539pOS=DrosophilamelanogasterGN=CG31195-RAPE=1SV=2	13	13	13	20.1	20.1	20.1	1.26	2.66
Q9V3C4	Gem3	39195	Gemin3(Gem3)	FBgn0011802	tr|Q9V3C4|Q9V3C4_DROMEBcDNA.LD05563OS=DrosophilamelanogasterGN=Gem3PE=1SV=1	3	3	3	5.4	5.4	5.4	1.26	1.31
Q8MT74	BBIP1	8674100	CG42511 gene product from transcript CG42511-RA(BBIP1)	FBgn0260237	tr|Q8MT74|Q8MT74_DROMELD44182pOS=DrosophilamelanogasterGN=CG3628PE=2SV=1;tr|Q0E8G5|Q0E8G5_DROMEUncharacterizedprotein,isoformDOS=DrosophilamelanogasterGN=anon-WO0118547.368PE=4SV=1;tr|X2JCR2|X2JCR2_DROMEUncharacterizedprotein,isoformEOS=DrosophilamelanogasterGN=anon-WO0118547.368PE=4SV=1	3	3	3	6.3	6.3	6.3	1.25	1.43
Q7JZY1	Dmel\CG2310	43473	CG2310 gene product from transcript CG2310-RA(CG2310)	FBgn0039665	tr|Q7JZY1|Q7JZY1_DROMECG2310,isoformAOS=DrosophilamelanogasterGN=CG2310PE=1SV=1	1	1	1	5.2	5.2	5.2	1.24	5.87
Q9VVG9	Dmel\CG32176	39944	CG32176 gene product from transcript CG32176-RA(CG32176)	FBgn0052176	tr|Q9VVG9|Q9VVG9_DROMEUncharacterizedproteinOS=DrosophilamelanogasterGN=Dmel\CG32176PE=4SV=2;tr|Q8SY16|Q8SY16_DROMERE13191pOS=DrosophilamelanogasterGN=CG13730PE=2SV=1	9	9	9	21	21	21	1.22	4.06
C4IXZ0	Cont	40553	Contactin(Cont)	FBgn0037240	tr|C4IXZ0|C4IXZ0_DROMERT02589p(Fragment)OS=DrosophilamelanogasterGN=Cont-RAPE=2SV=1;sp|Q9VN14|CONT_DROMEContactinOS=DrosophilamelanogasterGN=ContPE=1SV=2	12	12	12	9.6	9.6	9.6	1.21	5.77
Q8SZ15	CG10914	37075	CG10914 gene product from transcript CG10914-RA(CG10914)	FBgn0034307	tr|Q8SZ15|Q8SZ15_DROMERE23670pOS=DrosophilamelanogasterGN=CG10914PE=1SV=1	2	2	2	6.1	6.1	6.1	1.2	3.46
Q9VGK7	Elp1	41399	Elongator complex protein 1(Elp1)	FBgn0037926	sp|Q9VGK7|ELP1_DROMEPutativeelongatorcomplexprotein1OS=DrosophilamelanogasterGN=Elp1PE=1SV=2;tr|A0A0B4KGU0|A0A0B4KGU0_DROMEElongatorcomplexprotein1OS=DrosophilamelanogasterGN=Elp1PE=1SV=1;tr|A0A0B4KFR6|A0A0B4KFR6_DROMEElongatorcomplexprotein1OS=DrosophilamelanogasterGN=Elp1PE=1SV=1;tr|H1UUI3|H1UUI3_DROMEFI18107p1(Fragment)OS=DrosophilamelanogasterGN=Elp1-RAPE=2SV=1;tr|Q5BID1|Q5BID1_DROMERE26470p(…	4	4	4	5.6	5.6	5.6	1.17	1.92
X2JAZ6	chrb	39284	charybde(chrb)	FBgn0036165	tr|X2JAZ6|X2JAZ6_DROMECharybde,isoformEOS=DrosophilamelanogasterGN=chrbPE=4SV=1;sp|Q9VTI8|CHRB_DROMEProteincharybdeOS=DrosophilamelanogasterGN=chrbPE=2SV=2	4	4	4	20.6	20.6	20.6	1.12	1.63
Q9W0N1	hng3	38090	hinge3(hng3)	FBgn0035160	tr|Q9W0N1|Q9W0N1_DROMEHinge3,isoformAOS=DrosophilamelanogasterGN=hng3PE=4SV=1;tr|Q8SYS1|Q8SYS1_DROMERE38876pOS=DrosophilamelanogasterGN=hng3PE=2SV=1;tr|M9PBH2|M9PBH2_DROMEHinge3,isoformBOS=DrosophilamelanogasterGN=hng3PE=4SV=1	5	5	5	24.3	24.3	24.3	1.1	2.47
Q8T0J5	Dmel\CG7675	42211	CG7675 gene product from transcript CG7675-RC(CG7675)	FBgn0038610	tr|Q8T0J5|Q8T0J5_DROMECG7675,isoformAOS=DrosophilamelanogasterGN=CG7675PE=1SV=1;tr|Q9VE80|Q9VE80_DROMECG7675,isoformBOS=DrosophilamelanogasterGN=CG7675PE=1SV=2;tr|D0IQ98|D0IQ98_DROMELD11952p(Fragment)OS=DrosophilamelanogasterGN=CG7675-RBPE=2SV=1	11	11	11	46	46	46	1.09	7.7
A0A0B4KFM8	MtnA	41202	Metallothionein A(MtnA)	FBgn0002868	tr|A0A0B4KFM8|A0A0B4KFM8_DROMEMetallothioneinA,isoformBOS=DrosophilamelanogasterGN=MtnAPE=4SV=1;sp|P04357|MT1_DROMEMetallothionein-1OS=DrosophilamelanogasterGN=MtnAPE=2SV=1	2	2	2	47.5	47.5	47.5	1.09	3.6
Q8T4C9	BcDNA:AT03632	39237	CG6310 gene product from transcript CG6310-RA(CG6310)	FBgn0036121	tr|Q8T4C9|Q8T4C9_DROMEAT03632pOS=DrosophilamelanogasterGN=BcDNA:AT03632PE=1SV=1	2	2	2	9.3	9.3	9.3	1.09	5.07
Q8MRM0	GstT4	32299	Glutathione S transferase T4(GstT4)	FBgn0030484	tr|Q8MRM0|Q8MRM0_DROMEGH16740pOS=DrosophilamelanogasterGN=GstT4PE=1SV=1;tr|F6J6F8|F6J6F8_DROMECG1681(Fragment)OS=DrosophilamelanogasterGN=CG1681PE=4SV=1;tr|F6J6F6|F6J6F6_DROMECG1681(Fragment)OS=DrosophilamelanogasterGN=CG1681PE=4SV=1;tr|F6J6F4|F6J6F4_DROMECG1681(Fragment)OS=DrosophilamelanogasterGN=CG1681PE=4SV=1	5	5	5	27	27	27	1.08	2.1
M9PCE5	Hml	39529	Hemolectin(Hml)	FBgn0029167	tr|M9PCE5|M9PCE5_DROMEHemolectin,isoformBOS=DrosophilamelanogasterGN=HmlPE=1SV=1;tr|Q9VU94|Q9VU94_DROMEHemolectin,isoformAOS=DrosophilamelanogasterGN=HmlPE=1SV=2;tr|Q9U5D0|Q9U5D0_DROMEHemolectinOS=DrosophilamelanogasterGN=HmlPE=2SV=1	13	13	13	4.9	4.9	4.9	1.04	3.31
Q9W0H9	Rabex-5	38144	Rabaptin-5-associated exchange factor for Rab5 ortholog (H. sapiens)(Rabex-5)	FBgn0262937	tr|Q9W0H9|Q9W0H9_DROMERabaptin-5-associatedexchangefactorforRab5OS=DrosophilamelanogasterGN=Rabex-5PE=1SV=1	7	7	7	13.2	13.2	13.2	1.02	1.33
Q9VJ60	anon-WO0118547.123	35127	CG10343 gene product from transcript CG10343-RA(CG10343)	FBgn0032703	tr|Q9VJ60|Q9VJ60_DROMEGM16226pOS=DrosophilamelanogasterGN=CG10343PE=1SV=1	3	3	3	21.5	21.5	21.5	0.991	1.49
Q7KK96	SMC2	36653	Structural maintenance of chromosomes 2(SMC2)	FBgn0027783	tr|Q7KK96|Q7KK96_DROMEStructuralmaintenanceofchromosomesproteinOS=DrosophilamelanogasterGN=SMC2PE=1SV=1;tr|Q4QQB8|Q4QQB8_DROMELD32453p(Fragment)OS=DrosophilamelanogasterPE=2SV=1;tr|Q8T0F9|Q8T0F9_DROMELD05471p(Fragment)OS=DrosophilamelanogasterGN=SMC2PE=2SV=2	17	17	17	19.9	19.9	19.9	0.965	1.64
A1Z893	CG12896-RA	36101	CG12896 gene product from transcript CG12896-RA(CG12896)	FBgn0033521	tr|A1Z893|A1Z893_DROMEDI01187pOS=DrosophilamelanogasterGN=CG12896-RAPE=2SV=1;tr|A1Z892|A1Z892_DROMELD11278pOS=DrosophilamelanogasterGN=Prx2540-1PE=2SV=1;tr|Q8SY26|Q8SY26_DROMERE05501pOS=DrosophilamelanogasterGN=CG12896PE=2SV=1;tr|Q9GPQ1|Q9GPQ1_DROME1-cysperoxiredoxinDPx-2540-1OS=DrosophilamelanogasterGN=Prx2540-1PE=2SV=1;tr|Q9GPQ0|Q9GPQ0_DROME1-cysperoxiredoxinDPx-2540-2OS=DrosophilamelanogasterG…	3	3	3	17.7	17.7	17.7	0.949	3.35
Q9VPT8	Clp	33259	Clipper(Clp)	FBgn0015621	sp|Q9VPT8|CPSF4_DROMECleavageandpolyadenylationspecificityfactorsubunit4OS=DrosophilamelanogasterGN=ClpPE=1SV=1	2	2	2	8.4	8.4	8.4	0.93	3.94
F0JAJ7	Ddc-RB	35190	Dopa decarboxylase(Ddc)	FBgn0000422	tr|F0JAJ7|F0JAJ7_DROMELP07190pOS=DrosophilamelanogasterGN=Ddc-RBPE=2SV=1;sp|P05031-2|DDC_DROMEIsoformHypodermofAromatic-L-amino-aciddecarboxylaseOS=DrosophilamelanogasterGN=Ddc;sp|P05031-3|DDC_DROMEIsoform3ofAromatic-L-amino-aciddecarboxylaseOS=DrosophilamelanogasterGN=Ddc;tr|F0JAJ6|F0JAJ6_DROMELP11638pOS=DrosophilamelanogasterGN=Ddc-RCPE=2SV=1;sp|P05031|DDC_DROMEAromatic-L-amino-aciddecarboxylas…	6	6	6	17.3	17.3	17.3	0.919	2.11
Q7KTW9	AsnS	2768965	Asparagine synthetase(AsnS)	FBgn0270926	tr|Q7KTW9|Q7KTW9_DROMEAsparaginesynthetaseOS=DrosophilamelanogasterGN=AsnSPE=2SV=1	6	6	6	14	14	14	0.916	1.48
M9NDA6	Lasp	39864	CG3849 gene product from transcript CG3849-RB(Lasp)	FBgn0063485	tr|M9NDA6|M9NDA6_DROMELasp,isoformCOS=DrosophilamelanogasterGN=LaspPE=4SV=1;sp|Q8I7C3|LASP1_DROMELIMandSH3domainproteinLaspOS=DrosophilamelanogasterGN=LaspPE=1SV=2;sp|Q8I7C3-2|LASP1_DROMEIsoformBofLIMandSH3domainproteinLaspOS=DrosophilamelanogasterGN=Lasp;tr|M9NFH3|M9NFH3_DROMELasp,isoformDOS=DrosophilamelanogasterGN=LaspPE=4SV=1	8	8	8	20.9	20.9	20.9	0.885	2.86
Q9VII3	twit	35353	target of wit(twit)	FBgn0032895	tr|Q9VII3|Q9VII3_DROMELD40063pOS=DrosophilamelanogasterGN=twitPE=2SV=1	2	2	2	9.6	9.6	9.6	0.867	4.51
H1UUN4	exo70-RA	38959	Exo70 ortholog (S. cerevisiae)(Exo70)	FBgn0266667	tr|H1UUN4|H1UUN4_DROMEFI18254p1OS=DrosophilamelanogasterGN=exo70-RAPE=2SV=1;sp|Q9VSJ8|EXOC7_DROMEExocystcomplexcomponent7OS=DrosophilamelanogasterGN=Exo70PE=1SV=2;tr|D5AEM7|D5AEM7_DROMERE44164pOS=DrosophilamelanogasterPE=2SV=1	7	6	6	10.4	9.5	9.5	0.865	1.75
X2JFT2	goe	32660	gone early(goe)	FBgn0027528	tr|X2JFT2|X2JFT2_DROMEGoneearly,isoformBOS=DrosophilamelanogasterGN=goePE=1SV=1;sp|Q9XZ14|GOE_DROMEProteingoneearlyOS=DrosophilamelanogasterGN=goePE=2SV=1	10	10	10	17.6	17.6	17.6	0.86	2.5
M9NEV7	BcDNA:RE71975	35355	CG9336 gene product from transcript CG9336-RB(CG9336)	FBgn0032897	tr|M9NEV7|M9NEV7_DROMECG9336,isoformBOS=DrosophilamelanogasterGN=CG9336PE=1SV=1;tr|Q9VII1|Q9VII1_DROMECG9336,isoformAOS=DrosophilamelanogasterGN=CG9336-RAPE=1SV=1;tr|Q8ST39|Q8ST39_DROMERE67340pOS=DrosophilamelanogasterGN=CG9336PE=2SV=1	4	4	4	38.3	38.3	38.3	0.859	6.58
E4NKJ4	wupA-RB	32794	wings up A(wupA)	FBgn0283471	tr|E4NKJ4|E4NKJ4_DROMEGH11752pOS=DrosophilamelanogasterGN=wupA-RBPE=2SV=1;sp|P36188-5|TNNI_DROMEIsoform4ofTroponinIOS=DrosophilamelanogasterGN=wupA;sp|P36188-4|TNNI_DROMEIsoform3ofTroponinIOS=DrosophilamelanogasterGN=wupA	14	2	2	45.2	14.4	14.4	0.859	2.87
A0A0B4LIE8	DPCoAC	42429	alternative testis transcripts open reading frame A(att-ORFA)	FBgn0067783	tr|A0A0B4LIE8|A0A0B4LIE8_DROMEAlternativetestistranscriptsopenreadingframeA,isoformDOS=DrosophilamelanogasterGN=att-ORFAPE=3SV=1;tr|Q9VDL7|Q9VDL7_DROMEAlternativetestistranscriptsopenreadingframeA,isoformAOS=DrosophilamelanogasterGN=att-ORFAPE=2SV=2	1	1	1	5.2	5.2	5.2	0.856	1.63
Q9VVV5	Dmel\CG18135	40073	CG18135 gene product from transcript CG18135-RB(CG18135)	FBgn0036837	tr|Q9VVV5|Q9VVV5_DROMEUncharacterizedprotein,isoformAOS=DrosophilamelanogasterGN=Dmel\CG18135PE=1SV=2;tr|Q9VVV6|Q9VVV6_DROMELD45843pOS=DrosophilamelanogasterGN=Dmel\CG18135PE=1SV=2;tr|M9PI96|M9PI96_DROMEUncharacterizedprotein,isoformEOS=DrosophilamelanogasterGN=Dmel\CG18135PE=1SV=1;tr|C8VV56|C8VV56_DROMEAT14236pOS=DrosophilamelanogasterGN=CG18135-RDPE=2SV=1;tr|C7LAE6|C7LAE6_DROMEGH06592p(Fragment…	8	8	8	21.7	21.7	21.7	0.854	2.96
P02299	His3	318847	CG31613 gene product from transcript CG31613-RA(His3:CG31613)	FBgn0051613	sp|P02299|H3_DROMEHistoneH3OS=DrosophilamelanogasterGN=His3PE=1SV=4	10	3	3	61	30.9	30.9	0.841	1.35
Q9VEE9	Alg1	42146	CG18012 gene product from transcript CG18012-RA(CG18012)	FBgn0038552	tr|Q9VEE9|Q9VEE9_DROMELD22559pOS=DrosophilamelanogasterGN=CG18012PE=1SV=1	4	4	4	12.1	12.1	12.1	0.833	1.77
Q9VHK7	BcDNA:GH11984	50005	CG8369 gene product from transcript CG8369-RC(CG8369)	FBgn0040532	tr|Q9VHK7|Q9VHK7_DROMECG8369,isoformAOS=DrosophilamelanogasterGN=CG8369PE=1SV=1;tr|A0A0B4K610|A0A0B4K610_DROMECG8369,isoformBOS=DrosophilamelanogasterGN=CG8369PE=1SV=1	4	4	4	61.7	61.7	61.7	0.827	5.61
Q9VIH9	BcDNA:GH07967	35357	CG9338 gene product from transcript CG9338-RB(CG9338)	FBgn0032899	tr|Q9VIH9|Q9VIH9_DROMECG9338,isoformAOS=DrosophilamelanogasterGN=CG9338PE=2SV=1	6	6	6	48.3	48.3	48.3	0.826	7.25
Q24294	Cdc2rk	36051	Cdc2-related kinase(Cdc2rk)	FBgn0013435	tr|Q24294|Q24294_DROMEDcdrkkinaseOS=DrosophilamelanogasterGN=Cdc2rkPE=3SV=1;tr|A1Z840|A1Z840_DROMECdc2-relatedkinaseOS=DrosophilamelanogasterGN=Cdc2rkPE=1SV=1	2	1	1	9.7	7.4	7.4	0.826	1.31
Q9VZF6	Dmel\CG14997	38514	CG14997 gene product from transcript CG14997-RB(CG14997)	FBgn0035515	tr|Q9VZF6|Q9VZF6_DROMEGH04863pOS=DrosophilamelanogasterGN=BcDNA:GH04863PE=1SV=1	9	9	9	25.8	25.8	25.8	0.824	4.9
Q9VJF1	beat-IIIc	35037	CG15138 gene product from transcript CG15138-RB(beat-IIIc)	FBgn0032629	tr|Q9VJF1|Q9VJF1_DROMEBeat-IIIc,isoformBOS=DrosophilamelanogasterGN=beat-IIIcPE=4SV=2;tr|Q8SY13|Q8SY13_DROMEBeat-IIIc,isoformAOS=DrosophilamelanogasterGN=beat-IIIcPE=2SV=1;tr|Q95UI2|Q95UI2_DROMEBeatIIIc(Fragment)OS=DrosophilamelanogasterGN=beat-IIIcPE=2SV=1	2	2	2	6.1	6.1	6.1	0.82	2.31
A0A1B2AL87	fau	41291	CG45077 gene product from transcript CG45077-RA(fau)	FBgn0266451	tr|A0A1B2AL87|A0A1B2AL87_DROMEGEO04249p1(Fragment)OS=DrosophilamelanogasterPE=2SV=1;sp|C0HK95|FAU_DROMEProteinanoxiaup-regulatedOS=DrosophilamelanogasterGN=fauPE=2SV=1	7	6	6	64.9	58	58	0.817	2.86
Q9VG23	CT28495	41579	CG10126 gene product from transcript CG10126-RB(CG10126)	FBgn0038088	tr|Q9VG23|Q9VG23_DROMEGH22994pOS=DrosophilamelanogasterGN=CG10126PE=1SV=2;tr|Q86PF4|Q86PF4_DROMEGH08978pOS=DrosophilamelanogasterGN=CG10126-RBPE=1SV=2	8	8	8	40	40	40	0.814	9.57
M9PFZ1	Nopp140	40433	CG7421 gene product from transcript CG7421-RE(Nopp140)	FBgn0037137	tr|M9PFZ1|M9PFZ1_DROMENopp140,isoformEOS=DrosophilamelanogasterGN=Nopp140PE=1SV=1	12	2	0	15.8	3.1	0	0.814	1.36
Q9VVW3	Sfxn2	40080	CG6812 gene product from transcript CG6812-RA(CG6812)	FBgn0036843	tr|Q9VVW3|Q9VVW3_DROMESideroflexinOS=DrosophilamelanogasterGN=Dmel\CG6812PE=1SV=2;tr|Q8SZ96|Q8SZ96_DROMESideroflexinOS=DrosophilamelanogasterGN=CG6812PE=2SV=1	11	11	11	45.9	45.9	45.9	0.813	9.06
Q9VX15	DmRFC2	32763	CG8142 gene product from transcript CG8142-RA(CG8142)	FBgn0030871	tr|Q9VX15|Q9VX15_DROMECG8142OS=DrosophilamelanogasterGN=CG8142PE=1SV=2	5	5	5	18.1	18.1	18.1	0.799	1.55
D3DN02	CG12159	35741	CG12159 gene product from transcript CG12159-RB(CG12159)	FBgn0033232	tr|D3DN02|D3DN02_DROMEAT18824pOS=DrosophilamelanogasterGN=CG12159-RAPE=2SV=1	1	1	1	8.4	8.4	8.4	0.788	1.53
Q9VUB9	anon-WO0172774.121	39555	CG6650 gene product from transcript CG6650-RA(CG6650)	FBgn0036402	tr|Q9VUB9|Q9VUB9_DROMECG6650,isoformAOS=DrosophilamelanogasterGN=0670PE=1SV=1;tr|Q8IGM3|Q8IGM3_DROMERE65359pOS=DrosophilamelanogasterGN=CG6650PE=2SV=1	4	4	4	17.2	17.2	17.2	0.783	2.23
Q9VAM9	Mesh1	43456	Metazoan SpoT homolog-1(Mesh1)	FBgn0039650	sp|Q9VAM9|MESH1_DROMEGuanosine-3',5'-bis(diphosphate)3'-pyrophosphohydrolaseMESH1OS=DrosophilamelanogasterGN=Mesh1PE=1SV=1	7	7	7	44.1	44.1	44.1	0.778	2.72
Q7JWH5	Roc2	36246	Regulator of cullins 2(Roc2)	FBgn0044020	tr|Q7JWH5|Q7JWH5_DROMEMIP07211pOS=DrosophilamelanogasterGN=Roc2PE=2SV=1	2	2	2	27.4	27.4	27.4	0.774	1.58
Q9VIS4	Dmel\CG10463	35264	CG10463 gene product from transcript CG10463-RA(CG10463)	FBgn0032819	tr|Q9VIS4|Q9VIS4_DROMEtRNA-dihydrouridine(47)synthase[NAD(P)(+)]OS=DrosophilamelanogasterGN=CG10463PE=1SV=1;tr|Q8MRT5|Q8MRT5_DROMEtRNA-dihydrouridine(47)synthase[NAD(P)(+)]OS=DrosophilamelanogasterGN=CG10463PE=2SV=1	5	5	5	8.9	8.9	8.9	0.767	2.78
Q9VTM6	crim	39321	crimpled(crim)	FBgn0036198	tr|Q9VTM6|Q9VTM6_DROMECrimpledOS=DrosophilamelanogasterGN=crimPE=2SV=1	2	2	2	17.1	17.1	17.1	0.761	2.65
Q05913	TfIIFalpha	40790	Transcription factor IIFalpha(TfIIFalpha)	FBgn0010282	sp|Q05913|T2FA_DROMEGeneraltranscriptionfactorIIFsubunit1OS=DrosophilamelanogasterGN=TfIIFalphaPE=1SV=3	9	9	9	20.6	20.6	20.6	0.75	1.45
Q95SH7	Dmel\CG14969	38415	CG14969 gene product from transcript CG14969-RA(CG14969)	FBgn0035440	tr|Q95SH7|Q95SH7_DROMEGH26007pOS=DrosophilamelanogasterGN=Dmel\CG14969PE=1SV=1	3	3	3	11.1	11.1	11.1	0.744	2.36
Q9VAP0	Dmel\CG14516	43444	CG14516 gene product from transcript CG14516-RB(CG14516)	FBgn0039640	tr|Q9VAP0|Q9VAP0_DROMEUncharacterizedprotein,isoformAOS=DrosophilamelanogasterGN=CG14516PE=1SV=2;tr|Q7KRW4|Q7KRW4_DROMEUncharacterizedprotein,isoformBOS=DrosophilamelanogasterGN=CG14516PE=1SV=1;tr|Q8SYT3|Q8SYT3_DROMERE34731pOS=DrosophilamelanogasterGN=CG14516PE=2SV=1	10	10	10	13.4	13.4	13.4	0.741	4.55
Q9VN95	CG12173	40630	CG12173 gene product from transcript CG12173-RA(CG12173)	FBgn0037305	sp|Q9VN95|ENOPH_DROMEEnolase-phosphataseE1OS=DrosophilamelanogasterGN=CG12173PE=2SV=2;tr|Q4V565|Q4V565_DROMEIP13511p(Fragment)OS=DrosophilamelanogasterGN=CG12173PE=2SV=1	9	9	9	48	48	48	0.714	7.8
Q9VJD0	Dmel\CG5131	35057	CG5131 gene product from transcript CG5131-RA(CG5131)	FBgn0032644	tr|Q9VJD0|Q9VJD0_DROMECG5131OS=DrosophilamelanogasterGN=CG5131PE=1SV=2	5	5	5	24.7	24.7	24.7	0.712	1.75
Q32KE1	fus	44095	fusilli(fus)	FBgn0023441	tr|Q32KE1|Q32KE1_DROMERE04201pOS=DrosophilamelanogasterGN=CG31738PE=2SV=1;tr|E3CTU0|E3CTU0_DROMERT10162p(Fragment)OS=DrosophilamelanogasterGN=CG42389-RGPE=2SV=1;tr|Q9VJJ8|Q9VJJ8_DROMELD30602pOS=DrosophilamelanogasterGN=CG4668PE=1SV=2;tr|Q9VJJ9|Q9VJJ9_DROMEFI20237p1OS=DrosophilamelanogasterGN=CG42389-RFPE=1SV=4;tr|M9PD19|M9PD19_DROMEUncharacterizedprotein,isoformHOS=DrosophilamelanogasterGN=CG4238…	5	5	5	7.4	7.4	7.4	0.707	1.68
H0RNI1	CG3267-RA	59261	CG3267 gene product from transcript CG3267-RA(CG3267)	FBgn0042083	tr|H0RNI1|H0RNI1_DROMEFI18111p1OS=DrosophilamelanogasterGN=CG3267-RAPE=2SV=1;sp|Q9V9A7|MCCB_DROMEProbablemethylcrotonoyl-CoAcarboxylasebetachain,mitochondrialOS=DrosophilamelanogasterGN=l(2)04524PE=2SV=1	8	8	8	16.8	16.8	16.8	0.692	1.36
A0A0B4LGF8	Mlp60A	37853	Muscle LIM protein at 60A(Mlp60A)	FBgn0259209	tr|A0A0B4LGF8|A0A0B4LGF8_DROMEMuscleLIMproteinat60A,isoformFOS=DrosophilamelanogasterGN=Mlp60APE=1SV=1;sp|P53777|MLP1_DROMEMuscleLIMprotein1OS=DrosophilamelanogasterGN=Mlp60APE=2SV=1;tr|B7YZP9|B7YZP9_DROMEMuscleLIMproteinat60A,isoformBOS=DrosophilamelanogasterGN=Mlp60APE=1SV=1	4	3	3	55.4	46.7	46.7	0.688	5.7
A0A0B4K5Z4	anon-WO0140519.95	40583	CG43427 gene product from transcript CG43427-RP(CG43427)	FBgn0263346	tr|A0A0B4K5Z4|A0A0B4K5Z4_DROMEUncharacterizedprotein,isoformNOS=DrosophilamelanogasterGN=CG43427PE=1SV=1	5	5	1	13.3	13.3	1.2	0.688	1.64
Q9VFP1	Cyp6d5	41706	CG3050 gene product from transcript CG3050-RA(Cyp6d5)	FBgn0038194	sp|Q9VFP1|CP6D5_DROMEProbablecytochromeP4506d5OS=DrosophilamelanogasterGN=Cyp6d5PE=2SV=1	1	1	1	2	2	2	0.683	1.39
Q9W1R3	Golgin245	37702	Golgin-245 ortholog (H. sapiens)(Golgin245)	FBgn0034854	tr|Q9W1R3|Q9W1R3_DROMEGolgin-245orthologOS=DrosophilamelanogasterGN=Golgin245PE=1SV=2;tr|Q8T8Q5|Q8T8Q5_DROMESD05887pOS=DrosophilamelanogasterGN=Golgin245PE=2SV=1	22	22	22	18.4	18.4	18.4	0.672	1.36
M9NE73	CalpB	39165	Calpain-B(CalpB)	FBgn0025866	tr|M9NE73|M9NE73_DROMECalpain-B,isoformBOS=DrosophilamelanogasterGN=CalpBPE=3SV=1;sp|Q9VT65|CANB_DROMECalpain-BOS=DrosophilamelanogasterGN=CalpBPE=1SV=2	7	3	3	8.3	3.6	3.6	0.668	1.7
Q9VN31	Fip1	40569	CG1078 gene product from transcript CG1078-RA(Fip1)	FBgn0037255	tr|Q9VN31|Q9VN31_DROMEFip1OS=DrosophilamelanogasterGN=Fip1PE=1SV=1	4	3	3	7.7	6.7	6.7	0.658	1.3
Q9I7K0	Jupiter	41392	CG31363 gene product from transcript CG31363-RI(Jupiter)	FBgn0051363	sp|Q9I7K0-2|JUPIT_DROMEIsoformAofMicrotubule-associatedproteinJupiterOS=DrosophilamelanogasterGN=Jupiter	14	1	1	82.7	5.1	5.1	0.656	1.48
A4V2J1	Mlp84B	40849	Muscle LIM protein at 84B(Mlp84B)	FBgn0014863	tr|A4V2J1|A4V2J1_DROMEMuscleLIMproteinat84B,isoformBOS=DrosophilamelanogasterGN=Mlp84BPE=1SV=1;sp|Q24400|MLP2_DROMEMuscleLIMproteinMlp84BOS=DrosophilamelanogasterGN=Mlp84BPE=1SV=1	11	11	10	31.7	31.7	30.1	0.646	2.96
Q9XYU0	Mcm7	39014	Minichromosome maintenance 7(Mcm7)	FBgn0020633	sp|Q9XYU0|MCM7_DROMEDNAreplicationlicensingfactorMcm7OS=DrosophilamelanogasterGN=Mcm7PE=1SV=1;tr|Q8T025|Q8T025_DROMELD37855pOS=DrosophilamelanogasterGN=Mcm7PE=2SV=1	7	7	7	15.1	15.1	15.1	0.642	1.93
Q8MRC4	Mdr65	38726	Multi drug resistance 65(Mdr65)	FBgn0004513	tr|Q8MRC4|Q8MRC4_DROMERE14657pOS=DrosophilamelanogasterGN=Mdr65PE=2SV=1;sp|Q00748|MDR65_DROMEMultidrugresistanceproteinhomolog65OS=DrosophilamelanogasterGN=Mdr65PE=1SV=2	14	14	14	17.5	17.5	17.5	0.626	1.78
Q9VKW3	RfC3	34423	Replication factor C subunit 3(RfC3)	FBgn0032244	tr|Q9VKW3|Q9VKW3_DROMEReplicationfactorCsubunit3OS=DrosophilamelanogasterGN=RfC3PE=1SV=2	11	11	11	41.3	41.3	41.3	0.625	2.75
C6SUY3	Mcm6-RA	31603	Minichromosome maintenance 6(Mcm6)	FBgn0025815	tr|C6SUY3|C6SUY3_DROMEDNAhelicaseOS=DrosophilamelanogasterGN=Mcm6-RAPE=2SV=1;sp|Q9V461|MCM6_DROMEDNAreplicationlicensingfactorMcm6OS=DrosophilamelanogasterGN=Mcm6PE=1SV=1	14	14	14	18.6	18.6	18.6	0.616	1.47
Q8IR72	Dmel\CG32638	318133	CG32638 gene product from transcript CG32638-RB(CG32638)	FBgn0052638	tr|Q8IR72|Q8IR72_DROMEFI19011p1OS=DrosophilamelanogasterGN=CG32638-RBPE=1SV=2	3	3	3	34.6	34.6	34.6	0.615	2.78
Q5BN20	CG8230	35897	CG8230 gene product from transcript CG8230-RA(CG8230	FBgn0027607	tr|Q5BN20|Q5BN20_DROMEORF2OS=DrosophilamelanogasterGN=ORF2PE=4SV=1;tr|A2NU64|A2NU64_DROMEDrosophilaretrotransposon412genome(Fragment)OS=DrosophilamelanogasterGN=ORF2PE=4SV=1	8	8	8	23.7	23.7	23.7	0.614	1.91
Q9VQM4	gkt	33530	glaikit(gkt)	FBgn0260817	sp|Q9VQM4|TYDP1_DROMEProbabletyrosyl-DNAphosphodiesteraseOS=DrosophilamelanogasterGN=gktPE=2SV=1	7	7	7	19.1	19.1	19.1	0.594	1.78
Q8IPF5	Akap200	34170	A kinase anchor protein 200(Akap200)	FBgn0027932	tr|Q8IPF5|Q8IPF5_DROMEAkinaseanchorprotein200,isoformBOS=DrosophilamelanogasterGN=Akap200PE=1SV=1;tr|Q9U7E6|Q9U7E6_DROMEDelta-Akinaseanchorprotein200OS=DrosophilamelanogasterGN=Akap200PE=2SV=1	29	1	1	69.4	2.7	2.7	0.589	4.5
Q95RA9	GILT1	41650	Gamma-interferon-inducible lysosomal thiol reductase 1(GILT1)	FBgn0038149	sp|Q95RA9|GILT1_DROMEGILT-likeprotein1OS=DrosophilamelanogasterGN=GILT1PE=2SV=1	13	13	13	64.4	64.4	64.4	0.581	7.39
A0A1B3Q3M8	Sirup	34089	Starvation-upregulated protein(Sirup)	FBgn0031971	tr|A0A1B3Q3M8|A0A1B3Q3M8_DROMEGEO10350p1(Fragment)OS=DrosophilamelanogasterPE=2SV=1;sp|Q9VLU6|SDHF4_DROMESuccinatedehydrogenaseassemblyfactor4,mitochondrialOS=DrosophilamelanogasterGN=SirupPE=3SV=2	2	2	2	28	28	28	0.581	1.63
Q9VGW6	Mcm5	41296	Minichromosome maintenance 5(Mcm5)	FBgn0017577	sp|Q9VGW6|MCM5_DROMEDNAreplicationlicensingfactorMcm5OS=DrosophilamelanogasterGN=Mcm5PE=1SV=1	10	10	10	18.4	18.4	18.4	0.577	2.28
P19351	up	32314	upheld(up)	FBgn0004169	sp|P19351-6|TNNT_DROMEIsoform6ofTroponinT,skeletalmuscleOS=DrosophilamelanogasterGN=up;tr|M9PJM6|M9PJM6_DROMEUpheld,isoformQOS=DrosophilamelanogasterGN=upPE=1SV=1;sp|P19351-8|TNNT_DROMEIsoform8ofTroponinT,skeletalmuscleOS=DrosophilamelanogasterGN=up;sp|P19351-7|TNNT_DROMEIsoform7ofTroponinT,skeletalmuscleOS=DrosophilamelanogasterGN=up;tr|M9PHJ0|M9PHJ0_DROMEUpheld,isoformPOS=Drosophilamelanogaster…	22	22	2	36.4	36.4	4	0.567	6.3
Q59E33	scaf6	3346235	CG33522 gene product from transcript CG33522-RE(scaf6)	FBgn0261872	tr|Q59E33|Q59E33_DROMELD21442pOS=DrosophilamelanogasterGN=scaf6PE=1SV=1;tr|Q8I9J8|Q8I9J8_DROMESR-relatedCTDassociatedfactor6OS=DrosophilamelanogasterGN=scaf6PE=2SV=1	8	8	8	11.9	11.9	11.9	0.567	1.97
Q9VUR7	CG7650	39694	CG7650 gene product from transcript CG7650-RA(CG7650)	FBgn0036519	sp|Q9VUR7|PHLP_DROMEPhosducin-likeproteinOS=DrosophilamelanogasterGN=CG7650PE=1SV=2	8	8	8	43.8	43.8	43.8	0.561	2.22
Q9TZQ2	Smox	31738	Smad on X(Smox)	FBgn0025800	tr|Q9TZQ2|Q9TZQ2_DROMEMothersagainstdecapentaplegichomologOS=DrosophilamelanogasterGN=SmoxPE=2SV=1;tr|O96660|O96660_DROMEMothersagainstdecapentaplegichomologOS=DrosophilamelanogasterGN=SmoxPE=1SV=1;tr|Q86NL2|Q86NL2_DROMERE53485pOS=DrosophilamelanogasterGN=SmoxPE=2SV=1	5	5	5	13	13	13	0.557	2.04
O96553	pug	41279	pugilist(pug)	FBgn0020385	sp|O96553-2|C1TC_DROMEIsoformAofC-1-tetrahydrofolatesynthase,cytoplasmicOS=DrosophilamelanogasterGN=pug;tr|I1WYH4|I1WYH4_DROMERH19138p1(Fragment)OS=DrosophilamelanogasterGN=pug-RCPE=2SV=1;tr|A0A0B4K623|A0A0B4K623_DROMEPugilist,isoformEOS=DrosophilamelanogasterGN=pugPE=1SV=1;tr|E8NH74|E8NH74_DROMELD23514pOS=DrosophilamelanogasterGN=pug-RDPE=2SV=1;sp|O96553|C1TC_DROMEC-1-tetrahydrofolatesynthase,cy…	17	17	17	18.1	18.1	18.1	0.554	2.02
Q8IPJ6	mmy	33903	mummy(mmy)	FBgn0259749	tr|Q8IPJ6|Q8IPJ6_DROMEMummy,isoformBOS=DrosophilamelanogasterGN=mmyPE=1SV=1;tr|Q9Y0Z0|Q9Y0Z0_DROMELD24639pOS=DrosophilamelanogasterGN=mmyPE=1SV=1;tr|Q8IGT8|Q8IGT8_DROMERE31673p(Fragment)OS=DrosophilamelanogasterGN=mmyPE=2SV=1	5	5	5	15.3	15.3	15.3	0.541	2.18
P52295	Pen	34338	Pendulin(Pen)	FBgn0267727	sp|P52295|IMA_DROMEImportinsubunitalphaOS=DrosophilamelanogasterGN=PenPE=1SV=2	14	14	14	43.7	43.7	43.7	0.535	7.13
P49735	Mcm2	40973	Minichromosome maintenance 2(Mcm2)	FBgn0014861	sp|P49735|MCM2_DROMEDNAreplicationlicensingfactorMcm2OS=DrosophilamelanogasterGN=Mcm2PE=1SV=1	13	13	13	18.8	18.8	18.8	0.527	3.13
Q9VRJ6	Prpk	38600	p53-related protein kinase ortholog(Prpk)	FBgn0035590	tr|Q9VRJ6|Q9VRJ6_DROMEIP07706pOS=DrosophilamelanogasterGN=PrpkPE=1SV=1	5	5	5	36.6	36.6	36.6	0.516	1.75
Q7KB18	Jheh2	37181	Juvenile hormone epoxide hydrolase 2(Jheh2)	FBgn0034405	tr|Q7KB18|Q7KB18_DROMEEpoxidehydrolaseOS=DrosophilamelanogasterGN=Jheh2PE=1SV=1;tr|Q8SZM7|Q8SZM7_DROMEEpoxidehydrolaseOS=DrosophilamelanogasterGN=Jheh2PE=2SV=1;tr|C8AXZ8|C8AXZ8_DROMEJHEH2(Fragment)OS=DrosophilamelanogasterGN=Jheh2PE=4SV=1;tr|C8AXZ6|C8AXZ6_DROMEJHEH2(Fragment)OS=DrosophilamelanogasterGN=Jheh2PE=4SV=1	9	9	9	34.6	34.6	34.6	0.509	2.48
Q7KSQ0	sea	3772221	scheggia(sea)	FBgn0037912	tr|Q7KSQ0|Q7KSQ0_DROMELD46175pOS=DrosophilamelanogasterGN=seaPE=1SV=1	14	14	14	47.3	47.3	47.3	0.502	7.68
M9PGX7	SCOT	38261	Succinyl-CoA:3-ketoacid CoA transferase(SCOT)	FBgn0035298	tr|M9PGX7|M9PGX7_DROMESuccinyl-CoA:3-ketoacid-coenzymeAtransferaseOS=DrosophilamelanogasterGN=SCOTPE=1SV=1;sp|Q9W058-2|SCOT_DROMEIsoformBofSuccinyl-CoA:3-ketoacid-coenzymeAtransferase,mitochondrialOS=DrosophilamelanogasterGN=SCOT;sp|Q9W058|SCOT_DROMESuccinyl-CoA:3-ketoacid-coenzymeAtransferase,mitochondrialOS=DrosophilamelanogasterGN=SCOTPE=1SV=1;tr|C8VV34|C8VV34_DROMESuccinyl-CoA:3-ketoacid-coen…	11	11	11	38.2	38.2	38.2	0.5	4.98
X2JAI4	Mcm3	31449	Minichromosome maintenance 3(Mcm3)	FBgn0024332	tr|X2JAI4|X2JAI4_DROMEDNAhelicaseOS=DrosophilamelanogasterGN=Mcm3PE=1SV=1;sp|Q9XYU1|MCM3_DROMEDNAreplicationlicensingfactorMcm3OS=DrosophilamelanogasterGN=Mcm3PE=1SV=1	18	18	18	27	27	27	0.498	4.11
A0A0B4LF64	TpnC47D	36195	Troponin C at 47D(TpnC47D)	FBgn0010423	tr|A0A0B4LF64|A0A0B4LF64_DROMEGEO11920p1OS=DrosophilamelanogasterGN=TpnC47DPE=2SV=1;sp|P47948|TNNC2_DROMETroponinC,isoform2OS=DrosophilamelanogasterGN=TpnC47DPE=2SV=2	9	7	7	65.8	51	51	0.495	3.52
Q7K2P3	CG1648	36009	CG1648 gene product from transcript CG1648-RC(CG1648)	FBgn0033446	tr|Q7K2P3|Q7K2P3_DROMECG1648,isoformAOS=DrosophilamelanogasterGN=CG1648PE=1SV=1;tr|A1Z7Z4|A1Z7Z4_DROMECG1648,isoformBOS=DrosophilamelanogasterGN=CG1648PE=1SV=1;tr|Q8IGD2|Q8IGD2_DROMERH51979p(Fragment)OS=DrosophilamelanogasterGN=CG1648PE=2SV=1;tr|C9QP80|C9QP80_DROMEFI07350p(Fragment)OS=DrosophilamelanogasterGN=CG1648-RBPE=2SV=1	18	18	18	81.3	81.3	81.3	0.485	10.2
X2JAU0	mys	44885	myospheroid(mys)	FBgn0004657	tr|X2JAU0|X2JAU0_DROMEIntegrinbetaOS=DrosophilamelanogasterGN=mysPE=3SV=1;sp|P11584|ITBX_DROMEIntegrinbeta-PSOS=DrosophilamelanogasterGN=mysPE=1SV=3;tr|X2JE30|X2JE30_DROMEIntegrinbetaOS=DrosophilamelanogasterGN=mysPE=3SV=1	14	14	14	20.9	20.9	20.9	0.484	3.09
Q9VSL2	GstO3	38972	Glutathione S transferase O3(GstO3)	FBgn0035904	tr|Q9VSL2|Q9VSL2_DROMEGlutathioneStransferaseO3OS=DrosophilamelanogasterGN=GstO3PE=1SV=1	7	7	7	32.4	32.4	32.4	0.481	3.32
Q6IGM1	Edem1	31154	ER degradation enhancer, mannosidase alpha-like 1(Edem1)	FBgn0023511	tr|Q6IGM1|Q6IGM1_DROMEHDC05909OS=DrosophilamelanogasterGN=HDC05909PE=4SV=1	2	2	2	10.9	10.9	10.9	0.476	1.35
X2JGG6	Hsp26	39075	Heat shock protein 26(Hsp26)	FBgn0001225	tr|X2JGG6|X2JGG6_DROMEHeatshockprotein26,isoformBOS=DrosophilamelanogasterGN=Hsp26PE=3SV=1;sp|P02517|HSP26_DROMEHeatshockprotein26OS=DrosophilamelanogasterGN=Hsp26PE=1SV=2	21	21	21	90.4	90.4	90.4	0.47	11.7
Q9VM18	Dmel\CG5177	34017	CG5177 gene product from transcript CG5177-RB(CG5177)	FBgn0031908	tr|Q9VM18|Q9VM18_DROMETrehalose6-phosphatephosphataseOS=DrosophilamelanogasterGN=CG5177PE=1SV=1	14	14	14	64.5	64.5	64.5	0.47	4.81
C0MIY3	Prat	40935	hosphoribosylamidotransferase(Prat)	FBgn0004901	tr|C0MIY3|C0MIY3_DROMEAmidophosphoribosyltransferaseOS=DrosophilamelanogasterGN=CG2867PE=3SV=1;tr|A0APG2|A0APG2_DROMEAmidophosphoribosyltransferaseOS=DrosophilamelanogasterGN=CG2867PE=3SV=1;tr|A0A0B4K6L4|A0A0B4K6L4_DROMEAmidophosphoribosyltransferaseOS=DrosophilamelanogasterGN=PratPE=1SV=1;sp|Q27601|PUR1_DROMEAmidophosphoribosyltransferaseOS=DrosophilamelanogasterGN=PratPE=1SV=2	10	10	7	24.2	24.2	19.4	0.467	1.73
Q8MKJ5	CG30197	246513	CG30197 gene product from transcript CG30197-RA(CG30197)	FBgn0050197	tr|Q8MKJ5|Q8MKJ5_DROMEGEO08105p1OS=DrosophilamelanogasterGN=CG30197PE=1SV=1	4	4	4	41.6	41.6	41.6	0.459	1.46
P08841	betaTub60D	37888	beta-Tubulin at 60D(betaTub60D)	FBgn0003888	sp|P08841|TBB3_DROMETubulinbeta-3chainOS=DrosophilamelanogasterGN=betaTub60DPE=2SV=2	27	16	1	71.8	50	2.9	0.453	5.58
X2JCI6	TpnC73F	39916	Troponin C at 73F(TpnC73F)	FBgn0010424	tr|X2JCI6|X2JCI6_DROMETroponinCat73F,isoformCOS=DrosophilamelanogasterGN=TpnC73FPE=4SV=1;sp|P47949|TNNC3_DROMETroponinC,isoform3OS=DrosophilamelanogasterGN=TpnC73FPE=2SV=2	10	10	7	64.5	64.5	41.9	0.452	3.78
Q9VZI1	Chd64	38490	CG14996 gene product from transcript CG14996-RB(Chd64)	FBgn0035499	tr|Q9VZI1|Q9VZI1_DROMETransgelinOS=DrosophilamelanogasterGN=Chd64PE=1SV=2;tr|M9PE30|M9PE30_DROMETransgelinOS=DrosophilamelanogasterGN=Chd64PE=1SV=1	14	14	14	83.5	83.5	83.5	0.451	8.7
Q7JVI6	GstE13	35928	Glutathione S transferase E13(GstE13)	FBgn0033381	tr|Q7JVI6|Q7JVI6_DROMEGlutathioneStransferaseE13,isoformAOS=DrosophilamelanogasterGN=GstE13PE=1SV=1	7	7	7	40.7	40.7	40.7	0.438	2.74
Q9VFR0	CG9286	41690	CG9286 gene product from transcript CG9286-RA(CG9286)	FBgn0038183	sp|Q9VFR0|BCCIP_DROMEProteinBCCIPhomologOS=DrosophilamelanogasterGN=CG9286PE=2SV=2	9	9	9	39.4	39.4	39.4	0.433	3.67
P51406	bys	31701	by S6(bys)	FBgn0010292	sp|P51406|BYS_DROMEBystinOS=DrosophilamelanogasterGN=bysPE=1SV=2	4	4	4	12.4	12.4	12.4	0.43	1.59
A0A0B4LHV4	jar	42889	jaguar(jar)	FBgn0011225	tr|A0A0B4LHV4|A0A0B4LHV4_DROMEJaguar,isoformNOS=DrosophilamelanogasterGN=jarPE=1SV=1;tr|H1UUJ8|H1UUJ8_DROMEFI18104p1OS=DrosophilamelanogasterGN=jarPE=1SV=1;sp|Q01989|MYS9_DROMEMyosinheavychain95FOS=DrosophilamelanogasterGN=jarPE=2SV=4;tr|A0A0B4KGX1|A0A0B4KGX1_DROMEJaguar,isoformLOS=DrosophilamelanogasterGN=jarPE=1SV=1;sp|Q01989-2|MYS9_DROMEIsoformHofMyosinheavychain95FOS=DrosophilamelanogasterGN=…	19	19	19	18.1	18.1	18.1	0.419	3.37
Q9VTZ0	tral	39430	trailer hitch(tral)	FBgn0041775	tr|Q9VTZ0|Q9VTZ0_DROMEGH08269pOS=DrosophilamelanogasterGN=tralPE=1SV=3;tr|M9PI44|M9PI44_DROMETrailerhitch,isoformFOS=DrosophilamelanogasterGN=tralPE=1SV=1;tr|M9PF14|M9PF14_DROMETrailerhitch,isoformCOS=DrosophilamelanogasterGN=tralPE=1SV=1;tr|M9PF20|M9PF20_DROMETrailerhitch,isoformHOS=DrosophilamelanogasterGN=tralPE=1SV=1	22	1	1	47.7	4.3	4.3	0.418	2.27
Q7KUC2	Pdxk	39066	Pyridoxal kinase(Pdxk)	FBgn0085484	tr|Q7KUC2|Q7KUC2_DROMEFI04467pOS=DrosophilamelanogasterGN=PdxkPE=1SV=1;tr|Q8IGX3|Q8IGX3_DROMERE10625pOS=DrosophilamelanogasterGN=CG4446PE=2SV=1;tr|Q6NP32|Q6NP32_DROMERE01687p(Fragment)OS=DrosophilamelanogasterGN=CG4446PE=2SV=1	16	16	16	60.5	60.5	60.5	0.417	8.54
Q7K3N4	CG8888	36293	CG8888 gene product from transcript CG8888-RA(CG8888)	FBgn0033679	tr|Q7K3N4|Q7K3N4_DROMECG8888OS=DrosophilamelanogasterGN=CG8888PE=1SV=1	9	9	9	24.7	24.7	24.7	0.417	1.43
A8Y535	UQCR-11	5740185	Ubiquinol-cytochrome c reductase 11 kDa subunit(UQCR-11)	FBgn0260008	tr|A8Y535|A8Y535_DROMECytochromeb-c1complexsubunit6OS=DrosophilamelanogasterGN=UQCR-11PE=1SV=2;tr|D2NUK7|D2NUK7_DROMERH21839p(Fragment)OS=DrosophilamelanogasterGN=CG41623-RAPE=2SV=1	3	3	3	50.6	50.6	50.6	0.415	1.33
Q9VNW6	Dmel\CG7470	40443	CG7470 gene product from transcript CG7470-RB(CG7470)	FBgn0037146	tr|Q9VNW6|Q9VNW6_DROMECG7470,isoformAOS=DrosophilamelanogasterGN=Dmel\CG7470PE=1SV=1	6	6	6	11.6	11.6	11.6	0.407	1.87
Q9VCA0	Dmel\CG6356	42893	CG6356 gene product from transcript CG6356-RA(CG6356)	FBgn0039178	tr|Q9VCA0|Q9VCA0_DROMECG6356OS=DrosophilamelanogasterGN=CG6356PE=2SV=2;tr|Q8MSK7|Q8MSK7_DROMEGH02014pOS=DrosophilamelanogasterGN=CG6356PE=2SV=1	8	8	8	13	13	13	0.406	2.97
A8E6L6	O-fut1	36564	O-fucosyltransferase 1(O-fut1)	FBgn0033901	tr|A8E6L6|A8E6L6_DROMEFI01906pOS=DrosophilamelanogasterGN=O-fut1PE=1SV=1;sp|Q9V6X7|OFUT1_DROMEGDP-fucoseproteinO-fucosyltransferase1OS=DrosophilamelanogasterGN=O-fut1PE=1SV=1	15	15	15	49.8	49.8	49.8	0.399	6.45
A4V1N8	Prm	39002	Paramyosin(Prm)	FBgn0003149	tr|A4V1N8|A4V1N8_DROMEFI03688pOS=DrosophilamelanogasterGN=PrmPE=1SV=1;sp|P35415|MYSP1_DROMEParamyosin,longformOS=DrosophilamelanogasterGN=PrmPE=1SV=1	73	73	73	76.1	76.1	76.1	0.398	4.45
H1ZYG4	Rheb	117332	Ras homolog enriched in brain ortholog (H. sapiens)(Rheb)	FBgn0041191	tr|H1ZYG4|H1ZYG4_DROMEPutativeuncharacterizedproteinRhebOS=DrosophilamelanogasterGN=RhebPE=4SV=1;sp|Q9VND8|RHEB_DROMEGTP-bindingproteinRhebhomologOS=DrosophilamelanogasterGN=RhebPE=2SV=1	9	9	9	54.9	54.9	54.9	0.395	3.11
F0JAM7	rdo	35077	reduced ocelli(rdo)	FBgn0243486	tr|F0JAM7|F0JAM7_DROMERT10265p(Fragment)OS=DrosophilamelanogasterGN=rdo-RAPE=2SV=1;tr|Q9VJA9|Q9VJA9_DROMEGH07373pOS=DrosophilamelanogasterGN=rdoPE=2SV=2;tr|X2J6K6|X2J6K6_DROMEReducedocelli,isoformBOS=DrosophilamelanogasterGN=rdoPE=4SV=1	2	2	2	6.4	6.4	6.4	0.395	2.72
Q9VBV8	Dmel\CG11851	43031	CG11851 gene product from transcript CG11851-RA(CG11851)	FBgn0039293	tr|Q9VBV8|Q9VBV8_DROMEMannosyltransferaseOS=DrosophilamelanogasterGN=CG11851PE=2SV=1	6	6	6	9.5	9.5	9.5	0.394	1.84
Q9V3A7	glu	35001	gluon(glu)	FBgn0015391	tr|Q9V3A7|Q9V3A7_DROMEStructuralmaintenanceofchromosomesproteinOS=DrosophilamelanogasterGN=gluPE=1SV=1;tr|Q9U6I2|Q9U6I2_DROMEStructuralmaintenanceofchromosomesproteinOS=DrosophilamelanogasterGN=gluPE=2SV=1;tr|Q9U9P6|Q9U9P6_DROMELD20207p(Fragment)OS=DrosophilamelanogasterGN=gluPE=2SV=2	13	13	13	12.3	12.3	12.3	0.392	2.79
Q9VE02	Dmel\CG6040	42292	CG6040 gene product from transcript CG6040-RA(CG6040)	FBgn0038679	tr|Q9VE02|Q9VE02_DROMECG6040OS=DrosophilamelanogasterGN=CG6040PE=4SV=2;tr|Q6NP25|Q6NP25_DROMELP05394p(Fragment)OS=DrosophilamelanogasterGN=CG6040PE=2SV=1;tr|D5A7N9|D5A7N9_DROMEMIP19203pOS=DrosophilamelanogasterGN=CG6040-RAPE=2SV=1	4	4	4	3.4	3.4	3.4	0.392	1.3
A0A0B4KHJ9	Tm2	41853	Tropomyosin 2(Tm2)	FBgn0004117	tr|A0A0B4KHJ9|A0A0B4KHJ9_DROMETropomyosin2,isoformEOS=DrosophilamelanogasterGN=Tm2PE=1SV=1;sp|P09491-2|TPM2_DROMEIsoformEmbryonicofTropomyosin-2OS=DrosophilamelanogasterGN=Tm2;tr|H1UUJ7|H1UUJ7_DROMEFI17819p1OS=DrosophilamelanogasterGN=Tm2-RCPE=2SV=1;sp|P09491|TPM2_DROMETropomyosin-2OS=DrosophilamelanogasterGN=Tm2PE=2SV=1	32	31	31	69	66.2	66.2	0.386	4.39
Q7K0B6	GstT1	35995	Glutathione S transferase T1(GstT1)	FBgn0050000	tr|Q7K0B6|Q7K0B6_DROMEGlutathioneStransferaseT1OS=DrosophilamelanogasterGN=GstT1PE=1SV=1	17	17	17	61	61	61	0.386	7.91
Q9W3N9	154229_at	31695	CG10932 gene product from transcript CG10932-RB(154229_at)	FBgn0029969	tr|Q9W3N9|Q9W3N9_DROMELD24105pOS=DrosophilamelanogasterGN=CG10932PE=1SV=1	17	17	17	68	68	68	0.378	3.59
Q9VR42	Dmel\CG3008	33693	CG3008 gene product from transcript CG3008-RA(CG3008)	FBgn0031643	tr|Q9VR42|Q9VR42_DROMECG3008OS=DrosophilamelanogasterGN=CG3008PE=1SV=1	7	7	7	17.6	17.6	17.6	0.376	1.5
Q8IQC6	BEST:GH02734	317834	CG32039 gene product from transcript CG32039-RB(CG32039)	FBgn0052039	tr|Q8IQC6|Q8IQC6_DROMEUncharacterizedprotein,isoformAOS=DrosophilamelanogasterGN=BEST:GH02734PE=4SV=1;tr|B9EQT3|B9EQT3_DROMEGH02734p(Fragment)OS=DrosophilamelanogasterGN=CG32039-RAPE=2SV=1;tr|Q8MZ33|Q8MZ33_DROMERE03722pOS=DrosophilamelanogasterGN=CG32039PE=2SV=1	4	4	4	30.5	30.5	30.5	0.375	3.08
O76928	cm	31647	carmine(cm)	FBgn0000330	tr|O76928|O76928_DROMECarmine,isoformAOS=DrosophilamelanogasterGN=cmPE=1SV=1	8	8	8	28.9	28.9	28.9	0.374	2.55
Q9VE75	Vha100-2	42216	Vacuolar H[+] ATPase 100kD subunit 2(Vha100-2)	FBgn0028670	tr|Q9VE75|Q9VE75_DROMEV-typeprotonATPasesubunitaOS=DrosophilamelanogasterGN=Vha100-2PE=1SV=2	9	9	8	16.2	16.2	14.6	0.372	3.58
Q9GQV2	cher	42066	cheerio(cher)	FBgn0014141	tr|Q9GQV2|Q9GQV2_DROMEFilaminisoformAOS=DrosophilamelanogasterGN=cherPE=4SV=1;sp|Q9VEN1|FLNA_DROMEFilamin-AOS=DrosophilamelanogasterGN=cherPE=1SV=2;tr|A0A0B4JCY6|A0A0B4JCY6_DROMECheerio,isoformIOS=DrosophilamelanogasterGN=cherPE=1SV=1;tr|Q7KSF4|Q7KSF4_DROMECheerio,isoformGOS=DrosophilamelanogasterGN=cherPE=1SV=2;tr|A0A0B4KHN1|A0A0B4KHN1_DROMECheerio,isoformNOS=DrosophilamelanogasterGN=cherPE=1SV=…	75	75	17	46.7	46.7	11.6	0.366	5.74
A0A0B4LEV2	dpa	35679	disc proliferation abnormal(dpa)	FBgn0015929	tr|A0A0B4LEV2|A0A0B4LEV2_DROMEDNAhelicaseOS=DrosophilamelanogasterGN=dpaPE=1SV=1;sp|Q26454|MCM4_DROMEDNAreplicationlicensingfactorMCM4OS=DrosophilamelanogasterGN=dpaPE=1SV=2;tr|Q5BI95|Q5BI95_DROMERE04051pOS=DrosophilamelanogasterGN=dpaPE=2SV=1	16	16	16	25.5	25.5	25.5	0.364	2.58
P08111	l(2)gl	33156	lethal (2) giant larvae(l(2)gl)	FBgn0002121	sp|P08111-3|L2GL_DROMEIsoformBofLethal(2)giantlarvaeproteinOS=DrosophilamelanogasterGN=l(2)gl;tr|M9NCX1|M9NCX1_DROMELethal(2)giantlarvae,isoformGOS=DrosophilamelanogasterGN=l(2)glPE=4SV=1;sp|P08111|L2GL_DROMELethal(2)giantlarvaeproteinOS=DrosophilamelanogasterGN=l(2)glPE=1SV=2;sp|P08111-4|L2GL_DROMEIsoformDofLethal(2)giantlarvaeproteinOS=DrosophilamelanogasterGN=l(2)gl;tr|M9PBJ2|M9PBJ2_DROMELetha…	24	24	24	29.4	29.4	29.4	0.363	4.08
Q9VND7	Dmel\CG2931	40673	CG2931 gene product from transcript CG2931-RA(CG2931)	FBgn0037342	tr|Q9VND7|Q9VND7_DROMECG2931OS=DrosophilamelanogasterGN=CG2931PE=1SV=1	5	5	5	28.1	28.1	28.1	0.36	2.4
Q9VB10	Dmel\CG5590	43325	CG5590 gene product from transcript CG5590-RA(CG5590)	FBgn0039537	tr|Q9VB10|Q9VB10_DROMECG5590OS=DrosophilamelanogasterGN=CG5590PE=1SV=1	19	19	19	56.3	56.3	56.3	0.359	9.3
C0PV70	Ppt1	31805	Palmitoyl-protein thioesterase 1(Ppt1)	FBgn0030057	tr|C0PV70|C0PV70_DROMEMIP09280pOS=DrosophilamelanogasterGN=Ppt1-RAPE=2SV=1;tr|S5WMX5|S5WMX5_DROMEFI22366p1OS=DrosophilamelanogasterGN=Ppt1PE=1SV=1;sp|Q9W3C7|PPT1_DROMEPalmitoyl-proteinthioesterase1OS=DrosophilamelanogasterGN=Ppt1PE=2SV=2	5	5	5	23.7	23.7	23.7	0.359	2.72
D1YSG0	bt	43814	bent(bt)	FBgn0005666	tr|D1YSG0|D1YSG0_DROMEBent,isoformFOS=DrosophilamelanogasterGN=btPE=1SV=1;tr|Q7KQP6|Q7KQP6_DROMEBent,isoformCOS=DrosophilamelanogasterGN=btPE=1SV=1;tr|L0MN91|L0MN91_DROMEBent,isoformIOS=DrosophilamelanogasterGN=btPE=1SV=1;tr|X2JD89|X2JD89_DROMEBent,isoformJOS=DrosophilamelanogasterGN=btPE=1SV=1;tr|L0MPZ1|L0MPZ1_DROMEBent,isoformHOS=DrosophilamelanogasterGN=btPE=1SV=1	112	112	41	17.4	17.4	6.4	0.358	3.85
A1ZBT6	CG8929	37306	CG8929 gene product from transcript CG8929-RA(CG8929)	FBgn0034504	tr|A1ZBT6|A1ZBT6_DROMECG8929,isoformCOS=DrosophilamelanogasterGN=CG8929PE=1SV=1;tr|Q960E4|Q960E4_DROMECG8929,isoformAOS=DrosophilamelanogasterGN=CG8929PE=1SV=1	3	3	3	7.2	7.2	7.2	0.352	2.89
M9PE03	zormin	2769001	CG33484 gene product from transcript CG33484-RK(zormin)	FBgn0052311	tr|M9PE03|M9PE03_DROMEZormin,isoformEOS=DrosophilamelanogasterGN=zorminPE=1SV=1;tr|Q0E8J3|Q0E8J3_DROMEZormin,isoformIOS=DrosophilamelanogasterGN=zorminPE=1SV=2;tr|M9PBJ1|M9PBJ1_DROMEZormin,isoformJOS=DrosophilamelanogasterGN=zorminPE=1SV=1;tr|Q3KN34|Q3KN34_DROMEGH18167p(Fragment)OS=DrosophilamelanogasterGN=CG33484-RAPE=2SV=1;tr|Q9W053|Q9W053_DROMEZormin,isoformFOS=DrosophilamelanogasterGN=zorminP…	12	7	7	4.3	2.6	2.6	0.352	1.36
E2QD64	NO66	31374	CG2982 gene product from transcript CG2982-RB(CG2982)	FBgn0266570	tr|E2QD64|E2QD64_DROMECG2982,isoformBOS=DrosophilamelanogasterGN=CG2982PE=1SV=1;sp|Q7K4H4|NO66_DROMEBifunctionallysine-specificdemethylaseandhistidyl-hydroxylaseNO66OS=DrosophilamelanogasterGN=CG2982PE=1SV=1	12	12	12	25.1	25.1	25.1	0.351	1.64
F0JAF9	TfIIA-L-RB	43284	Transcription factor IIA L(TfIIA-L)	FBgn0011289	tr|F0JAF9|F0JAF9_DROMELP04237pOS=DrosophilamelanogasterGN=TfIIA-L-RBPE=2SV=1;sp|P52654-2|TF2AA_DROMEIsoformBofTranscriptioninitiationfactorIIAsubunit1OS=DrosophilamelanogasterGN=TfIIA-L;sp|P52654|TF2AA_DROMETranscriptioninitiationfactorIIAsubunit1OS=DrosophilamelanogasterGN=TfIIA-LPE=1SV=2;tr|E4NKL3|E4NKL3_DROMEAT09437p(Fragment)OS=DrosophilamelanogasterGN=TfIIA-L-RBPE=2SV=1;sp|P52654-3|TF2AA_DRO…	5	5	5	23.7	23.7	23.7	0.348	2.36
Q868Z9	Ppn	43872	Papilin(Ppn)	FBgn0003137	sp|Q868Z9-2|PPN_DROMEIsoformFofPapilinOS=DrosophilamelanogasterGN=Ppn;sp|Q868Z9-6|PPN_DROMEIsoformGofPapilinOS=DrosophilamelanogasterGN=Ppn;sp|Q868Z9|PPN_DROMEPapilinOS=DrosophilamelanogasterGN=PpnPE=1SV=2;sp|Q868Z9-5|PPN_DROMEIsoformCofPapilinOS=DrosophilamelanogasterGN=Ppn;tr|D0IQI7|D0IQI7_DROMEGH25513p(Fragment)OS=DrosophilamelanogasterGN=Ppn-RCPE=2SV=1	20	20	20	8.8	8.8	8.8	0.347	2.19
Q0KHZ6	CG	43515	CG7834 gene product from transcript CG7834-RB(CG7834)	FBgn0039697	tr|Q0KHZ6|Q0KHZ6_DROMECG7834,isoformAOS=DrosophilamelanogasterGN=CG7834PE=1SV=1;tr|Q8MR58|Q8MR58_DROMEGH14462p(Fragment)OS=DrosophilamelanogasterGN=CG7834PE=2SV=1	18	18	18	71.1	71.1	71.1	0.346	9.46
Q9VF51	AOX3	41896	Aldehyde oxidase 3(AOX3)	FBgn0038349	tr|Q9VF51|Q9VF51_DROMEAldehydeoxidase3,isoformAOS=DrosophilamelanogasterGN=AOX3PE=1SV=1;tr|Q86NS1|Q86NS1_DROMERE51958pOS=DrosophilamelanogasterGN=CG6045PE=2SV=1;tr|Q8SXA6|Q8SXA6_DROMEGH20168pOS=DrosophilamelanogasterGN=AOX3PE=2SV=1	20	20	20	23.4	23.4	23.4	0.346	2.55
Q8SX89	kuk	42063	kugelkern(kuk)	FBgn0038476	tr|Q8SX89|Q8SX89_DROMEKugelkern,isoformAOS=DrosophilamelanogasterGN=kukPE=1SV=1;tr|D3DML4|D3DML4_DROMEMIP15309p(Fragment)OS=DrosophilamelanogasterGN=kuk-RBPE=2SV=1	37	37	37	70.5	70.5	70.5	0.345	7.54
Q8SY19	Mgstl	44110	Microsomal glutathione S-transferase-like(Mgstl)	FBgn0025814	tr|Q8SY19|Q8SY19_DROMEMicrosomalglutathioneS-transferase-like,isoformAOS=DrosophilamelanogasterGN=MgstlPE=1SV=1;tr|O97471|O97471_DROMEMicrosomalglutathioneS-transferase-likeproteinOS=DrosophilamelanogasterGN=MgstlPE=2SV=1;tr|D3DMY1|D3DMY1_DROMEGH08455p(Fragment)OS=DrosophilamelanogasterGN=Mgstl-RAPE=2SV=1;tr|D2NUI8|D2NUI8_DROMEIP16368p(Fragment)OS=DrosophilamelanogasterGN=Mgstl-RAPE=2SV=1;tr|E4NK…	5	5	5	35.5	35.5	35.5	0.344	1.36
P05661	Mhc	35007	Myosin heavy chain(Mhc)	FBgn0264695	sp|P05661-19|MYSA_DROMEIsoformFofMyosinheavychain,muscleOS=DrosophilamelanogasterGN=Mhc	180	180	0	68.8	68.8	0	0.343	3.99
P18432	Mlc2	43587	Myosin light chain 2(Mlc2)	FBgn0002773	sp|P18432|MLR_DROMEMyosinregulatorylightchain2OS=DrosophilamelanogasterGN=Mlc2PE=1SV=2;tr|Q6NNE3|Q6NNE3_DROMERH35841p(Fragment)OS=DrosophilamelanogasterPE=2SV=1	17	17	17	82.9	82.9	82.9	0.342	4.37
Q7K4L8	DmRH26	40959	CG7878 gene product from transcript CG7878-RA(CG7878)	FBgn0037549	tr|Q7K4L8|Q7K4L8_DROMECG7878OS=DrosophilamelanogasterGN=CG7878PE=1SV=1	9	8	8	16.6	15.1	15.1	0.342	2.07
A0A0B4LHS1	Mlc1	43323	Myosin alkali light chain 1(Mlc1)	FBgn0002772	tr|A0A0B4LHS1|A0A0B4LHS1_DROMEMyosinalkalilightchain1,isoformDOS=DrosophilamelanogasterGN=Mlc1PE=1SV=1;sp|P06742|MLC1_DROMEMyosinlightchainalkaliOS=DrosophilamelanogasterGN=Mlc1PE=1SV=4;tr|D6W4L2|D6W4L2_DROMEMIP21134pOS=DrosophilamelanogasterPE=2SV=1;tr|E6PBY9|E6PBY9_DROMERE15944pOS=DrosophilamelanogasterGN=Mlc1-RBPE=2SV=1;sp|P06742-2|MLC1_DROMEIsoformIndirectflightmuscleofMyosinlightchainalkaliO…	6	6	6	50.3	50.3	50.3	0.337	2.82
P06754	Tm1	41852	Tropomyosin 1(Tm1)	FBgn0003721	sp|P06754-5|TPM1_DROMEIsoformLofTropomyosin-1,isoforms9A/A/BOS=DrosophilamelanogasterGN=Tm1	39	2	0	82.4	5.3	0	0.337	2.33
Q9VSU6	Dhpr	39050	Dihydropteridine reductase(Dhpr)	FBgn0035964	tr|Q9VSU6|Q9VSU6_DROMEDihydropteridinereductaseOS=DrosophilamelanogasterGN=DhprPE=1SV=1	10	10	10	48.9	48.9	48.9	0.336	6.24
Q7KK90	GstE1	37106	Glutathione S transferase E1(GstE1)	FBgn0034335	tr|Q7KK90|Q7KK90_DROMEGH14654pOS=DrosophilamelanogasterGN=GstE1PE=1SV=1	5	5	5	25	25	25	0.334	2.64
Q9VF20	Hmt-1	41925	Heavy metal tolerance factor 1(Hmt-1)	FBgn0038376	tr|Q9VF20|Q9VF20_DROMEHeavymetaltolerancefactor1OS=DrosophilamelanogasterGN=Hmt-1PE=1SV=1	4	4	4	6.7	6.7	6.7	0.331	2.32
Q9VAJ9	CG	43483	CG1907 gene product from transcript CG1907-RA(CG1907)	FBgn0039674	tr|Q9VAJ9|Q9VAJ9_DROMECG1907OS=DrosophilamelanogasterGN=CG1907PE=1SV=1	11	11	11	47	47	47	0.32	2.77
Q8MSH1	twin	42880	CG31137 gene product from transcript CG31137-RE(twin)	FBgn0011725	tr|Q8MSH1|Q8MSH1_DROMEGH27705pOS=DrosophilamelanogasterGN=CG5758PE=2SV=1;tr|Q0E8P5|Q0E8P5_DROMECG5758,isoformAOS=DrosophilamelanogasterGN=CG5758-RCPE=2SV=1	16	16	16	30.1	30.1	30.1	-0.322	5.46
A0A1B2AIW6	Acbp2	38784	Diazepam-binding inhibitor(Dbi)	FBgn0010387	tr|A0A1B2AIW6|A0A1B2AIW6_DROMEGEO09622p1(Fragment)OS=DrosophilamelanogasterPE=2SV=1;sp|P42281|ACBP_DROMEAcyl-CoA-bindingproteinhomologOS=DrosophilamelanogasterGN=DbiPE=2SV=1	4	4	4	73.3	73.3	73.3	-0.327	3.05
P42787	svr	30998	silver(svr)	FBgn0004648	sp|P42787|CBPD_DROMECarboxypeptidaseDOS=DrosophilamelanogasterGN=svrPE=1SV=2;tr|X2J9Z1|X2J9Z1_DROMESilver,isoformNOS=DrosophilamelanogasterGN=svrPE=1SV=1;sp|P42787-5|CBPD_DROMEIsoform5ofCarboxypeptidaseDOS=DrosophilamelanogasterGN=svr;sp|P42787-2|CBPD_DROMEIsoform2ofCarboxypeptidaseDOS=DrosophilamelanogasterGN=svr;sp|P42787-8|CBPD_DROMEIsoform8ofCarboxypeptidaseDOS=DrosophilamelanogasterGN=svr;sp…	15	15	15	12.9	12.9	12.9	-0.329	3.59
Q9W5Y0	Nep3	33005	Neprilysin 3(Nep3)	FBgn0031081	tr|Q9W5Y0|Q9W5Y0_DROMEFI17316p1OS=DrosophilamelanogasterGN=Nep3PE=1SV=2;tr|Q8SWS1|Q8SWS1_DROMERE48040pOS=DrosophilamelanogasterGN=Nep3PE=2SV=1	12	12	12	22.1	22.1	22.1	-0.329	2.86
M9NGG5	futsch	5740544	CG34387 gene product from transcript CG34387-RF(futsch)	FBgn0259108	tr|M9NGG5|M9NGG5_DROMEFutsch,isoformFOS=DrosophilamelanogasterGN=futschPE=1SV=1;sp|Q9W596|FUTSC_DROMEMicrotubule-associatedproteinfutschOS=DrosophilamelanogasterGN=futschPE=1SV=4	175	175	174	52.7	52.7	52.6	-0.33	4.96
Q7JR71	Sod3	36232	Superoxide dismutase 3(Sod3)	FBgn0033631	sp|Q7JR71|SODE_DROMEExtracellularsuperoxidedismutase[Cu-Zn]OS=DrosophilamelanogasterGN=Sod3PE=1SV=1;sp|Q7JR71-2|SODE_DROMEIsoform2ofExtracellularsuperoxidedismutase[Cu-Zn]OS=DrosophilamelanogasterGN=Sod3;tr|A1Z8K9|A1Z8K9_DROMESuperoxidedismutase[Cu-Zn]OS=DrosophilamelanogasterGN=Sod3PE=1SV=1	5	5	5	34.8	34.8	34.8	-0.33	1.97
X2JC55	Cds	43950	CDP diglyceride synthetase(CdsA)	FBgn0010350	tr|X2JC55|X2JC55_DROMEPhosphatidatecytidylyltransferaseOS=DrosophilamelanogasterGN=CdsAPE=1SV=1;sp|P56079|CDSA_DROMEPhosphatidatecytidylyltransferase,photoreceptor-specificOS=DrosophilamelanogasterGN=CdsAPE=1SV=2;tr|H9ZJM9|H9ZJM9_DROMEPhosphatidatecytidylyltransferase(Fragment)OS=DrosophilamelanogasterGN=CdsA-RAPE=2SV=1;tr|F3YDP2|F3YDP2_DROMERH66092p(Fragment)OS=DrosophilamelanogasterGN=CdsA-RAPE…	8	8	8	23.9	23.9	23.9	-0.333	2.55
Q8MSV2	shep	38605	alan shepard(shep)	FBgn0052423	sp|Q8MSV2-1|SHEP_DROMEIsoformAofProteinalanshepardOS=DrosophilamelanogasterGN=shep;sp|Q8MSV2|SHEP_DROMEProteinalanshepardOS=DrosophilamelanogasterGN=shepPE=1SV=2;sp|Q8MSV2-7|SHEP_DROMEIsoformHofProteinalanshepardOS=DrosophilamelanogasterGN=shep;sp|Q8MSV2-6|SHEP_DROMEIsoformIofProteinalanshepardOS=DrosophilamelanogasterGN=shep;sp|Q8MSV2-4|SHEP_DROMEIsoformEofProteinalanshepardOS=Drosophilamelanoga…	16	16	3	37.2	37.2	9.3	-0.336	5.32
Q9VVE5	Rbp6	39919	RNA-binding protein 6(Rbp6)	FBgn0260943	sp|Q9VVE5|MSIR6_DROMERNA-bindingproteinMusashihomologRbp6OS=DrosophilamelanogasterGN=Rbp6PE=2SV=3;tr|M9PCV2|M9PCV2_DROMERNA-bindingprotein6,isoformGOS=DrosophilamelanogasterGN=Rbp6PE=4SV=1;sp|Q9VVE5-2|MSIR6_DROMEIsoformBofRNA-bindingproteinMusashihomologRbp6OS=DrosophilamelanogasterGN=Rbp6;sp|Q9VVE5-3|MSIR6_DROMEIsoformCofRNA-bindingproteinMusashihomologRbp6OS=DrosophilamelanogasterGN=Rbp6;tr|B7Z…	8	8	8	26.8	26.8	26.8	-0.336	4.86
Q9VB04	btz	43331	barentsz(btz)	FBgn0045862	tr|Q9VB04|Q9VB04_DROMEBarentsz,isoformAOS=DrosophilamelanogasterGN=btzPE=1SV=1;tr|Q7KRX5|Q7KRX5_DROMEBarentsz,isoformBOS=DrosophilamelanogasterGN=btzPE=1SV=1;tr|C8VV40|C8VV40_DROMEAT25787pOS=DrosophilamelanogasterGN=btz-RBPE=2SV=1;tr|A0A0B4KH64|A0A0B4KH64_DROMEBarentsz,isoformDOS=DrosophilamelanogasterGN=btzPE=1SV=1;tr|Q960S3|Q960S3_DROMELD37788pOS=DrosophilamelanogasterGN=btzPE=2SV=1	7	7	7	18.4	18.4	18.4	-0.339	1.3
Q9VHN6	mRpL19	41028	mitochondrial ribosomal protein L19(mRpL19)	FBgn0037608	sp|Q9VHN6|RM19_DROME39SribosomalproteinL19,mitochondrialOS=DrosophilamelanogasterGN=mRpL19PE=2SV=1	7	7	7	38.2	38.2	38.2	-0.34	2.23
O97477	Inos	35671	CG11143 gene product from transcript CG11143-RA(Inos)	FBgn0025885	sp|O97477|INO1_DROMEInositol-3-phosphatesynthaseOS=DrosophilamelanogasterGN=InosPE=1SV=1	22	22	22	52	52	52	-0.341	2.06
A0A0B4KFE5	Nmdmc	47895	NAD-dependent methylenetetrahydrofolate dehydrogenase(Nmdmc)	FBgn0010222	tr|A0A0B4KFE5|A0A0B4KFE5_DROMENAD-dependentmethylenetetrahydrofolatedehydrogenase,isoformCOS=DrosophilamelanogasterGN=NmdmcPE=3SV=1;sp|Q04448-2|MTDC_DROMEIsoformAofBifunctionalmethylenetetrahydrofolatedehydrogenase/cyclohydrolase,mitochondrialOS=DrosophilamelanogasterGN=Nmdmc;sp|Q04448|MTDC_DROMEBifunctionalmethylenetetrahydrofolatedehydrogenase/cyclohydrolase,mitochondrialOS=Drosophilamelanogast…	13	13	13	52.5	52.5	52.5	-0.344	4.6
M9NE66	nwk	39052	nervous wreck(nwk)	FBgn0263456	tr|M9NE66|M9NE66_DROMENervouswreck,isoformBOS=DrosophilamelanogasterGN=nwkPE=1SV=1;tr|X2JC77|X2JC77_DROMENervouswreck,isoformKOS=DrosophilamelanogasterGN=nwkPE=1SV=1;tr|Q9VSU8|Q9VSU8_DROMENervouswreck,isoformDOS=DrosophilamelanogasterGN=nwkPE=1SV=3;tr|X2J8V0|X2J8V0_DROMENervouswreck,isoformHOS=DrosophilamelanogasterGN=nwkPE=1SV=1;tr|X2JCQ1|X2JCQ1_DROMENervouswreck,isoformLOS=Drosophilamelanogaste…	17	17	17	20	20	20	-0.346	5.03
P91670	klg	42707	klingon(klg)	FBgn0017590	tr|P91670|P91670_DROMEKlingonOS=DrosophilamelanogasterGN=klgPE=2SV=1;tr|Q9VCT4|Q9VCT4_DROMEKlingonOS=DrosophilamelanogasterGN=klgPE=1SV=1	5	5	5	10.2	10.2	10.2	-0.351	2.51
Q9NIH3	DIP1	43981	DISCO Interacting Protein 1(DIP1)	FBgn0024807	tr|Q9NIH3|Q9NIH3_DROMEDiscointeractingproteinisoformTO67(Fragment)OS=DrosophilamelanogasterGN=DIP1PE=2SV=1;tr|Q8MRC7|Q8MRC7_DROMEDISCOinteractingprotein1,isoformEOS=DrosophilamelanogasterGN=DIP1PE=1SV=1;tr|Q9W5S7|Q9W5S7_DROMEDISCOinteractingprotein1,isoformFOS=DrosophilamelanogasterGN=DIP1PE=1SV=3;tr|Q9U4F5|Q9U4F5_DROMEDISCOinteractingprotein1,isoformCOS=DrosophilamelanogasterGN=DIP1PE=1SV=1;tr|A…	4	4	4	21.4	21.4	21.4	-0.353	3.15
Q9VG96	GstD4	48337	Glutathione S transferase D4(GstD4)	FBgn0010040	sp|Q9VG96|GSTD4_DROMEGlutathioneS-transferaseD4OS=DrosophilamelanogasterGN=GstD4PE=1SV=1	1	1	1	9.8	9.8	9.8	-0.358	3.2
Q86PA0	Dmel\CG17816	40928	CG17816 gene product from transcript CG17816-RE(CG17816)	FBgn0037525	tr|Q86PA0|Q86PA0_DROMELD14577pOS=DrosophilamelanogasterGN=CG17816PE=1SV=1;tr|A8JQV2|A8JQV2_DROMEUncharacterizedprotein,isoformEOS=DrosophilamelanogasterGN=CG17816PE=1SV=1;tr|A0A0B4KFF3|A0A0B4KFF3_DROMEUncharacterizedprotein,isoformKOS=DrosophilamelanogasterGN=CG17816PE=1SV=1;tr|A8JQV3|A8JQV3_DROMEUncharacterizedprotein,isoformGOS=DrosophilamelanogasterGN=CG17816PE=1SV=1;tr|A0A0C4DHA8|A0A0C4DHA8_D…	25	25	25	45.1	45.1	45.1	-0.359	4.77
Q8IGP9	Kyat	41433	CG6950 gene product from transcript CG6950-RC(CG6950)	FBgn0037955	tr|Q8IGP9|Q8IGP9_DROMERE50216pOS=DrosophilamelanogasterGN=CG6950PE=2SV=1;tr|Q8SXC2|Q8SXC2_DROMECG6950,isoformAOS=DrosophilamelanogasterGN=CG6950-RCPE=1SV=1	5	5	5	24.8	24.8	24.8	-0.36	1.46
A0A126GUS7	Fmr1	37528	CG6203 gene product from transcript CG6203-RC(Fmr1)	FBgn0028734	tr|A0A126GUS7|A0A126GUS7_DROMEFmr1,isoformJOS=DrosophilamelanogasterGN=Fmr1PE=1SV=1;sp|Q9NFU0-2|FMR1_DROMEIsoformCofSynapticfunctionalregulatorFMR1OS=DrosophilamelanogasterGN=Fmr1	33	1	0	61.4	1.3	0	-0.363	2.64
O61307	Ten-m	40464	Tenascin major(Ten-m)	FBgn0004449	sp|O61307|TENM_DROMETeneurin-mOS=DrosophilamelanogasterGN=Ten-mPE=1SV=2;sp|O61307-2|TENM_DROMEIsoformDofTeneurin-mOS=DrosophilamelanogasterGN=Ten-m;tr|M9PGF7|M9PGF7_DROMETenascinmajor,isoformEOS=DrosophilamelanogasterGN=Ten-mPE=1SV=1	66	66	66	33.6	33.6	33.6	-0.365	6.37
Q9VLE1	Dmel\CG13108	34240	CG13108 gene product from transcript CG13108-RA(CG13108)	FBgn0032100	tr|Q9VLE1|Q9VLE1_DROMERH63449pOS=DrosophilamelanogasterGN=CG13108PE=2SV=1	5	5	5	15.5	15.5	15.5	-0.365	1.35
Q9VHB5	Vps45	41153	Vacuolar protein sorting 45(Vps45)	FBgn0261049	tr|Q9VHB5|Q9VHB5_DROMESD10846pOS=DrosophilamelanogasterGN=Vps45PE=1SV=1	15	15	15	28.6	28.6	28.6	-0.366	2.46
Q9W4A6	OtopLa	8674066	CG42492 gene product from transcript CG42492-RE(CG42492)	FBgn0259994	tr|Q9W4A6|Q9W4A6_DROMERE56564pOS=DrosophilamelanogasterGN=CG11473PE=1SV=1	21	21	4	24.7	24.7	6.3	-0.368	4.33
Q7KNA0	CG8230	35897	CG8230 gene product from transcript CG8230-RA(CG8230)	FBgn0027607	sp|Q7KNA0|DYM_DROMEDymeclinOS=DrosophilamelanogasterGN=CG8230PE=1SV=1	2	2	2	3.9	3.9	3.9	-0.37	3.51
B7Z0R2	spg	43404	sponge(spg)	FBgn0264324	tr|B7Z0R2|B7Z0R2_DROMESponge,isoformDOS=DrosophilamelanogasterGN=spgPE=1SV=2;tr|A0A0B4KHD2|A0A0B4KHD2_DROMESponge,isoformFOS=DrosophilamelanogasterGN=spgPE=1SV=1;tr|Q9VAS8|Q9VAS8_DROMESponge,isoformEOS=DrosophilamelanogasterGN=spgPE=1SV=5	30	30	30	17.9	17.9	17.9	-0.371	3.02
Q9VY78	Clic	32349	Chloride intracellular channel(Clic)	FBgn0030529	tr|Q9VY78|Q9VY78_DROMEChlorideintracellularchannel,isoformAOS=DrosophilamelanogasterGN=ClicPE=1SV=1	16	16	16	62.3	62.3	62.3	-0.372	4.07
A4V4W0	stnA	3355164	stoned A(stnA)	FBgn0016976	tr|A4V4W0|A4V4W0_DROMERH38069p1OS=DrosophilamelanogasterGN=stnAPE=1SV=1;sp|Q24211|STNA_DROMEProteinstoned-AOS=DrosophilamelanogasterGN=stnAPE=1SV=3	8	8	8	16.9	16.9	16.9	-0.376	3.99
A1Z847	CG2269	36056	CG2269 gene product from transcript CG2269-RD(CG2269)	FBgn0033484	tr|A1Z847|A1Z847_DROMECG2269,isoformBOS=DrosophilamelanogasterGN=CG2269PE=1SV=1;tr|Q0E9D9|Q0E9D9_DROMECG2269,isoformAOS=DrosophilamelanogasterGN=CG2269PE=1SV=1;tr|Q86NV0|Q86NV0_DROMEGH01001p(Fragment)OS=DrosophilamelanogasterGN=CG2269PE=2SV=1;tr|Q8IGF6|Q8IGF6_DROMERH30075pOS=DrosophilamelanogasterGN=CG2269PE=2SV=1	20	20	20	26.7	26.7	26.7	-0.381	7.67
E0R979	alph	43481	alphabet(alph)	FBgn0086361	tr|E0R979|E0R979_DROMERT09996p(Fragment)OS=DrosophilamelanogasterGN=Pxn-RDPE=2SV=1;tr|D2NUH5|D2NUH5_DROMEGH13031pOS=DrosophilamelanogasterGN=Pxn-REPE=2SV=1;sp|Q9VZZ4|PXDN_DROMEPeroxidasinOS=DrosophilamelanogasterGN=PxnPE=1SV=1	14	14	14	11.8	11.8	11.8	-0.381	1.39
Q9VZD8	CG15014	38533	CG15014 gene product from transcript CG15014-RA(CG15014)	FBgn0035532	sp|Q9VZD8|THUM1_DROMETHUMPdomain-containingprotein1homologOS=DrosophilamelanogasterGN=CG15014PE=1SV=2	9	9	9	29	29	29	-0.381	2.49
Q2PDR0	Dmel\CG33977	3885575	CG33977 gene product from transcript CG33977-RA(CG33977)	FBgn0053977	tr|Q2PDR0|Q2PDR0_DROMEGEO11137p1OS=DrosophilamelanogasterGN=CG33977-RAPE=1SV=1;tr|B3DMY4|B3DMY4_DROMEIP20934p(Fragment)OS=DrosophilamelanogasterGN=CG33977-RAPE=2SV=1	1	1	1	10.6	10.6	10.6	-0.381	2.28
M9PG83	Csp	40459	Cysteine string protein(Csp)	FBgn0004179	tr|M9PG83|M9PG83_DROMECysteinestringprotein,isoformDOS=DrosophilamelanogasterGN=CspPE=1SV=1;tr|D0IQJ8|D0IQJ8_DROMECysteinestringprotein,isoformFOS=DrosophilamelanogasterGN=CspPE=1SV=1;tr|C5WLN6|C5WLN6_DROMEIP16506pOS=DrosophilamelanogasterGN=Csp-RCPE=2SV=1	10	10	2	40.2	40.2	4.5	-0.39	4.76
Q9VL01	SPH	34383	CG5390 gene product from transcript CG5390-RA(CG5390)	FBgn0032213	tr|Q9VL01|Q9VL01_DROMECG5390,isoformAOS=DrosophilamelanogasterGN=CG5390-RAPE=1SV=1;tr|Q86PE8|Q86PE8_DROMESD23103pOS=DrosophilamelanogasterGN=CG5390PE=2SV=1	11	11	11	38.4	38.4	38.4	-0.391	2.16
Q9VC31	RabX4	42960	CG31118 gene product from transcript CG31118-RA(RabX4)	FBgn0051118	tr|Q9VC31|Q9VC31_DROMERabX4OS=DrosophilamelanogasterGN=RabX4PE=1SV=2;tr|Q4V4N9|Q4V4N9_DROMEIP11168pOS=DrosophilamelanogasterGN=CG31118PE=2SV=1	8	8	8	42.3	42.3	42.3	-0.397	4.86
Q9VTB3	Dmel\CG11811	39213	CG11811 gene product from transcript CG11811-RA(CG11811)	FBgn0036099	tr|Q9VTB3|Q9VTB3_DROMEGH06691pOS=DrosophilamelanogasterGN=Dmel\CG11811PE=1SV=1	13	13	13	54.5	54.5	54.5	-0.397	2.78
X2J8C3	Ance	34805	Angiotensin converting enzyme(Ance)	FBgn0012037	tr|X2J8C3|X2J8C3_DROMEAngiotensinconvertingenzyme,isoformCOS=DrosophilamelanogasterGN=AncePE=3SV=1;sp|Q10714|ACE_DROMEAngiotensin-convertingenzymeOS=DrosophilamelanogasterGN=AncePE=1SV=3	10	10	10	18.5	18.5	18.5	-0.399	2.19
Q8IMJ0	BcDNA:RH09162	318563	CG31030 gene product from transcript CG31030-RB(CG31030)	FBgn0051030	tr|Q8IMJ0|Q8IMJ0_DROMEUncharacterizedprotein,isoformAOS=DrosophilamelanogasterGN=CG31030PE=1SV=1;tr|Q8IGI8|Q8IGI8_DROMERH09162p(Fragment)OS=DrosophilamelanogasterGN=CG2176PE=2SV=1;tr|B5RJE5|B5RJE5_DROMEFI09225p(Fragment)OS=DrosophilamelanogasterGN=CG31030-RAPE=2SV=1;tr|Q0KHY8|Q0KHY8_DROMEUncharacterizedprotein,isoformBOS=DrosophilamelanogasterGN=CG31030PE=1SV=1	11	11	11	30.7	30.7	30.7	-0.401	1.47
Q94521	AANAT1	37867	Dopamine N acetyltransferase(Dat)	FBgn0019643	sp|Q94521-2|DNAT_DROMEIsoformAofDopamineN-acetyltransferaseOS=DrosophilamelanogasterGN=Dat;sp|Q94521|DNAT_DROMEDopamineN-acetyltransferaseOS=DrosophilamelanogasterGN=DatPE=1SV=1	11	11	11	56.2	56.2	56.2	-0.404	5.18
A0A0B4KI69	Gprk2	49045	G protein-coupled receptor kinase 2(Gprk2)	FBgn0261988	tr|A0A0B4KI69|A0A0B4KI69_DROMEProtein-serine/threoninekinaseOS=DrosophilamelanogasterGN=Gprk2PE=3SV=1;sp|P32866|GPRK2_DROMEGprotein-coupledreceptorkinase2OS=DrosophilamelanogasterGN=Gprk2PE=1SV=3	16	16	16	32.9	32.9	32.9	-0.405	1.54
Q25B55	brp	35977	bruchpilot(brp)	FBgn0259246	tr|Q25B55|Q25B55_DROMECASTOS=DrosophilamelanogasterGN=brpPE=2SV=1;tr|A1Z7V1|A1Z7V1_DROMEBruchpilot,isoformDOS=DrosophilamelanogasterGN=brpPE=1SV=1;tr|A8DY79|A8DY79_DROMEBruchpilot,isoformGOS=DrosophilamelanogasterGN=brpPE=1SV=2;tr|A0A0B4K7K9|A0A0B4K7K9_DROMEBruchpilot,isoformJOS=DrosophilamelanogasterGN=brpPE=1SV=1;tr|A0A0B4K6V0|A0A0B4K6V0_DROMEBruchpilot,isoformLOS=DrosophilamelanogasterGN=brpPE…	57	57	24	32	32	11.4	-0.41	5.17
Q9VFC2	Spn88Ea	49804	Serpin 88Ea(Spn88Ea)	FBgn0028984	sp|Q9VFC2|SP88E_DROMESerineproteaseinhibitor88EaOS=DrosophilamelanogasterGN=Spn88EaPE=2SV=1	11	11	11	29.3	29.3	29.3	-0.411	3.29
Q9VNL0	Gasp	40745	CG10287 gene product from transcript CG10287-RB(Gasp)	FBgn0026077	tr|Q9VNL0|Q9VNL0_DROMEGasp,isoformAOS=DrosophilamelanogasterGN=GaspPE=1SV=1;tr|A8JQU3|A8JQU3_DROMEGasp,isoformBOS=DrosophilamelanogasterGN=GaspPE=1SV=1;tr|O97377|O97377_DROMEGaspOS=DrosophilamelanogasterGN=GaspPE=2SV=1	9	9	9	43.8	43.8	43.8	-0.412	1.76
Q9W0W6	Nplp1	38003	Neuropeptide-like precursor 1(Nplp1)	FBgn0035092	sp|Q9W0W6|NPLP1_DROMENeuropeptide-like1OS=DrosophilamelanogasterGN=Nplp1PE=1SV=2;tr|Q0E8W0|Q0E8W0_DROMEIP16860pOS=DrosophilamelanogasterGN=Nplp1PE=2SV=1;tr|B7YZQ9|B7YZQ9_DROMENeuropeptide-like1,isoformCOS=DrosophilamelanogasterGN=Nplp1PE=4SV=1	4	4	4	12.9	12.9	12.9	-0.413	1.99
Q9V3N1	Spn27A	45815	Serpin 27A(Spn27A)	FBgn0028990	sp|Q9V3N1|SP27A_DROMESerineproteaseinhibitor27AOS=DrosophilamelanogasterGN=Spn27APE=1SV=1	11	11	11	32	32	32	-0.414	2.76
A0A077HCQ5	Adh	3771877	Alcohol dehydrogenase(Adh)	FBgn0000055	tr|A0A077HCQ5|A0A077HCQ5_DROMEAlcoholdehydrogenase(Fragment)OS=DrosophilamelanogasterGN=AdhPE=3SV=1	18	1	0	92.4	8.4	0	-0.419	2.3
Q0E9B5	CG8841	36336	CG8841 gene product from transcript CG8841-RC(CG8841)	FBgn0033713	tr|Q0E9B5|Q0E9B5_DROMECG8841,isoformAOS=DrosophilamelanogasterGN=CG8841PE=1SV=1;tr|Q52KA6|Q52KA6_DROMELD03464p(Fragment)OS=DrosophilamelanogasterGN=CG8841PE=2SV=1	7	7	7	10.6	10.6	10.6	-0.421	2.16
A1Z9K8	Prosap	50225	CG30483 gene product from transcript CG30483-RD(Prosap)	FBgn0040752	tr|A1Z9K8|A1Z9K8_DROMELD13733pOS=DrosophilamelanogasterGN=ProsapPE=2SV=2;tr|A0A0B4LFA9|A0A0B4LFA9_DROMEProsap,isoformCOS=DrosophilamelanogasterGN=ProsapPE=4SV=1;tr|A0A0B4K7Z0|A0A0B4K7Z0_DROMEProsap,isoformDOS=DrosophilamelanogasterGN=ProsapPE=4SV=1;tr|F0JAG9|F0JAG9_DROMELP20407p(Fragment)OS=DrosophilamelanogasterGN=Prosap-RBPE=2SV=1;tr|A0A0B4LF25|A0A0B4LF25_DROMEProsap,isoformEOS=Drosophilamelano…	20	20	20	19.6	19.6	19.6	-0.425	3.39
M9PD73	Tep4	35248	Thioester-containing protein 4(Tep4)	FBgn0041180	tr|M9PD73|M9PD73_DROMEThioester-containingprotein4,isoformBOS=DrosophilamelanogasterGN=Tep4PE=1SV=1;tr|M9PDF6|M9PDF6_DROMEThioester-containingprotein4,isoformDOS=DrosophilamelanogasterGN=Tep4PE=1SV=1;tr|Q9VIT9|Q9VIT9_DROMEThioester-containingprotein4,isoformAOS=DrosophilamelanogasterGN=Tep4PE=1SV=2;tr|Q9NFV5|Q9NFV5_DROMETEP4proteinOS=DrosophilamelanogasterGN=Tep4PE=2SV=1;tr|M9PDR0|M9PDR0_DROMEThi…	30	30	30	29.7	29.7	29.7	-0.426	2.88
Q59DT1	Dmel\CG2225	35421	CG2225 gene product from transcript CG2225-RH(CG2225)	FBgn0032957	tr|Q59DT1|Q59DT1_DROMECG2225,isoformBOS=DrosophilamelanogasterGN=CG2225PE=4SV=1;tr|Q9V9R1|Q9V9R1_DROMECG2225,isoformAOS=DrosophilamelanogasterGN=CG2225PE=2SV=3;tr|Q7KRS5|Q7KRS5_DROMECG2225,isoformFOS=DrosophilamelanogasterGN=CG2225PE=4SV=2;tr|Q8IMF2|Q8IMF2_DROMECG2225,isoformCOS=DrosophilamelanogasterGN=CG2225PE=4SV=2	17	17	17	23.4	23.4	23.4	-0.427	2.81
M9PBZ2	Rbp9	33498	RNA-binding protein 9(Rbp9)	FBgn0010263	tr|M9PBZ2|M9PBZ2_DROMERNA-bindingprotein9,isoformJOS=DrosophilamelanogasterGN=Rbp9PE=4SV=1;tr|Q24474|Q24474_DROMEGH26440pOS=DrosophilamelanogasterGN=Rbp9PE=2SV=1;tr|Q9VQJ0|Q9VQJ0_DROMERNA-bindingproteinOS=DrosophilamelanogasterGN=Rbp9PE=4SV=4;tr|Q26293|Q26293_DROMERRM9OS=DrosophilamelanogasterGN=Rbp9PE=4SV=1;tr|A2RVE5|A2RVE5_DROMEIP15810pOS=DrosophilamelanogasterGN=Rbp9PE=2SV=1	16	13	13	26.5	23	23	-0.435	4.44
X2JB24	Nplp2	50286	Neuropeptide-like precursor 2(Nplp2)	FBgn0040813	tr|X2JB24|X2JB24_DROMEGEO09628p1OS=DrosophilamelanogasterGN=Nplp2PE=2SV=1;sp|Q9VU58|NPLP2_DROMENeuropeptide-like2OS=DrosophilamelanogasterGN=Nplp2PE=1SV=1;tr|A0A0S0WH10|A0A0S0WH10_DROMENeuropeptide-like2,isoformCOS=DrosophilamelanogasterGN=Nplp2PE=4SV=1	4	4	4	48.8	48.8	48.8	-0.438	1.66
Q9VQT8	IM33	33592	Immune induced molecule 33(IM33)	FBgn0031561	tr|Q9VQT8|Q9VQT8_DROMEImmuneinducedmolecule33,isoformAOS=DrosophilamelanogasterGN=IM33PE=1SV=1	4	4	4	70.7	70.7	70.7	-0.449	1.67
X2JAF1	lva	31350	lava lamp(lva)	FBgn0029688	tr|X2JAF1|X2JAF1_DROMELavalamp,isoformDOS=DrosophilamelanogasterGN=lvaPE=4SV=1;sp|Q8MSS1|LVA_DROMEProteinlavalampOS=DrosophilamelanogasterGN=lvaPE=1SV=2	36	36	34	16.2	16.2	15.8	-0.45	1.77
A0A0B4JD57	zip	38001	zipper(zip)	FBgn0265434	tr|A0A0B4JD57|A0A0B4JD57_DROMEZipper,isoformFOS=DrosophilamelanogasterGN=zipPE=1SV=1;tr|A0A0B4K7Q4|A0A0B4K7Q4_DROMEZipper,isoformIOS=DrosophilamelanogasterGN=zipPE=1SV=1	153	1	0	69.3	2.1	0	-0.455	1.95
Q8T0V0	Sgf29	37429	SAGA-associated factor 29kDa(Sgf29)	FBgn0050390	tr|Q8T0V0|Q8T0V0_DROMEGH03649pOS=DrosophilamelanogasterGN=CG10509PE=2SV=1;tr|Q8MLW4|Q8MLW4_DROMEUncharacterizedprotein,isoformAOS=DrosophilamelanogasterGN=CG30392PE=1SV=1;tr|C4IXZ9|C4IXZ9_DROMEFI03861p(Fragment)OS=DrosophilamelanogasterGN=CG30392-RAPE=2SV=1	6	6	6	26	26	26	-0.457	2.37
Q9GV29	Sirt2	42414	Sirtuin 2(Sirt2)	FBgn0038788	tr|Q9GV29|Q9GV29_DROMEProphenoloxidase(Fragment)OS=DrosophilamelanogasterGN=MoxGM95PE=4SV=1	20	1	1	62.9	5	5	-0.459	1.81
H9XQA9	CG3760-RA	37987	CG3760 gene product from transcript CG3760-RC(CG3760)	FBgn0022343	tr|H9XQA9|H9XQA9_DROMEFI20107p1OS=DrosophilamelanogasterGN=CG3760-RAPE=2SV=1;sp|Q8MMC4|CDV3_DROMEProteinCDV3homologOS=DrosophilamelanogasterGN=CG3760PE=1SV=1	21	2	2	68.6	8.5	8.5	-0.46	2.74
B7Z0Y2	mmd	32561	mind-meld(mmd)	FBgn0259110	tr|B7Z0Y2|B7Z0Y2_DROMEMind-meld,isoformDOS=DrosophilamelanogasterGN=mmdPE=4SV=1;tr|M9PER2|M9PER2_DROMEMind-meld,isoformHOS=DrosophilamelanogasterGN=mmdPE=4SV=1;tr|Q9VXL1|Q9VXL1_DROMEMind-meld,isoformFOS=DrosophilamelanogasterGN=mmdPE=4SV=6;tr|X2JE21|X2JE21_DROMEMind-meld,isoformJOS=DrosophilamelanogasterGN=mmdPE=4SV=1;tr|M9NDY9|M9NDY9_DROMEMind-meld,isoformGOS=DrosophilamelanogasterGN=mmdPE=4SV=1…	9	9	9	11.1	11.1	11.1	-0.465	1.57
Q9VF24	cv-d	41921	crossveinless d(cv-d)	FBgn0265048	tr|Q9VF24|Q9VF24_DROMECrossveinlessdOS=DrosophilamelanogasterGN=cv-dPE=1SV=2	26	26	26	23.6	23.6	23.6	-0.468	4.05
Q9VWP2	Dmel\CG7322	32880	CG7322 gene product from transcript CG7322-RA(CG7322)	FBgn0030968	tr|Q9VWP2|Q9VWP2_DROMECG7322,isoformAOS=DrosophilamelanogasterGN=CG7322PE=1SV=1;tr|Q8SYA6|Q8SYA6_DROMERH08058pOS=DrosophilamelanogasterGN=CG7322PE=2SV=1	12	12	12	80.6	80.6	80.6	-0.468	3.49
M9PIP8	Dmel\CG32809	31121	CG32809 gene product from transcript CG32809-RJ(CG32809)	FBgn0023531	tr|M9PIP8|M9PIP8_DROMEUncharacterizedprotein,isoformMOS=DrosophilamelanogasterGN=CG32809PE=4SV=1;tr|M9PGF5|M9PGF5_DROMEUncharacterizedprotein,isoformLOS=DrosophilamelanogasterGN=CG32809PE=4SV=1;tr|M9NFQ4|M9NFQ4_DROMEUncharacterizedprotein,isoformEOS=DrosophilamelanogasterGN=CG32809PE=4SV=1;sp|Q7KW14|CCDCX_DROMECoiled-coildomain-containingproteinCG32809OS=DrosophilamelanogasterGN=CG32809PE=2SV=1;t…	18	17	17	25	24.5	24.5	-0.474	3.99
Q95RR1	Atox1	326216	CG32446 gene product from transcript CG32446-RA(Atox1)	FBgn0052446	tr|Q95RR1|Q95RR1_DROMEAntioxidant1copperchaperone,isoformAOS=DrosophilamelanogasterGN=Atox1PE=1SV=1;tr|M9PD88|M9PD88_DROMEAntioxidant1copperchaperone,isoformBOS=DrosophilamelanogasterGN=Atox1PE=1SV=1	5	5	5	66.2	66.2	66.2	-0.475	4.37
B7Z026	PDZ-GEF	33881	PDZ domain-containing guanine nucleotide exchange factor(PDZ-GEF)	FBgn0265778	tr|B7Z026|B7Z026_DROMEDizzyisoformCIIOS=DrosophilamelanogasterGN=PDZ-GEFPE=1SV=1;tr|B8Q6A8|B8Q6A8_DROMEDizzyisoformCIOS=DrosophilamelanogasterGN=dzyPE=2SV=1;tr|B7Z025|B7Z025_DROMEDizzyisoformBIIOS=DrosophilamelanogasterGN=PDZ-GEFPE=1SV=1;tr|Q9VMF3|Q9VMF3_DROMEDizzyisoformAIIOS=DrosophilamelanogasterGN=PDZ-GEFPE=1SV=2;tr|Q95V18|Q95V18_DROMEGuaninenucleotideexchangefactorOS=DrosophilamelanogasterGN…	15	15	15	16.4	16.4	16.4	-0.475	2.44
A0A0B4LGA7	gbb	37778	glass bottom boat(gbb)	FBgn0024234	tr|A0A0B4LGA7|A0A0B4LGA7_DROMEGlassbottomboat,isoformBOS=DrosophilamelanogasterGN=gbbPE=3SV=1;sp|P27091|60A_DROMEProtein60AOS=DrosophilamelanogasterGN=gbbPE=1SV=1	4	4	4	8.1	8.1	8.1	-0.476	1.35
Q9XYM1	AspRS	36420	Aspartyl-tRNA synthetase(Aats-asp)	FBgn0002069	tr|Q9XYM1|Q9XYM1_DROMEAspartyltRNAsynthetaseOS=DrosophilamelanogasterGN=AspRSPE=2SV=1	31	1	1	70.1	4.5	4.5	-0.48	3.68
G4LU74	Pih1D1	34685	CG5792 gene product from transcript CG5792-RA(Pih1D1)	FBgn0032455	tr|G4LU74|G4LU74_DROMEIP16222p1(Fragment)OS=DrosophilamelanogasterGN=CG5792-RDPE=2SV=1;tr|Q9VK58|Q9VK58_DROMEPih1D1,isoformDOS=DrosophilamelanogasterGN=Pih1D1PE=1SV=5	19	19	1	22.4	22.4	0.8	-0.481	4.85
B7Z131	C3G	31618	C3G ortholog (H. sapiens)(C3G)	FBgn0259228	tr|B7Z131|B7Z131_DROMEC3Gortholog,isoformGOS=DrosophilamelanogasterGN=C3GPE=4SV=1;tr|B7Z132|B7Z132_DROMEC3Gortholog,isoformDOS=DrosophilamelanogasterGN=C3GPE=4SV=1;tr|X2JIR4|X2JIR4_DROMEC3Gortholog,isoformLOS=DrosophilamelanogasterGN=C3GPE=4SV=1;tr|M9PJ95|M9PJ95_DROMEC3Gortholog,isoformIOS=DrosophilamelanogasterGN=C3GPE=4SV=1;sp|O77086-3|C3G_DROMEIsoformCofGuaninenucleotide-releasingfactor2OS=Dro…	5	5	5	4.8	4.8	4.8	-0.486	1.41
X2JGV8	Dmel\CG9231	40130	CG9231 gene product from transcript CG9231-RB(CG9231)	FBgn0036887	tr|X2JGV8|X2JGV8_DROMECG9231,isoformBOS=DrosophilamelanogasterGN=Dmel\CG9231PE=4SV=1;sp|Q9VW12|U389_DROMEUPF0389proteinCG9231OS=DrosophilamelanogasterGN=CG9231PE=1SV=1	3	3	3	32.8	32.8	32.8	-0.49	3.85
X2JDD7	Tig	33896	Tiggrin(Tig)	FBgn0011722	tr|X2JDD7|X2JDD7_DROMETiggrin,isoformBOS=DrosophilamelanogasterGN=TigPE=1SV=1;sp|Q9VMD9|TIG_DROMETiggrinOS=DrosophilamelanogasterGN=TigPE=1SV=2	15	15	15	7.3	7.3	7.3	-0.496	3.13
Q7KV91	c62E-15	38315	CG16758 gene product from transcript CG16758-RD(CG16758)	FBgn0035348	tr|Q7KV91|Q7KV91_DROMEPurinenucleosidephosphorylaseOS=DrosophilamelanogasterGN=c62E-15PE=1SV=1;tr|Q7KV95|Q7KV95_DROMEPurinenucleosidephosphorylaseOS=DrosophilamelanogasterGN=c62E-15PE=1SV=1;tr|Q9W004|Q9W004_DROMEPurinenucleosidephosphorylaseOS=DrosophilamelanogasterGN=c62E-15PE=1SV=3;tr|E4NKM8|E4NKM8_DROMELP21778p(Fragment)OS=DrosophilamelanogasterGN=CG16758-REPE=2SV=1;tr|Q7KV94|Q7KV94_DROMEGH041…	4	4	4	16.5	16.5	16.5	-0.497	3.26
Q9VBV5	CG10420	43034	CG10420 gene product from transcript CG10420-RA(CG10420)	FBgn0039296	sp|Q9VBV5|SIL1_DROMENucleotideexchangefactorSIL1OS=DrosophilamelanogasterGN=CG10420PE=2SV=1	5	5	5	14.7	14.7	14.7	-0.498	2.32
Q9W1R8	CG3500-RA	37697	CG3500 gene product from transcript CG3500-RA(CG3500)	FBgn0034849	tr|Q9W1R8|Q9W1R8_DROMECG3500,isoformAOS=DrosophilamelanogasterGN=CG3500-RAPE=2SV=1;tr|Q8T924|Q8T924_DROMEAT03803pOS=DrosophilamelanogasterGN=CG3500PE=2SV=1	1	1	1	5.6	5.6	5.6	-0.504	1.34
Q9W370	Dmel\CG15369	31862	CG15369 gene product from transcript CG15369-RB(CG15369)	FBgn0030105	tr|Q9W370|Q9W370_DROMEGEO12084p1OS=DrosophilamelanogasterGN=CG15369PE=1SV=1;tr|Q4QPZ8|Q4QPZ8_DROMEIP05946p(Fragment)OS=DrosophilamelanogasterPE=2SV=1	6	6	6	55.7	55.7	55.7	-0.506	2.09
M9PC07	fry	39122	furry(fry)	FBgn0016081	tr|M9PC07|M9PC07_DROMEFurry,isoformHOS=DrosophilamelanogasterGN=fryPE=1SV=1;sp|Q9VT28|FRY_DROMEProteinfurryOS=DrosophilamelanogasterGN=fryPE=1SV=2;tr|M9NFQ5|M9NFQ5_DROMEFurry,isoformFOS=DrosophilamelanogasterGN=fryPE=1SV=1;tr|M9PF44|M9PF44_DROMEFurry,isoformJOS=DrosophilamelanogasterGN=fryPE=1SV=1;tr|E2QCY4|E2QCY4_DROMEFurry,isoformCOS=DrosophilamelanogasterGN=fryPE=1SV=1;tr|M9NE70|M9NE70_DROMEFu…	14	14	14	4.8	4.8	4.8	-0.51	1.7
H9XVM5	Dmel\CG31998	43774	CG31998 gene product from transcript CG31998-RB(CG31998)	FBgn0051998	tr|H9XVM5|H9XVM5_DROMEUncharacterizedprotein,isoformBOS=DrosophilamelanogasterGN=Dmel\CG31998PE=4SV=1;tr|Q9V4B6|Q9V4B6_DROMEUncharacterizedprotein,isoformAOS=DrosophilamelanogasterGN=Dmel\CG31998PE=4SV=2	9	9	9	9.3	9.3	9.3	-0.512	1.46
Q9VDW3	Dys	42327	Dystrophin(Dys)	FBgn0260003	sp|Q9VDW3|DMDB_DROMEDystrophin,isoformBOS=DrosophilamelanogasterGN=DysPE=1SV=3	36	36	13	27.5	27.5	11.7	-0.517	3.33
Q9VWV6	Tsf1	32821	Transferrin 1(Tsf1)	FBgn0022355	tr|Q9VWV6|Q9VWV6_DROMETransferrin1,isoformAOS=DrosophilamelanogasterGN=Tsf1PE=1SV=1;tr|O97355|O97355_DROMETransferrinOS=DrosophilamelanogasterGN=Tsf1PE=2SV=1;tr|A9UNH0|A9UNH0_DROMELP08340p(Fragment)OS=DrosophilamelanogasterPE=2SV=1	36	36	36	65.8	65.8	65.8	-0.522	2.62
Q9W0J9	CT9987	38124	CG9119 gene product from transcript CG9119-RA(CG9119)	FBgn0035189	tr|Q9W0J9|Q9W0J9_DROMECG9119OS=DrosophilamelanogasterGN=CT9987PE=1SV=1	3	3	3	12.4	12.4	12.4	-0.523	1.66
M9PGM3	babos	37557	CG3624 gene product from transcript CG3624-RB(babos)	FBgn0034724	tr|M9PGM3|M9PGM3_DROMEUbr3ubiquitinligase,isoformCOS=DrosophilamelanogasterGN=Ubr3PE=1SV=1;tr|Q9W3M3|Q9W3M3_DROMEUbr3ubiquitinligase,isoformAOS=DrosophilamelanogasterGN=Ubr3PE=1SV=4;tr|M9PDZ8|M9PDZ8_DROMEUbr3ubiquitinligase,isoformBOS=DrosophilamelanogasterGN=Ubr3PE=1SV=1	15	15	15	9.6	9.6	9.6	-0.525	2.2
Q9VI04	pyd3	40916	CG3027 gene product from transcript CG3027-RA(pyd3)	FBgn0037513	tr|Q9VI04|Q9VI04_DROMEBeta-alaninesynthaseOS=DrosophilamelanogasterGN=pyd3PE=1SV=2;tr|Q6NP10|Q6NP10_DROMELD13390p(Fragment)OS=DrosophilamelanogasterGN=pyd3PE=2SV=1	7	7	7	26.7	26.7	26.7	-0.531	2.11
Q7KRU8	Fer1HCH	46415	Ferritin 1 heavy chain homologue(Fer1HCH)	FBgn0015222	tr|Q7KRU8|Q7KRU8_DROMEFerritinOS=DrosophilamelanogasterGN=Fer1HCHPE=1SV=1;tr|H1UUD2|H1UUD2_DROMEFerritinOS=DrosophilamelanogasterGN=Fer1HCHPE=1SV=1;tr|Q7KMQ5|Q7KMQ5_DROMEFerritin(Fragment)OS=DrosophilamelanogasterGN=Fer1HCHPE=3SV=1;tr|B9EQV2|B9EQV2_DROMEFerritin(Fragment)OS=DrosophilamelanogasterGN=Fer1HCH-RBPE=2SV=1;tr|B8A405|B8A405_DROMEFerritinOS=DrosophilamelanogasterGN=Fer1HCHPE=1SV=1;tr|A0A…	10	10	10	71.7	71.7	71.7	-0.534	5.65
Q9V3Y0	l(2)35Be	34874	lethal (2) 35Be(l(2)35Be)	FBgn0261881	tr|Q9V3Y0|Q9V3Y0_DROMELethal(2)35BeOS=DrosophilamelanogasterGN=l(2)35BePE=1SV=1;tr|Q7K028|Q7K028_DROMEAT29831p(Fragment)OS=DrosophilamelanogasterGN=l(2)35BePE=2SV=1	5	5	5	21.9	21.9	21.9	-0.534	1.98
Q4ABH3	mtd	45467	mustard(mtd)	FBgn0013576	tr|Q4ABH3|Q4ABH3_DROMEMustard,isoformMOS=DrosophilamelanogasterGN=mtdPE=1SV=1;tr|Q7KNC5|Q7KNC5_DROMEL82BOS=DrosophilamelanogasterGN=mtdPE=1SV=1;tr|C6TPB0|C6TPB0_DROMEAT17919p(Fragment)OS=DrosophilamelanogasterGN=l(3)82Fd-RMPE=2SV=1;tr|Q8MSQ5|Q8MSQ5_DROMEMustard,isoformGOS=DrosophilamelanogasterGN=mtdPE=1SV=1;tr|Q8IPN9|Q8IPN9_DROMEMustard,isoformKOS=DrosophilamelanogasterGN=mtdPE=1SV=1;tr|B7Z0T3|B…	12	12	12	16.6	16.6	16.6	-0.539	2.58
Q9VDH5	KaiR1D	42473	CG3822 gene product from transcript CG3822-RA(CG3822)	FBgn0038837	tr|Q9VDH5|Q9VDH5_DROMECG3822OS=DrosophilamelanogasterGN=CG3822PE=1SV=1;tr|Q8MS48|Q8MS48_DROMERE06730pOS=DrosophilamelanogasterGN=CG3822PE=1SV=1	18	17	16	26.3	25.6	24.9	-0.54	7.42
Q9VR79	obst-A	33022	obstructor-A(obst-A)	FBgn0031097	tr|Q9VR79|Q9VR79_DROMELD43683pOS=DrosophilamelanogasterGN=obst-APE=1SV=2	11	11	11	50.6	50.6	50.6	-0.541	2.34
B7Z139	Kap3	32071	Kinesin associated protein 3(Kap3)	FBgn0028421	tr|B7Z139|B7Z139_DROMEKinesinassociatedprotein3,isoformFOS=DrosophilamelanogasterGN=Kap3PE=4SV=1;tr|A8JUR4|A8JUR4_DROMEKinesinassociatedprotein3,isoformHOS=DrosophilamelanogasterGN=Kap3PE=4SV=2;tr|M9PGW1|M9PGW1_DROMEKinesinassociatedprotein3,isoformNOS=DrosophilamelanogasterGN=Kap3PE=4SV=2;tr|A8JUR5|A8JUR5_DROMEKinesinassociatedprotein3,isoformMOS=DrosophilamelanogasterGN=Kap3PE=4SV=1;tr|Q9VZ07|Q…	5	5	5	7.3	7.3	7.3	-0.549	1.57
A0A0B4LGZ8	Obp56d	37266	Odorant-binding protein 56d(Obp56d)	FBgn0034470	tr|A0A0B4LGZ8|A0A0B4LGZ8_DROMEGEO07517p1OS=DrosophilamelanogasterGN=Obp56dPE=1SV=1;sp|Q8SY61|OB56D_DROMEGeneralodorant-bindingprotein56dOS=DrosophilamelanogasterGN=Obp56dPE=1SV=2;tr|A9QHQ8|A9QHQ8_DROMEOdorant-bindingprotein56d(Fragment)OS=DrosophilamelanogasterGN=Obp56dPE=4SV=1;tr|A9QHM4|A9QHM4_DROMEFI09203p(Fragment)OS=DrosophilamelanogasterGN=Obp56dPE=2SV=1;tr|A9QHP7|A9QHP7_DROMEOdorant-binding…	7	7	7	62.6	62.6	62.6	-0.555	2.22
Q8IQU1	verm	40149	vermiform(verm)	FBgn0261341	tr|Q8IQU1|Q8IQU1_DROMELD36620pOS=DrosophilamelanogasterGN=vermPE=1SV=1;tr|Q06RG9|Q06RG9_DROMEHelmsmanOS=DrosophilamelanogasterGN=vermPE=2SV=1;tr|Q9VW31|Q9VW31_DROMEVermiform,isoformHOS=DrosophilamelanogasterGN=vermPE=1SV=2;tr|E1JI40|E1JI40_DROMEVermiform,isoformIOS=DrosophilamelanogasterGN=vermPE=1SV=1;tr|F0JAK3|F0JAK3_DROMEGH05968p(Fragment)OS=DrosophilamelanogasterGN=verm-RCPE=2SV=1;tr|F0JAQ2|F…	14	14	14	31.4	31.4	31.4	-0.558	3.16
Q9VV74	Smn	39844	survival motor neuron(Smn)	FBgn0036641	sp|Q9VV74|SMN_DROMESurvivalmotorneuronproteinOS=DrosophilamelanogasterGN=SmnPE=1SV=1	4	4	4	21.2	21.2	21.2	-0.566	1.71
A4V2A4	mub	40436	mushroom-body expressed(mub)	FBgn0262737	tr|A4V2A4|A4V2A4_DROMEMushroom-bodyexpressed,isoformGOS=DrosophilamelanogasterGN=mubPE=1SV=1	23	1	1	82.2	10	10	-0.575	1.94
Q9VI84	Psk	40872	CG1227 gene product from transcript CG1227-RA(CG1227)	FBgn0037491	tr|Q9VI84|Q9VI84_DROMECG1227,isoformAOS=DrosophilamelanogasterGN=CG1227PE=2SV=1	4	4	4	20.9	20.9	20.9	-0.587	1.52
Q9VE73	Dmel\CG12333	42218	CG12333 gene product from transcript CG12333-RA(CG12333)	FBgn0038617	tr|Q9VE73|Q9VE73_DROMEGH17724pOS=DrosophilamelanogasterGN=CG12333PE=1SV=1	6	6	6	18.1	18.1	18.1	-0.591	1.39
Q9VYJ4	Dmel\CG3812	32230	CG3812 gene product from transcript CG3812-RB(CG3812)	FBgn0030421	tr|Q9VYJ4|Q9VYJ4_DROME1-acyl-sn-glycerol-3-phosphateacyltransferaseOS=DrosophilamelanogasterGN=CG3812PE=2SV=1	1	1	1	2.6	2.6	2.6	-0.591	1.44
A8E788	GNBP3	39020	Gram-negative bacteria binding protein 3(GNBP3)	FBgn0040321	tr|A8E788|A8E788_DROMESD21560p(Fragment)OS=DrosophilamelanogasterGN=GNBP3PE=2SV=1;tr|B5X538|B5X538_DROMELP12732p(Fragment)OS=DrosophilamelanogasterGN=GNBP3-RAPE=2SV=1;sp|Q9NHA8|BGBP3_DROMEGram-negativebacteria-bindingprotein3OS=DrosophilamelanogasterGN=GNBP3PE=1SV=2	2	2	2	6.6	6.6	6.6	-0.593	1.38
A0A0B4KGT7	Ms	44324	Myosuppressin(Ms)	FBgn0011581	tr|A0A0B4KGT7|A0A0B4KGT7_DROMEGEO04115p1OS=DrosophilamelanogasterGN=MsPE=2SV=1;sp|P61849|NEMS_DROMEDromyosuppressinOS=DrosophilamelanogasterGN=DmsPE=1SV=1	4	4	4	45	45	45	-0.599	6.18
Q9VPW9	Dmel\CG4552	33289	CG4552 gene product from transcript CG4552-RA(CG4552)	FBgn0031304	tr|Q9VPW9|Q9VPW9_DROMECG4552OS=DrosophilamelanogasterGN=CG4552PE=1SV=2;tr|Q8MRS6|Q8MRS6_DROMEAT03044pOS=DrosophilamelanogasterGN=CG4552PE=2SV=1	4	4	4	9.7	9.7	9.7	-0.602	1.85
Q7KJ08	Alk	53425	Anaplastic lymphoma kinase(Alk)	FBgn0040505	tr|Q7KJ08|Q7KJ08_DROMEAnaplasticlymphomakinase,isoformAOS=DrosophilamelanogasterGN=AlkPE=2SV=1;tr|Q8SWV4|Q8SWV4_DROMELP03070pOS=DrosophilamelanogasterGN=AlkPE=2SV=1	13	13	13	12.2	12.2	12.2	-0.603	4.47
D1FYT5	Obp99b	43497	Odorant-binding protein 99b(Obp99b)	FBgn0039685	tr|D1FYT5|D1FYT5_DROMEOdorant-bindingprotein99bOS=DrosophilamelanogasterGN=Obp99bPE=4SV=1;tr|D1FYW7|D1FYW7_DROMEOdorant-bindingprotein99bOS=DrosophilamelanogasterGN=Obp99bPE=4SV=1;tr|D1FYT3|D1FYT3_DROMEGEO09079p1OS=DrosophilamelanogasterGN=Obp99bPE=1SV=1;sp|Q9VAI6|OB99B_DROMEGeneralodorant-bindingprotein99bOS=DrosophilamelanogasterGN=Obp99bPE=2SV=1;tr|D1FYU3|D1FYU3_DROMEOdorant-bindingprotein99bO…	10	10	10	75.2	75.2	75.2	-0.61	4.11
A1ZBE9	MetRS	37177	Methionyl-tRNA synthetase(MetRS)	FBgn0034401	tr|A1ZBE9|A1ZBE9_DROMEMethionyl-tRNAsynthetaseOS=DrosophilamelanogasterGN=MetRSPE=1SV=1	45	2	2	60	2.9	2.9	-0.613	3.54
Q9VA95	Bet5	43590	BET5 ortholog (S. cerevisiae)(Bet5)	FBgn0260860	tr|Q9VA95|Q9VA95_DROMEBET5orthologOS=DrosophilamelanogasterGN=Bet5PE=2SV=1	2	2	2	15.9	15.9	15.9	-0.618	1.34
Q9VUC6	CG32138	39561	CG32138 gene product from transcript CG32138-RC(CG32138)	FBgn0267795	sp|Q9VUC6-2|Y2138_DROMEIsoformBofFormin-likeproteinCG32138OS=DrosophilamelanogasterGN=CG32138;sp|Q9VUC6-3|Y2138_DROMEIsoformCofFormin-likeproteinCG32138OS=DrosophilamelanogasterGN=CG32138;sp|Q9VUC6|Y2138_DROMEFormin-likeproteinCG32138OS=DrosophilamelanogasterGN=CG32138PE=1SV=3;tr|M9PCF8|M9PCF8_DROMEFormin-like,isoformDOS=DrosophilamelanogasterGN=FrlPE=1SV=1;tr|E8NH76|E8NH76_DROMELP24417pOS=Drosop…	14	14	14	15.1	15.1	15.1	-0.619	2.38
X2JCV2	Lsp2	45326	Larval serum protein 2(Lsp2)	FBgn0002565	tr|X2JCV2|X2JCV2_DROMELarvalserumprotein2,isoformBOS=DrosophilamelanogasterGN=Lsp2PE=4SV=1;sp|Q24388|LSP2_DROMELarvalserumprotein2OS=DrosophilamelanogasterGN=Lsp2PE=2SV=2	43	43	43	67.9	67.9	67.9	-0.625	3.97
Q9VA32	Cpr100A	43657	Cuticular protein 100A(Cpr100A)	FBgn0039805	tr|Q9VA32|Q9VA32_DROMECuticularprotein100AOS=DrosophilamelanogasterGN=Cpr100APE=1SV=1	3	3	3	14.1	14.1	14.1	-0.628	2.46
A0A0B4KHF0	Fer2LCH	44965	Ferritin 2 light chain homologue(Fer2LCH)	FBgn0015221	tr|A0A0B4KHF0|A0A0B4KHF0_DROMEFerritinOS=DrosophilamelanogasterGN=Fer2LCHPE=1SV=1;tr|Q9VA83|Q9VA83_DROMEFerritinOS=DrosophilamelanogasterGN=Fer2LCHPE=1SV=1;tr|Q9U7A3|Q9U7A3_DROMEFerritinOS=DrosophilamelanogasterGN=Fer2LCHPE=2SV=1	18	18	3	73.7	73.7	11.9	-0.632	5.35
Q9VT60	iPLA2-VIA	39160	calcium-independent phospholipase A2 VIA(iPLA2-VIA)	FBgn0036053	tr|Q9VT60|Q9VT60_DROMECalcium-independentphospholipaseA2VIA,isoformAOS=DrosophilamelanogasterGN=iPLA2-VIAPE=1SV=3;tr|Q7KUD4|Q7KUD4_DROMECalcium-independentphospholipaseA2VIA,isoformBOS=DrosophilamelanogasterGN=iPLA2-VIAPE=1SV=1;tr|Q29R25|Q29R25_DROMERE23733pOS=DrosophilamelanogasterGN=CG6718PE=2SV=1	22	22	22	35.9	35.9	35.9	-0.638	4
Q9VAD7	Dmel\CG15522	43546	CG15522 gene product from transcript CG15522-RB(CG15522)	FBgn0039723	tr|Q9VAD7|Q9VAD7_DROMERH37294pOS=DrosophilamelanogasterGN=CG15522PE=2SV=1	4	4	4	20.8	20.8	20.8	-0.638	1.31
E1JJ00	Dmel\CG34354	5740528	CG34354 gene product from transcript CG34354-RE(CG34354)	FBgn0085383	tr|E1JJ00|E1JJ00_DROMEUncharacterizedprotein,isoformDOS=DrosophilamelanogasterGN=CG34354PE=4SV=2;tr|A0A126GV08|A0A126GV08_DROMEUncharacterizedprotein,isoformGOS=DrosophilamelanogasterGN=CG34354PE=4SV=1;tr|A0A0H4Y1N6|A0A0H4Y1N6_DROMEFI24702p1OS=DrosophilamelanogasterGN=CG34354-REPE=2SV=1;tr|A8JPX0|A8JPX0_DROMEUncharacterizedprotein,isoformFOS=DrosophilamelanogasterGN=CG34354PE=4SV=2	3	3	3	10	10	10	-0.641	1.31
Q7K4B2	l(2)k09848	35536	CG7845 gene product from transcript CG7845-RB(CG7845)	FBgn0033059	tr|Q7K4B2|Q7K4B2_DROMECG7845,isoformAOS=DrosophilamelanogasterGN=l(2)k09848PE=1SV=1	4	4	4	13.8	13.8	13.8	-0.642	1.35
H5V8C9	CG42511-RA	41123	CG8135 gene product from transcript CG8135-RA(CG8135)	FBgn0037689	tr|H5V8C9|H5V8C9_DROMEFI19409p1OS=DrosophilamelanogasterGN=CG42511-RAPE=2SV=1;sp|Q8MRQ4|LMBD2_DROMELMBR1domain-containingprotein2homologOS=DrosophilamelanogasterGN=CG8135PE=2SV=2	2	2	2	6.3	6.3	6.3	-0.643	1.39
Q6WV20	GalNAc-T1	36717	CG8182 gene product from transcript CG8182-RA(GalNAc-T1)	FBgn0034025	sp|Q6WV20|GALT1_DROMEPolypeptideN-acetylgalactosaminyltransferase1OS=DrosophilamelanogasterGN=GalNAc-T1PE=2SV=2;tr|A0A0B4LFI4|A0A0B4LFI4_DROMEPolypeptideN-acetylgalactosaminyltransferaseOS=DrosophilamelanogasterGN=GalNAc-T1PE=3SV=1	3	3	3	8	8	8	-0.646	1.55
Q7K2W6	PPO1	37044	Prophenoloxidase 1(PPO1)	FBgn0283437	tr|Q7K2W6|Q7K2W6_DROMEGH04080pOS=DrosophilamelanogasterGN=PPO1PE=1SV=1;tr|Q27598|Q27598_DROMEPro-phenoloxidaseA1OS=DrosophilamelanogasterPE=1SV=1	40	40	21	63.3	63.3	35.1	-0.658	3.63
Q960B1	unc-45	44910	CG2708 gene product from transcript CG2708-RB(unc-45)	FBgn0010812	tr|Q960B1|Q960B1_DROMESD10334pOS=DrosophilamelanogasterGN=unc-45PE=1SV=1;tr|Q9VHW4|Q9VHW4_DROMEFI21225p1OS=DrosophilamelanogasterGN=unc-45PE=1SV=1	22	22	22	34.3	34.3	34.3	-0.719	4
Q9W0H3	CG9186	38150	CG9186 gene product from transcript CG9186-RB(CG9186)	FBgn0035206	sp|Q9W0H3|LDAH_DROMELipiddroplet-associatedhydrolaseOS=DrosophilamelanogasterGN=CG9186PE=2SV=1	8	8	8	32.9	32.9	32.9	-0.727	9.54
E1JGY9	mim	2768716	missing-in-metastasis(mim)	FBgn0053558	tr|E1JGY9|E1JGY9_DROMEMissing-in-metastasis,isoformDOS=DrosophilamelanogasterGN=mimPE=4SV=1;tr|A0A0B4JD47|A0A0B4JD47_DROMEMissing-in-metastasis,isoformEOS=DrosophilamelanogasterGN=mimPE=4SV=1;tr|B6IDW8|B6IDW8_DROMEUT01201p(Fragment)OS=DrosophilamelanogasterGN=CG33558-RAPE=2SV=1	15	1	1	21.9	1.7	1.7	-0.728	1.76
A0A0B4KF05	Vps28	47408	Vacuolar protein sorting 28(Vps28)	FBgn0021814	tr|A0A0B4KF05|A0A0B4KF05_DROMEVacuolarproteinsorting28,isoformBOS=DrosophilamelanogasterGN=Vps28PE=3SV=1;sp|Q9V359|VPS28_DROMEVacuolarproteinsorting-associatedprotein28homologOS=DrosophilamelanogasterGN=Vps28PE=1SV=1	5	5	5	35.2	35.2	35.2	-0.73	1.55
Q8WTC1	bonsai	37587	CG4207 gene product from transcript CG4207-RA(bonsai)	FBgn0026261	sp|Q8WTC1|RT15_DROME28SribosomalproteinS15,mitochondrialOS=DrosophilamelanogasterGN=bonsaiPE=2SV=2	3	3	3	13.9	13.9	13.9	-0.73	1.48
Q967D7	tutl	46015	turtle(tutl)	FBgn0010473	sp|Q967D7|TUTL_DROMEProteinturtleOS=DrosophilamelanogasterGN=tutlPE=1SV=2;tr|C0PTW0|C0PTW0_DROMERT01550p(Fragment)OS=DrosophilamelanogasterGN=tutl-RDPE=2SV=1;sp|Q967D7-5|TUTL_DROMEIsoform5ofProteinturtleOS=DrosophilamelanogasterGN=tutl;sp|Q967D7-4|TUTL_DROMEIsoform4ofProteinturtleOS=DrosophilamelanogasterGN=tutl;tr|E1JHT0|E1JHT0_DROMETurtle,isoformFOS=DrosophilamelanogasterGN=tutlPE=4SV=1;tr|A0A0…	9	9	9	7.6	7.6	7.6	-0.732	2.54
Q9VRU1	Dmel\CG10467	38697	CG10467 gene product from transcript CG10467-RA(CG10467)	FBgn0035679	tr|Q9VRU1|Q9VRU1_DROMEAldose1-epimeraseOS=DrosophilamelanogasterGN=Dmel\CG10467PE=1SV=1;tr|Q8MT28|Q8MT28_DROMEAldose1-epimeraseOS=DrosophilamelanogasterGN=CG10467PE=2SV=1;tr|C5WLR2|C5WLR2_DROMEMIP04215p(Fragment)OS=DrosophilamelanogasterGN=CG10467-RAPE=2SV=1	8	8	8	31	31	31	-0.733	5.58
A0A0B4LEG2	pdm3	35813	pou domain motif 3(pdm3)	FBgn0261588	tr|A0A0B4LEG2|A0A0B4LEG2_DROMEPOUdomainproteinOS=DrosophilamelanogasterGN=pdm3PE=3SV=1;tr|B7YZU0|B7YZU0_DROMEPoudomainmotif3,isoformCOS=DrosophilamelanogasterGN=pdm3PE=4SV=2;tr|A0A0B4JD55|A0A0B4JD55_DROMEPoudomainmotif3,isoformFOS=DrosophilamelanogasterGN=pdm3PE=4SV=1;tr|Q7JUR9|Q7JUR9_DROMEAT16994pOS=DrosophilamelanogasterGN=pdm3PE=2SV=1	3	3	3	2.8	2.8	2.8	-0.739	1.55
A0ZWQ9	Tep2	34044	Thioester-containing protein 2(Tep2)	FBgn0041182	tr|A0ZWQ9|A0ZWQ9_DROMEThiolestercontainingproteinII,isoformE(Fragment)OS=DrosophilamelanogasterGN=TepIIPE=4SV=1;tr|A0ZWQ8|A0ZWQ8_DROMEThiolestercontainingproteinII,isoformC(Fragment)OS=DrosophilamelanogasterGN=TepIIPE=4SV=1;tr|A0ZWQ7|A0ZWQ7_DROMEThiolestercontainingproteinII,isoformB(Fragment)OS=DrosophilamelanogasterGN=TepIIPE=4SV=1;tr|A0ZWR0|A0ZWR0_DROMEThiolestercontainingproteinII,isoformD(Fr…	25	25	1	25.2	25.2	1	-0.748	4.66
Q9XYF4	Dronc	39173	Death regulator Nedd2-like caspase(Dronc)	FBgn0026404	sp|Q9XYF4|DRONC_DROMECaspaseDroncOS=DrosophilamelanogasterGN=DroncPE=1SV=1	3	3	3	10.9	10.9	10.9	-0.752	2.15
Q8T8T9	BcDNA:AT30094	318911	CG31717 gene product from transcript CG31717-RA(CG31717)	FBgn0051717	tr|Q8T8T9|Q8T8T9_DROMEAT30094pOS=DrosophilamelanogasterGN=CG31717PE=2SV=1	1	1	1	6.4	6.4	6.4	-0.763	3.28
Q7KA66	Spn43Aa	45041	Serpin 43Aa(Spn43Aa)	FBgn0024294	tr|Q7KA66|Q7KA66_DROMESerpin43AaOS=DrosophilamelanogasterGN=Spn43AaPE=1SV=1;tr|Q8MQZ7|Q8MQZ7_DROMELP08647p(Fragment)OS=DrosophilamelanogasterGN=Spn43AaPE=2SV=1	17	17	17	54.6	54.6	54.6	-0.765	3.16
Q9VW22	l(3)76BDm	40140	lethal (3) 76BDm(l(3)76BDm)	FBgn0260655	tr|Q9VW22|Q9VW22_DROMEFI18195p1OS=DrosophilamelanogasterGN=l(3)76BDmPE=1SV=2;tr|B7FNQ9|B7FNQ9_DROMERE63961pOS=DrosophilamelanogasterGN=CG8793-RAPE=2SV=1	6	6	6	6.7	6.7	6.7	-0.766	1.35
Q9VQT5	BcDNA:RH31195	33589	CG16704 gene product from transcript CG16704-RB(CG16704)	FBgn0031558	tr|Q9VQT5|Q9VQT5_DROMEFI01556pOS=DrosophilamelanogasterGN=CG16704PE=2SV=1;tr|Q8SY86|Q8SY86_DROMERH31195pOS=DrosophilamelanogasterGN=CG16704PE=2SV=1	3	3	3	22.8	22.8	22.8	-0.77	3.56
Q9Y0I1	MRG15	41850	MORF-related gene 15(MRG15)	FBgn0027378	sp|Q9Y0I1|EAF3_DROMENuA4complexsubunitEAF3homologOS=DrosophilamelanogasterGN=MRG15PE=1SV=1;tr|A0A0B4KHJ7|A0A0B4KHJ7_DROMEMORF-relatedgene15,isoformBOS=DrosophilamelanogasterGN=MRG15PE=4SV=1	7	7	7	24.5	24.5	24.5	-0.77	2.45
Q9VQY4	Atet	33636	ABC transporter expressed in trachea(Atet)	FBgn0020762	tr|Q9VQY4|Q9VQY4_DROMEABCtransporterexpressedintrachea,isoformAOS=DrosophilamelanogasterGN=AtetPE=4SV=1;tr|Q9UAF0|Q9UAF0_DROMEABCtransporterOS=DrosophilamelanogasterGN=AtetPE=2SV=1;tr|Q8MS50|Q8MS50_DROMERE01860pOS=DrosophilamelanogasterGN=AtetPE=2SV=1;tr|A2RVF0|A2RVF0_DROMEABCtransporterexpressedintrachea,isoformCOS=DrosophilamelanogasterGN=AtetPE=2SV=1	2	2	2	2.4	2.4	2.4	-0.771	1.86
Q9W5G1	ebo	47141	ellipsoid body open(ebo)	FBgn0266572	tr|Q9W5G1|Q9W5G1_DROMEEllipsoidbodyopen,isoformAOS=DrosophilamelanogasterGN=eboPE=2SV=2;tr|Q8T9F5|Q8T9F5_DROMESD03282pOS=DrosophilamelanogasterGN=eboPE=2SV=1;tr|X2JDN0|X2JDN0_DROMEEllipsoidbodyopen,isoformBOS=DrosophilamelanogasterGN=eboPE=4SV=1;tr|X2J9Y4|X2J9Y4_DROMEEllipsoidbodyopen,isoformCOS=DrosophilamelanogasterGN=eboPE=4SV=1;tr|O46055|O46055_DROMEEG:165H7.3proteinOS=DrosophilamelanogasterG…	3	3	3	3	3	3	-0.772	1.34
A0A0B4LG05	tud	37417	tudor(tud)	FBgn0003891	tr|A0A0B4LG05|A0A0B4LG05_DROMETudor,isoformBOS=DrosophilamelanogasterGN=tudPE=4SV=1;sp|P25823|TUD_DROMEMaternalproteintudorOS=DrosophilamelanogasterGN=tudPE=1SV=2	22	22	22	10.4	10.4	10.4	-0.775	1.81
Q9W5B4	EG:103E12.2	31055	CG14629 gene product from transcript CG14629-RA(CG14629)	FBgn0040398	tr|Q9W5B4|Q9W5B4_DROMEGH18858pOS=DrosophilamelanogasterGN=EG:103E12.2PE=1SV=1;tr|Q9NF33|Q9NF33_DROMEEG:103E12.2proteinOS=DrosophilamelanogasterGN=EG:103E12.2PE=4SV=1;tr|B4F5T8|B4F5T8_DROMECG14629-PA(Fragment)OS=DrosophilamelanogasterGN=CG14629PE=4SV=1;tr|B4F5T6|B4F5T6_DROMECG14629-PA(Fragment)OS=DrosophilamelanogasterGN=CG14629PE=4SV=1;tr|B4F5U1|B4F5U1_DROMECG14629-PA(Fragment)OS=Drosophilamelano…	10	10	10	40.8	40.8	40.8	-0.783	4.27
Q9VW09	l(3)76BDr	40127	Listerin E3 ubiquitin protein ligase 1(Ltn1)	FBgn0262517	sp|Q9VW09|LTN1_DROMEE3ubiquitin-proteinligaselisterinOS=DrosophilamelanogasterGN=l(3)76BDrPE=1SV=2	20	20	20	16	16	16	-0.808	2.82
Q9VHV6	ISY1	40960	CG9667 gene product from transcript CG9667-RA(CG9667)	FBgn0037550	tr|Q9VHV6|Q9VHV6_DROMECG9667,isoformAOS=DrosophilamelanogasterGN=CG9667PE=1SV=2;tr|A0A0B4LGT9|A0A0B4LGT9_DROMECG9667,isoformBOS=DrosophilamelanogasterGN=CG9667PE=1SV=1	6	6	6	26.1	26.1	26.1	-0.811	1.69
A8Y4V5	CG40498-RF	3354890	CG40498 gene product from transcript CG40498-RG(CG40498)	FBgn0069969	tr|A8Y4V5|A8Y4V5_DROMEFI20903p1OS=DrosophilamelanogasterGN=CG40498-RFPE=2SV=3	2	2	2	8.2	8.2	8.2	-0.83	1.41
Q9VI09	Dmel\CG17919	40780	CG17919 gene product from transcript CG17919-RA(CG17919)	FBgn0037433	tr|Q9VI09|Q9VI09_DROMEGH14494pOS=DrosophilamelanogasterGN=CG17919PE=1SV=1	3	3	3	27.2	27.2	27.2	-0.838	2.02
Q7JZW0	Cpr51A	36613	Cuticular protein 51A(Cpr51A)	FBgn0033942	tr|Q7JZW0|Q7JZW0_DROMECuticularprotein51AOS=DrosophilamelanogasterGN=Cpr51APE=1SV=1	5	5	5	45.8	45.8	45.8	-0.839	2.91
P91939	Lcp65Ad	38707	CG6955 gene product from transcript CG6955-RB(Lcp65Ad)	FBgn0020641	tr|P91939|P91939_DROMECuticleproteinLCP65AdOS=DrosophilamelanogasterGN=Lcp65AdPE=2SV=1;tr|Q8IGZ8|Q8IGZ8_DROMELP05231p(Fragment)OS=DrosophilamelanogasterGN=Lcp65AdPE=2SV=1	4	4	4	38	38	38	-0.864	2.86
A0A0B4LH87	Pde6	41760	Phosphodiesterase 6(Pde6)	FBgn0038237	tr|A0A0B4LH87|A0A0B4LH87_DROMEPhosphodiesteraseOS=DrosophilamelanogasterGN=Pde6PE=3SV=1;sp|Q9VFI9|PDE6_DROMEcGMP-specific3',5'-cyclicphosphodiesteraseOS=DrosophilamelanogasterGN=Pde6PE=1SV=4;tr|A0A0B4KFZ3|A0A0B4KFZ3_DROMEPhosphodiesteraseOS=DrosophilamelanogasterGN=Pde6PE=3SV=1	5	5	5	5.8	5.8	5.8	-0.867	1.8
Q9VX84	Dmel\CG16700	32694	CG16700 gene product from transcript CG16700-RA(CG16700)	FBgn0030816	tr|Q9VX84|Q9VX84_DROMEFI17861p1OS=DrosophilamelanogasterGN=CG16700-RAPE=2SV=1;tr|Q8MS65|Q8MS65_DROMELP07767pOS=DrosophilamelanogasterGN=CG16700PE=2SV=1	4	4	4	10.9	10.9	10.9	-0.901	2.81
Q9V3A6	Ero1L	38500	Endoplasmic reticulum oxidoreductin-1-like(Ero1L)	FBgn0261274	sp|Q9V3A6|ERO1L_DROMEEro1-likeproteinOS=DrosophilamelanogasterGN=Ero1LPE=2SV=2	1	1	1	2.5	2.5	2.5	-0.908	1.51
Q9VQY8	Vps53	33640	Vacuolar protein sorting 53(Vps53)	FBgn0031598	tr|Q9VQY8|Q9VQY8_DROMEFI17841p1OS=DrosophilamelanogasterGN=Vps53PE=1SV=2;tr|Q95TS1|Q95TS1_DROMELD27356pOS=DrosophilamelanogasterGN=Vps53PE=2SV=1	8	8	8	14.1	14.1	14.1	-0.915	2.09
Q9VHK5	anon-WO0118547.250	41060	CG8379 gene product from transcript CG8379-RB(CG8379)	FBgn0037638	tr|Q9VHK5|Q9VHK5_DROMECG8379,isoformAOS=DrosophilamelanogasterGN=CG8379PE=2SV=2;tr|Q7KSU3|Q7KSU3_DROMECG8379,isoformBOS=DrosophilamelanogasterGN=CG8379-RBPE=2SV=1	2	2	2	4	4	4	-0.916	1.46
P29746	bnb	32872	bangles and beads(bnb)	FBgn0001090	sp|P29746|BNB_DROMEProteinbanglesandbeadsOS=DrosophilamelanogasterGN=bnbPE=1SV=1	46	46	46	86.9	86.9	86.9	-0.925	4.01
M9PDP3	fon	35211	fondue(fon)	FBgn0032773	tr|M9PDP3|M9PDP3_DROMEFondue,isoformDOS=DrosophilamelanogasterGN=fonPE=1SV=1;tr|Q8INW9|Q8INW9_DROMEFondue,isoformAOS=DrosophilamelanogasterGN=fonPE=1SV=1	13	1	1	26.7	1.7	1.7	-0.93	2.73
Q7K533	Gbp2	36937	CG11395 gene product from transcript CG11395-RB(CG11395)	FBgn0034200	tr|Q7K533|Q7K533_DROMEGH14572pOS=DrosophilamelanogasterGN=Gbp2PE=1SV=1	4	4	4	21.3	21.3	21.3	-0.931	1.64
M9PHD2	Ctl1	38523	CG1311 gene product from transcript CG1311-RA(CG1311)	FBgn0035523	tr|M9PHD2|M9PHD2_DROMECG1311,isoformBOS=DrosophilamelanogasterGN=Dmel\CG1311PE=3SV=1;tr|U3PXB1|U3PXB1_DROMEFI21576p1OS=DrosophilamelanogasterGN=CG1311-RAPE=2SV=1;sp|Q9VZE7|CTLH1_DROMECTL-likeprotein1OS=DrosophilamelanogasterGN=CG1311PE=2SV=1	9	9	9	22.2	22.2	22.2	-0.939	5.96
Q7KTG2	Apoltp	34283	Apolipoprotein lipid transfer particle(Apoltp)	FBgn0032136	tr|Q7KTG2|Q7KTG2_DROMEApolipoproteinlipidtransferparticleOS=DrosophilamelanogasterGN=ApoltpPE=1SV=2	13	13	12	4.5	4.5	4.2	-0.952	2.1
M9PF68	Klp68D	39332	Kinesin-like protein at 68D(Klp68D)	FBgn0004381	tr|M9PF68|M9PF68_DROMEKinesin-likeproteinOS=DrosophilamelanogasterGN=Klp68DPE=3SV=1;sp|P46867|KLP68_DROMEKinesin-likeproteinKlp68DOS=DrosophilamelanogasterGN=Klp68DPE=2SV=2	14	13	13	25.1	23.7	23.7	-0.956	2.7
Q9VND3	Pi4KIIalpha	40670	CG2929 gene product from transcript CG2929-RC(Pi4KIIalpha)	FBgn0037339	tr|Q9VND3|Q9VND3_DROMELD24833pOS=DrosophilamelanogasterGN=Pi4KIIalphaPE=1SV=3;tr|Q8STF7|Q8STF7_DROMEPhosphatidylinositol4-kinasealphatypeIIOS=DrosophilamelanogasterGN=Pi4KIIalphaPE=2SV=1;tr|D6W4K4|D6W4K4_DROMEMIP20792pOS=DrosophilamelanogasterGN=Pi4KIIalpha-RBPE=2SV=1;tr|Q8I0B7|Q8I0B7_DROMEAT12695pOS=DrosophilamelanogasterGN=Pi4KIIalphaPE=2SV=1	5	5	5	9.9	9.9	9.9	-0.978	1.49
A8JNQ0	nudE	39169	CG8104 gene product from transcript CG8104-RE(nudE)	FBgn0036059	tr|A8JNQ0|A8JNQ0_DROMENudE,isoformBOS=DrosophilamelanogasterGN=nudEPE=1SV=1;tr|A8JNQ1|A8JNQ1_DROMENudE,isoformCOS=DrosophilamelanogasterGN=nudEPE=1SV=1	1	1	1	3.7	3.7	3.7	-0.988	2.43
Q8IR95	ssp7	318146	short spindle 7(ssp7)	FBgn0052667	tr|Q8IR95|Q8IR95_DROMEGEO09608p1OS=DrosophilamelanogasterGN=ssp7PE=1SV=1	2	2	2	36.4	36.4	36.4	-1.02	1.63
Q9V521	PPO2	35910	Prophenoloxidase 2(PPO2)	FBgn0033367	sp|Q9V521|PPO2_DROMEPhenoloxidase2OS=DrosophilamelanogasterGN=PPO2PE=1SV=1	40	40	40	69.4	69.4	69.4	-1.03	5.24
A0A023GPV6	Dmel\CG3632	32589	CG3632 gene product from transcript CG3632-RI(CG3632)	FBgn0030735	tr|A0A023GPV6|A0A023GPV6_DROMECG3632,isoformJOS=DrosophilamelanogasterGN=CG3632PE=1SV=1;tr|A8JV04|A8JV04_DROMECG3632,isoformFOS=DrosophilamelanogasterGN=CG3632PE=1SV=1;tr|Q7YU03|Q7YU03_DROMECG3632,isoformEOS=DrosophilamelanogasterGN=CG3632PE=1SV=1	5	5	4	4.6	4.6	4.1	-1.04	1.4
Q9VFE4	RpS5b	41807	Ribosomal protein S5b(RpS5b)	FBgn0038277	sp|Q9VFE4|RS5B_DROME40SribosomalproteinS5bOS=DrosophilamelanogasterGN=RpS5bPE=2SV=1	10	1	1	25.7	6.5	6.5	-1.06	1.86
Q9VMI2	BcDNA:AT31406	33853	CG13994 gene product from transcript CG13994-RA(CG13994)	FBgn0031772	tr|Q9VMI2|Q9VMI2_DROMEGEO08832p1OS=DrosophilamelanogasterGN=CG13994PE=2SV=1;tr|Q7JYN8|Q7JYN8_DROMEAT31406p(Fragment)OS=DrosophilamelanogasterGN=CG13994PE=2SV=1	3	3	3	44.2	44.2	44.2	-1.06	1.34
B1P5P1	Not10	41552	CG18616 gene product from transcript CG18616-RB(Not10)	FBgn0260444	tr|B1P5P1|B1P5P1_DROMEIontransportpeptide-likeprotein-2(Fragment)OS=DrosophilamelanogasterGN=itpl2PE=2SV=1;tr|Q9W151|Q9W151_DROMEGEO11329p1OS=DrosophilamelanogasterGN=ITPPE=2SV=3;tr|B1P5P0|B1P5P0_DROMEIontransportpeptide-likeprotein-1(Fragment)OS=DrosophilamelanogasterGN=itpl1PE=2SV=1;tr|Q0E8W5|Q0E8W5_DROMEIontransportpeptide,isoformCOS=DrosophilamelanogasterGN=ITPPE=4SV=2	2	2	1	29.9	29.9	19.5	-1.07	1.6
P29681	ImpE2	38432	Ecdysone-inducible gene E2(ImpE2)	FBgn0001254	sp|P29681|IMPE2_DROME20-hydroxyecdysoneproteinOS=DrosophilamelanogasterGN=ImpE2PE=1SV=1	18	18	18	47.4	47.4	47.4	-1.08	5.45
Q9VQH1	G6P	33476	Glucose-6-Phosphatase(G6P)	FBgn0031463	tr|Q9VQH1|Q9VQH1_DROMEFI19814p1OS=DrosophilamelanogasterGN=G6PPE=2SV=2;tr|A5XD19|A5XD19_DROMECG15400(Fragment)OS=DrosophilamelanogasterGN=CG15400PE=4SV=1;tr|A5XD13|A5XD13_DROMECG15400(Fragment)OS=DrosophilamelanogasterGN=CG15400PE=4SV=1;tr|A5XD12|A5XD12_DROMECG15400(Fragment)OS=DrosophilamelanogasterGN=CG15400PE=4SV=1;tr|A5XD07|A5XD07_DROMECG15400(Fragment)OS=DrosophilamelanogasterGN=CG15400PE=4S…	2	2	2	8	8	8	-1.08	1.74
Q9VIL2	38D.26	35323	CG2608 gene product from transcript CG2608-RA(CG2608)	FBgn0032870	tr|Q9VIL2|Q9VIL2_DROMECG2608OS=DrosophilamelanogasterGN=CG2608PE=1SV=1	2	2	2	14.9	14.9	14.9	-1.09	1.4
Q9VMD2	Dmel\CG9536	33904	CG9536 gene product from transcript CG9536-RB(CG9536)	FBgn0031818	tr|Q9VMD2|Q9VMD2_DROMECG9536,isoformAOS=DrosophilamelanogasterGN=CG9536PE=1SV=1	1	1	1	3.1	3.1	3.1	-1.11	1.45
Q7JYH3	ND-B14.7	37385	NADH dehydrogenase (ubiquinone) B14.7 subunit(ND-B14.7)	FBgn0034576	tr|Q7JYH3|Q7JYH3_DROMENADHdehydrogenase(Ubiquinone)B14.7subunitOS=DrosophilamelanogasterGN=ND-B14.7PE=1SV=1	2	2	2	22.9	22.9	22.9	-1.12	1.54
Q9I7V4	CG18735-RA	59137	CG18735 gene product from transcript CG18735-RA(CG18735)	FBgn0042098	tr|Q9I7V4|Q9I7V4_DROMEMIP24941pOS=DrosophilamelanogasterGN=CG18735-RAPE=2SV=1	5	5	5	14.8	14.8	14.8	-1.14	3.61
Q9VDG1	BcDNA:SD04019	50050	CG17278 gene product from transcript CG17278-RA(CG17278)	FBgn0046763	tr|Q9VDG1|Q9VDG1_DROMESD04019pOS=DrosophilamelanogasterGN=CG17278PE=2SV=2	2	2	2	30	30	30	-1.15	2.21
Q7KTP4	Rtnl1	33721	Reticulon-like1(Rtnl1)	FBgn0053113	tr|Q7KTP4|Q7KTP4_DROMEReticulon-likeproteinOS=DrosophilamelanogasterGN=Rtnl1PE=1SV=1;tr|E1JHT9|E1JHT9_DROMEReticulon-likeproteinOS=DrosophilamelanogasterGN=Rtnl1PE=1SV=2	17	2	2	62.4	13.7	13.7	-1.16	2.82
M9NEN9	wry	33361	weary(wry)	FBgn0051665	tr|M9NEN9|M9NEN9_DROMEWeary,isoformCOS=DrosophilamelanogasterGN=wryPE=4SV=1;tr|Q9VQ47|Q9VQ47_DROMEWeary,isoformDOS=DrosophilamelanogasterGN=wryPE=4SV=4;tr|Q7KU08|Q7KU08_DROMEWeary,isoformBOS=DrosophilamelanogasterGN=wryPE=4SV=2	3	3	3	3.1	3.1	3.1	-1.16	1.34
Q9VBT1	BcDNA:GH27183	43057	CG31098 gene product from transcript CG31098-RA(CG31098)	FBgn0051098	tr|Q9VBT1|Q9VBT1_DROMEUncharacterizedproteinOS=DrosophilamelanogasterGN=CG31098PE=1SV=2;tr|Q8IH36|Q8IH36_DROMEGH27183p(Fragment)OS=DrosophilamelanogasterGN=CG10634PE=2SV=1;tr|Q8IGW2|Q8IGW2_DROMERE13429p(Fragment)OS=DrosophilamelanogasterGN=CG10634PE=2SV=1	3	3	3	9.8	9.8	9.8	-1.19	1.62
M9NDC9	Max	40095	CG9648 gene product from transcript CG9648-RD(Max)	FBgn0017578	tr|M9NDC9|M9NDC9_DROMEGEO11490p1OS=DrosophilamelanogasterGN=MaxPE=2SV=1;sp|P91664|MAX_DROMEProteinmaxOS=DrosophilamelanogasterGN=MaxPE=1SV=1	2	1	1	11.8	7.5	7.5	-1.19	1.98
Q9VRX1	Dmel\CG8270	38734	CG8270 gene product from transcript CG8270-RB(CG8270)	FBgn0035703	tr|Q9VRX1|Q9VRX1_DROMECG8270OS=DrosophilamelanogasterGN=Dmel\CG8270PE=1SV=3;tr|C0HDN5|C0HDN5_DROMEMIP05619p(Fragment)OS=DrosophilamelanogasterGN=CG8270-RAPE=2SV=1	5	5	5	12.8	12.8	12.8	-1.2	1.51
A0A0B4JDA0	mor	41942	moira(mor)	FBgn0002783	tr|A0A0B4JDA0|A0A0B4JDA0_DROMEMoira,isoformBOS=DrosophilamelanogasterGN=morPE=1SV=1	55	2	2	54.1	2.4	2.4	-1.21	1.43
A0A1B2AKL6	Sgs5	42114	Salivary gland secretion 5(Sgs5)	FBgn0003375	tr|A0A1B2AKL6|A0A1B2AKL6_DROMEGEO09042p1(Fragment)OS=DrosophilamelanogasterPE=2SV=1;sp|P07701|SGS5_DROMESalivaryglueproteinSgs-5OS=DrosophilamelanogasterGN=Sgs5PE=2SV=1	4	4	4	27.6	27.6	27.6	-1.22	3.14
Q8MRQ8	CG1965	40842	CG1965 gene product from transcript CG1965-RC(CG1965)	FBgn0037466	tr|Q8MRQ8|Q8MRQ8_DROMEGH04034pOS=DrosophilamelanogasterGN=CG1965PE=2SV=1	5	5	1	11.4	11.4	1.9	-1.23	2.83
Q9VVC0	Dmel\CG13023	39894	CG13023 gene product from transcript CG13023-RB(CG13023)	FBgn0036677	tr|Q9VVC0|Q9VVC0_DROMEUncharacterizedprotein,isoformAOS=DrosophilamelanogasterGN=Dmel\CG13023PE=1SV=1;tr|Q5BI82|Q5BI82_DROMELP22661pOS=DrosophilamelanogasterGN=CG13023PE=2SV=1	18	18	18	66.2	66.2	66.2	-1.24	4.96
Q8IM93	Dmel\CG32017	317823	CG32017 gene product from transcript CG32017-RD(CG32017)	FBgn0052017	tr|Q8IM93|Q8IM93_DROMEFI18814p1OS=DrosophilamelanogasterGN=Dmel\CG32017PE=2SV=2;tr|Q3ZAP5|Q3ZAP5_DROMERE67564pOS=DrosophilamelanogasterGN=CG32017PE=2SV=1	7	7	7	17	17	17	-1.24	1.76
P23779	Cys	41767	Cystatin-like(Cys)	FBgn0004629	sp|P23779|CYTL_DROMECystatin-likeproteinOS=DrosophilamelanogasterGN=CysPE=2SV=2	5	5	4	55.6	55.6	50	-1.26	5.73
X2J9A5	BcDNA:LD14730	35348	CG31673 gene product from transcript CG31673-RB(CG31673)	FBgn0051673	tr|X2J9A5|X2J9A5_DROMEUncharacterizedprotein,isoformBOS=DrosophilamelanogasterGN=CG31673PE=1SV=1;tr|Q9VII9|Q9VII9_DROMELD14730pOS=DrosophilamelanogasterGN=CG31673PE=1SV=2	4	4	4	23.1	23.1	23.1	-1.26	4.53
Q9VMH4	Dmel\CG9175	33862	CG9175 gene product from transcript CG9175-RB(CG9175)	FBgn0031779	tr|Q9VMH4|Q9VMH4_DROMECG9175,isoformAOS=DrosophilamelanogasterGN=CG9175-RAPE=2SV=1;tr|Q95SQ7|Q95SQ7_DROMEGH07831pOS=DrosophilamelanogasterGN=CG9175PE=2SV=1	3	3	3	7.4	7.4	7.4	-1.26	3.33
A0A126GV10	spas	42846	spastin(spas)	FBgn0039141	tr|A0A126GV10|A0A126GV10_DROMESpastinOS=DrosophilamelanogasterGN=spasPE=3SV=1;sp|Q8I0P1|SPAST_DROMESpastinOS=DrosophilamelanogasterGN=spasPE=1SV=2;tr|A0A126GV13|A0A126GV13_DROMESpastinOS=DrosophilamelanogasterGN=spasPE=3SV=1;tr|A0A0B4LHJ5|A0A0B4LHJ5_DROMESpastinOS=DrosophilamelanogasterGN=spasPE=3SV=1	6	6	6	14.5	14.5	14.5	-1.27	1.93
Q9VA42	Npc2g	43648	Niemann-Pick type C-2g(Npc2g)	FBgn0039800	tr|Q9VA42|Q9VA42_DROMENiemann-PicktypeC-2g,isoformAOS=DrosophilamelanogasterGN=Npc2gPE=1SV=1;tr|Q8IGP0|Q8IGP0_DROMERE56164p(Fragment)OS=DrosophilamelanogasterGN=Npc2gPE=2SV=1	8	8	5	60.4	60.4	49.1	-1.29	4.53
Q6NMU5	Dpit47	35565	DNA polymerase interacting tpr containing protein of 47kD(Dpit47)	FBgn0266518	tr|Q6NMU5|Q6NMU5_DROMEAT19681pOS=DrosophilamelanogasterGN=Dpit47PE=2SV=1;tr|A1Z6M6|A1Z6M6_DROMEDNApolymeraseinteractingtprcontainingproteinof47kD,isoformAOS=DrosophilamelanogasterGN=Dpit47PE=1SV=1	3	3	3	7.1	7.1	7.1	-1.3	1.88
A0A1B2AKN7	Obp56a	37264	Odorant-binding protein 56a(Obp56a)	FBgn0034468	tr|A0A1B2AKN7|A0A1B2AKN7_DROMEGEO07788p1(Fragment)OS=DrosophilamelanogasterPE=2SV=1;sp|Q9V8Y2|OB56A_DROMEGeneralodorant-bindingprotein56aOS=DrosophilamelanogasterGN=Obp56aPE=2SV=1	9	9	8	53.2	53.2	53.2	-1.32	5.65
Q961T9	BG:DS00941.11	2768914	CG33307 gene product from transcript CG33307-RB(CG33307)	FBgn0053307	tr|Q961T9|Q961T9_DROMEGH07914pOS=DrosophilamelanogasterGN=BG:DS00941.11PE=1SV=1	6	6	6	42.9	42.9	42.9	-1.32	6.12
Q9VQ60	Dmel\CG7289	33372	CG7289 gene product from transcript CG7289-RA(CG7289)	FBgn0031379	tr|Q9VQ60|Q9VQ60_DROMECG7289OS=DrosophilamelanogasterGN=CG7289PE=2SV=2	4	4	4	9.9	9.9	9.9	-1.35	1.4
Q9VUB5	upSET	39551	CG9007 gene product from transcript CG9007-RB(upSET)	FBgn0036398	tr|Q9VUB5|Q9VUB5_DROMEUpSET,isoformAOS=DrosophilamelanogasterGN=upSETPE=1SV=3;tr|Q8T0K2|Q8T0K2_DROMEGH26152pOS=DrosophilamelanogasterGN=upSETPE=2SV=1	8	8	8	4.8	4.8	4.8	-1.37	2.15
Q9VTN7	Dmel\CG10907	39331	CG10907 gene product from transcript CG10907-RA(CG10907)	FBgn0036207	tr|Q9VTN7|Q9VTN7_DROMERE08109pOS=DrosophilamelanogasterGN=Dmel\CG10907PE=2SV=1	4	4	4	9.8	9.8	9.8	-1.39	1.53
I1V510	mRpS34	39809	mitochondrial ribosomal protein S34(mRpS34)	FBgn0285951	tr|I1V510|I1V510_DROMESir2OS=DrosophilamelanogasterGN=Sir2PE=4SV=1;sp|Q9VK34|SIR2_DROMENAD-dependenthistonedeacetylaseSir2OS=DrosophilamelanogasterGN=Sir2PE=1SV=1;tr|Q86LE9|Q86LE9_DROMELD07439pOS=DrosophilamelanogasterGN=Sirt1PE=2SV=1;tr|D3PFE9|D3PFE9_DROMERE01731pOS=DrosophilamelanogasterGN=Sir2-RAPE=2SV=1	5	5	5	10.9	10.9	10.9	-1.4	2.99
A8JR72	CASK	42567	CASK ortholog(CASK)	FBgn0013759	tr|A8JR72|A8JR72_DROMECASKortholog,isoformEOS=DrosophilamelanogasterGN=CASKPE=1SV=1;tr|A8JR71|A8JR71_DROMECASKortholog,isoformDOS=DrosophilamelanogasterGN=CASKPE=1SV=1;sp|Q24210-2|CSKP_DROMEIsoformAofPeripheralplasmamembraneproteinCASKOS=DrosophilamelanogasterGN=CASK;sp|Q24210-4|CSKP_DROMEIsoformGofPeripheralplasmamembraneproteinCASKOS=DrosophilamelanogasterGN=CASK	8	1	1	21.3	2.3	2.3	-1.43	1.68
Q9VW26	Oat	40145	Ornithine aminotransferase precursor(Oat)	FBgn0022774	sp|Q9VW26|OAT_DROMEOrnithineaminotransferase,mitochondrialOS=DrosophilamelanogasterGN=OatPE=2SV=1	13	13	13	36	36	36	-1.45	9
Q9VZZ6	Dmel\CG16985	38323	CG16985 gene product from transcript CG16985-RA(CG16985)	FBgn0035355	tr|Q9VZZ6|Q9VZZ6_DROMECG16985proteinOS=DrosophilamelanogasterGN=BcDNA:RE30174PE=1SV=1	1	1	1	9.4	9.4	9.4	-1.45	2.75
Q8SXZ7	GstD2	48335	Glutathione S transferase D2(GstD2)	FBgn0010038	tr|Q8SXZ7|Q8SXZ7_DROMERE39480pOS=DrosophilamelanogasterGN=CG12926PE=2SV=1;tr|A1Z7X8|A1Z7X8_DROMEFI02944pOS=DrosophilamelanogasterGN=CG12926PE=2SV=1	5	5	5	17.3	17.3	17.3	-1.47	1.34
F0JAJ9	CSN5	42000	COP9 signalosome subunit 5(CSN5)	FBgn0027053	tr|F0JAJ9|F0JAJ9_DROMEAT02519pOS=DrosophilamelanogasterGN=DnaJ-H-RBPE=2SV=1;tr|Q9VK35|Q9VK35_DROMEDnaJhomolog,isoformAOS=DrosophilamelanogasterGN=DnaJ-HPE=2SV=1;tr|Q8T922|Q8T922_DROMEAT04231pOS=DrosophilamelanogasterGN=DnaJ-HPE=2SV=1;tr|M9PD23|M9PD23_DROMEDnaJhomolog,isoformCOS=DrosophilamelanogasterGN=DnaJ-HPE=4SV=1	2	2	2	11.2	11.2	11.2	-1.47	1.5
Q9VYK6	Tomosyn	32217	Tomosyn ortholog(Tomosyn)	FBgn0030412	tr|Q9VYK6|Q9VYK6_DROMETomosynortholog,isoformCOS=DrosophilamelanogasterGN=TomosynPE=1SV=3;tr|A4V4D2|A4V4D2_DROMETomosynortholog,isoformHOS=DrosophilamelanogasterGN=TomosynPE=1SV=1;tr|Q9VYK5|Q9VYK5_DROMETomosynortholog,isoformKOS=DrosophilamelanogasterGN=TomosynPE=1SV=4	5	5	5	4	4	4	-1.48	2.41
Q9VPK7	Pus10	33178	CG3709 gene product from transcript CG3709-RA(CG3709)	FBgn0031227	sp|Q9VPK7|PUS10_DROMEPutativetRNApseudouridinesynthasePus10OS=DrosophilamelanogasterGN=Pus10PE=2SV=2	3	3	3	8	8	8	-1.49	2.36
A1Z8I8	CG42336	36205	CG42336 gene product from transcript CG42336-RB(CG42336)	FBgn0259238	tr|A1Z8I8|A1Z8I8_DROMEUncharacterizedprotein,isoformEOS=DrosophilamelanogasterGN=CG42336PE=1SV=2	2	2	2	38.6	38.6	38.6	-1.49	1.43
Q9VI15	Dmel\CG10286	40786	CG10286 gene product from transcript CG10286-RA(CG10286)	FBgn0037439	tr|Q9VI15|Q9VI15_DROMEGH12023pOS=DrosophilamelanogasterGN=CG10286PE=1SV=1	7	7	7	15	15	15	-1.51	1.92
P02842	Sgs8	39285	Salivary gland secretion 8(Sgs8)	FBgn0003378	sp|P02842|SGS8_DROMESalivaryglueproteinSgs-8OS=DrosophilamelanogasterGN=Sgs8PE=2SV=1;tr|B7FNN8|B7FNN8_DROMELP14045p(Fragment)OS=DrosophilamelanogasterGN=Sgs8-RAPE=2SV=1	2	2	2	41.3	41.3	41.3	-1.52	3.03
M9PH72	Dmel\CG42324	38430	CG42324 gene product from transcript CG42324-RK(CG42324)	FBgn0259224	tr|M9PH72|M9PH72_DROMEUncharacterizedprotein,isoformIOS=DrosophilamelanogasterGN=Dmel\CG42324PE=4SV=1;tr|M9PEH1|M9PEH1_DROMEUncharacterizedprotein,isoformGOS=DrosophilamelanogasterGN=Dmel\CG42324PE=4SV=1;tr|M9PBL9|M9PBL9_DROMEUncharacterizedprotein,isoformJOS=DrosophilamelanogasterGN=Dmel\CG42324PE=4SV=1;tr|Q9VZP0|Q9VZP0_DROMEUncharacterizedprotein,isoformKOS=DrosophilamelanogasterGN=Dmel\CG42324…	5	5	5	6.8	6.8	6.8	-1.53	3.35
A0A1B2AIV9	Nup160	34549	Nucleoporin 160kD(Nup160)	FBgn0262647	tr|A0A1B2AIV9|A0A1B2AIV9_DROMEGEO09472p1(Fragment)OS=DrosophilamelanogasterPE=2SV=1;sp|Q8IN44|TOTA_DROMEProteinTurandotAOS=DrosophilamelanogasterGN=TotAPE=1SV=1	9	9	9	53.5	53.5	53.5	-1.54	5.13
Q8SWU4	Dmel\CG4577	33291	CG4577 gene product from transcript CG4577-RB(CG4577)	FBgn0031306	tr|Q8SWU4|Q8SWU4_DROMECG4577,isoformAOS=DrosophilamelanogasterGN=CG4577PE=2SV=1;tr|M9PDX2|M9PDX2_DROMECG4577,isoformBOS=DrosophilamelanogasterGN=CG4577PE=4SV=1	1	1	1	4.7	4.7	4.7	-1.56	1.3
Q9V3N4	htt	43392	huntingtin(htt)	FBgn0027655	tr|Q9V3N4|Q9V3N4_DROMEHuntingtin,isoformAOS=DrosophilamelanogasterGN=httPE=1SV=1;tr|Q9U999|Q9U999_DROMEHuntingtinhomologOS=DrosophilamelanogasterGN=httPE=2SV=1	9	8	8	3.5	3.3	3.3	-1.57	1.79
Q9W062	Mfap1	38256	Microfibril-associated protein 1(Mfap1)	FBgn0035294	sp|Q9W062|MFAP1_DROMEMicrofibrillar-associatedprotein1OS=DrosophilamelanogasterGN=Mfap1PE=1SV=1	7	7	7	15.5	15.5	15.5	-1.58	1.87
Q9VZJ8	Dmel\CG11594	38473	CG11594 gene product from transcript CG11594-RA(CG11594)	FBgn0035484	tr|Q9VZJ8|Q9VZJ8_DROMERH40737pOS=DrosophilamelanogasterGN=Dmel\CG11594PE=1SV=1;tr|Q95T84|Q95T84_DROMEGH12991pOS=DrosophilamelanogasterGN=CG11594PE=2SV=1	6	6	6	12.4	12.4	12.4	-1.6	1.77
P02841	Sgs7	47198	Salivary gland secretion 7(Sgs7)	FBgn0003377	sp|P02841|SGS7_DROMESalivaryglueproteinSgs-7OS=DrosophilamelanogasterGN=Sgs7PE=2SV=1	1	1	1	27	27	27	-1.65	2.21
Q9VV87	Baldspot	39860	CG3971 gene product from transcript CG3971-RA(Baldspot)	FBgn0260960	tr|Q9VV87|Q9VV87_DROMEElongationofverylongchainfattyacidsproteinOS=DrosophilamelanogasterGN=BaldspotPE=2SV=2;tr|Q95T92|Q95T92_DROMEElongationofverylongchainfattyacidsproteinOS=DrosophilamelanogasterGN=BaldspotPE=2SV=1	6	6	6	23.1	23.1	23.1	-1.65	3.59
Q7K187	Tango10	32125	Transport and Golgi organization 10(Tango10)	FBgn0030330	tr|Q7K187|Q7K187_DROMEHL07962pOS=DrosophilamelanogasterGN=Tango10PE=2SV=1	3	3	3	11.6	11.6	11.6	-1.65	1.37
Q9V3R8	heix	34961	heixuedian(heix)	FBgn0028375	sp|Q9V3R8|UBIA1_DROMEUbiAprenyltransferasedomain-containingprotein1homologOS=DrosophilamelanogasterGN=heixPE=2SV=1	2	2	2	8.1	8.1	8.1	-1.67	2.5
Q7K537	beg	39910	bad egg(beg)	FBgn0036691	tr|Q7K537|Q7K537_DROMEGH14316pOS=DrosophilamelanogasterGN=CG7966PE=2SV=1;tr|Q9VFZ4|Q9VFZ4_DROMECG7966OS=DrosophilamelanogasterGN=CG7966PE=1SV=2;tr|Q5U137|Q5U137_DROMELP16180p(Fragment)OS=DrosophilamelanogasterPE=2SV=1;tr|B5T232|B5T232_DROMEPutativeuncharacterizedproteinCG7966(Fragment)OS=DrosophilamelanogasterGN=CG7966PE=4SV=1;tr|B5T244|B5T244_DROMEPutativeuncharacterizedproteinCG7966(Fragment)OS…	9	9	9	30.8	30.8	30.8	-1.69	5.75
Q9VFE9	Dmel\CG7265	41802	CG7265 gene product from transcript CG7265-RA(CG7265)	FBgn0038272	tr|Q9VFE9|Q9VFE9_DROMECG7265OS=DrosophilamelanogasterGN=CG7265PE=1SV=1	7	7	7	21.1	21.1	21.1	-1.72	2.34
D5SHT8	Nhe3	33939	Na[+]/H[+] hydrogen exchanger 3(Nhe3)	FBgn0028703	tr|D5SHT8|D5SHT8_DROMESodium/hydrogenexchangerOS=DrosophilamelanogasterGN=Nhe3PE=2SV=1;tr|Q5U1C5|Q5U1C5_DROMESodium/hydrogenexchangerOS=DrosophilamelanogasterPE=2SV=1;tr|B7Z029|B7Z029_DROMESodium/hydrogenexchangerOS=DrosophilamelanogasterGN=Nhe3PE=3SV=1;tr|M9PB53|M9PB53_DROMESodium/hydrogenexchangerOS=DrosophilamelanogasterGN=Nhe3PE=3SV=1;tr|Q9VM99|Q9VM99_DROMESodium/hydrogenexchangerOS=Drosophil…	1	1	1	2.6	2.6	2.6	-1.74	4.37
Q7JVX3	BEST:GH09055	42762	CG4408 gene product from transcript CG4408-RA(CG4408)	FBgn0039073	tr|Q7JVX3|Q7JVX3_DROMECG4408,isoformBOS=DrosophilamelanogasterGN=CG4408PE=1SV=1;tr|Q9VCM8|Q9VCM8_DROMECG4408,isoformAOS=DrosophilamelanogasterGN=CG4408PE=1SV=2;tr|G3M3A3|G3M3A3_DROMECG4408-PAOS=DrosophilamelanogasterPE=3SV=1	8	8	8	21.4	21.4	21.4	-1.75	6.68
Q9NGV3	SP1173	38744	CG10121 gene product from transcript CG10121-RC(SP1173)	FBgn0035710	tr|Q9NGV3|Q9NGV3_DROMESP1173OS=DrosophilamelanogasterGN=SP1173PE=2SV=1;tr|Q8MQS1|Q8MQS1_DROMEGH14073pOS=DrosophilamelanogasterGN=SP1173PE=2SV=1;tr|Q0E8H7|Q0E8H7_DROMEFI19426p1OS=DrosophilamelanogasterGN=SP1173PE=2SV=1	5	5	5	8.5	8.5	8.5	-1.77	1.32
E1JHM5	CG31687-PA	318886	CG31687 gene product from transcript CG31687-RC(CG31687)	FBgn0051687	tr|E1JHM5|E1JHM5_DROMEUncharacterizedprotein,isoformBOS=DrosophilamelanogasterGN=CG31687PE=4SV=1;tr|E0R948|E0R948_DROMEMIP23949p(Fragment)OS=DrosophilamelanogasterGN=CG31688-RCPE=2SV=1;tr|Q9I7L8|Q9I7L8_DROMECelldivisioncycle23ortholog,isoformAOS=DrosophilamelanogasterGN=Cdc23PE=2SV=2;tr|B8A417|B8A417_DROMERE62467p(Fragment)OS=DrosophilamelanogasterGN=cdc23-RAPE=2SV=1	1	1	1	2.8	2.8	2.8	-1.78	1.99
Q960V6	Sara	44263	Smad anchor for receptor activation(Sara)	FBgn0026369	tr|Q960V6|Q960V6_DROMELD33044pOS=DrosophilamelanogasterGN=SaraPE=2SV=1;tr|Q7K9H6|Q7K9H6_DROMEFI05490pOS=DrosophilamelanogasterGN=SaraPE=1SV=1	7	7	7	7.4	7.4	7.4	-1.78	1.77
A8DZ28	dpr7	2768865	defective proboscis extension response 7(dpr7)	FBgn0053481	tr|A8DZ28|A8DZ28_DROMEDefectiveproboscisextensionresponse7,isoformGOS=DrosophilamelanogasterGN=dpr7PE=4SV=2;tr|A8DZ27|A8DZ27_DROMEDefectiveproboscisextensionresponse7,isoformFOS=DrosophilamelanogasterGN=dpr7PE=1SV=2;tr|Q29QY9|Q29QY9_DROMEIP15867p(Fragment)OS=DrosophilamelanogasterGN=dpr7-RDPE=2SV=3	4	4	4	17.8	17.8	17.8	-1.78	1.53
Q9C075	LamC	36615	Lamin C(LamC)	FBgn0010397	CON__Q9C075	3	2	2	8.8	6.6	6.6	-1.8	1.55
Q9VEW7	Dmel\CG17930	41979	CG17930 gene product from transcript CG17930-RA(CG17930)	FBgn0038416	tr|Q9VEW7|Q9VEW7_DROMELP08815pOS=DrosophilamelanogasterGN=CG17930PE=2SV=1	2	2	2	5.4	5.4	5.4	-1.85	1.78
Q9VWE0	dome	32976	domeless(dome)	FBgn0043903	sp|Q9VWE0|DOME_DROMECytokinereceptorOS=DrosophilamelanogasterGN=domePE=1SV=1	1	1	1	1.6	1.6	1.6	-1.86	2.31
Q9W0P4	BcDNA:LD06317	38077	CG3402 gene product from transcript CG3402-RA(CG3402)	FBgn0035148	tr|Q9W0P4|Q9W0P4_DROMECG3402OS=DrosophilamelanogasterGN=BcDNA:LD06317PE=1SV=1	3	3	3	35.8	35.8	35.8	-1.9	1.37
Q59DZ5	RapGAP1	34032	Rap GTPase activating protein 1(RapGAP1)	FBgn0264895	tr|Q59DZ5|Q59DZ5_DROMERapGTPaseactivatingprotein1,isoformFOS=DrosophilamelanogasterGN=RapGAP1PE=4SV=1;tr|Q9VM00|Q9VM00_DROMERapGTPaseactivatingprotein1,isoformDOS=DrosophilamelanogasterGN=RapGAP1PE=4SV=2;tr|A8DYW8|A8DYW8_DROMERapGTPaseactivatingprotein1,isoformHOS=DrosophilamelanogasterGN=RapGAP1PE=4SV=2;tr|Q4V5E1|Q4V5E1_DROMERE67551pOS=DrosophilamelanogasterGN=Rapgap1PE=2SV=1;tr|Q9VM02|Q9VM02_DR…	4	4	4	6.7	6.7	6.7	-1.91	1.97
Q9W1Y2	PIP5K59B	37633	Phosphatidylinositol 4-phosphate 5-kinase at 59B(PIP5K59B)	FBgn0034789	tr|Q9W1Y2|Q9W1Y2_DROMEFI05352pOS=DrosophilamelanogasterGN=PIP5K59BPE=1SV=2;tr|Q8T0K5|Q8T0K5_DROMEGH26019pOS=DrosophilamelanogasterGN=PIP5K59BPE=2SV=1;tr|Q9W1Y3|Q9W1Y3_DROMEPhosphatidylinositol4-phosphate5-kinaseat59B,isoformEOS=DrosophilamelanogasterGN=PIP5K59BPE=1SV=3;tr|A0A0B4K7M0|A0A0B4K7M0_DROMEPhosphatidylinositol4-phosphate5-kinaseat59B,isoformHOS=DrosophilamelanogasterGN=PIP5K59BPE=1SV=1;t…	4	4	4	8.6	8.6	8.6	-1.93	2.48
B7Z0B9	frm	38624	CG10625 gene product from transcript CG10625-RJ(CG10625)	FBgn0035612	tr|B7Z0B9|B7Z0B9_DROMEFarmer,isoformHOS=DrosophilamelanogasterGN=frmPE=1SV=1;tr|B7Z0B8|B7Z0B8_DROMEFarmer,isoformIOS=DrosophilamelanogasterGN=frmPE=1SV=1;tr|B7Z0B7|B7Z0B7_DROMEFarmer,isoformJOS=DrosophilamelanogasterGN=frmPE=1SV=1	6	6	6	7.1	7.1	7.1	-1.96	1.57
Q9VF78	ldlCp	41870	ldlCp-related protein(ldlCp)	FBgn0026634	sp|Q9VF78|COG2_DROMEConservedoligomericGolgicomplexsubunit2OS=DrosophilamelanogasterGN=ldlCpPE=2SV=1	6	6	6	13.7	13.7	13.7	-1.96	3.19
Q9VZ96	axo	43923	axotactin(axo)	FBgn0262870	tr|Q9VZ96|Q9VZ96_DROMEAxotactin,isoformIOS=DrosophilamelanogasterGN=axoPE=4SV=3;tr|M9NF15|M9NF15_DROMEAxotactin,isoformDOS=DrosophilamelanogasterGN=axoPE=4SV=1;tr|M9PBP8|M9PBP8_DROMEAxotactin,isoformFOS=DrosophilamelanogasterGN=axoPE=4SV=1;tr|M9NFN0|M9NFN0_DROMEAxotactin,isoformBOS=DrosophilamelanogasterGN=axoPE=4SV=1;tr|M9PE65|M9PE65_DROMEAxotactin,isoformCOS=DrosophilamelanogasterGN=axoPE=4SV=1…	13	13	13	7.6	7.6	7.6	-2	3.87
A8DYE2	Trpm	36694	Transient receptor potential cation channel, subfamily M ortholog(Trpm)	FBgn0265194	sp|A8DYE2|TRPCG_DROMETransientreceptorpotentialcationchanneltrpmOS=DrosophilamelanogasterGN=TrpmPE=1SV=1	1	1	1	0.6	0.6	0.6	-2.01	4.15
A0A0B4K864	cbs	36492	centrosomin's beautiful sister(cbs)	FBgn0086757	tr|A0A0B4K864|A0A0B4K864_DROMECentrosomin'sbeautifulsister,isoformCOS=DrosophilamelanogasterGN=cbsPE=4SV=1;tr|A0A0B4K775|A0A0B4K775_DROMECentrosomin'sbeautifulsister,isoformBOS=DrosophilamelanogasterGN=cbsPE=4SV=1;tr|Q7K4K7|Q7K4K7_DROMECentrosomin'sbeautifulsister,isoformAOS=DrosophilamelanogasterGN=cbsPE=2SV=1	9	9	9	20.3	20.3	20.3	-2.04	3.1
D5A7M1	EbpIII	49821	Ejaculatory bulb protein III(EbpIII)	FBgn0011695	tr|D5A7M1|D5A7M1_DROMEEjaculatorybulbproteinIII,isoformBOS=DrosophilamelanogasterGN=EbpIIIPE=1SV=1;sp|Q9W1C9|PEB3_DROMEEjaculatorybulb-specificprotein3OS=DrosophilamelanogasterGN=EbpIIIPE=2SV=2	2	2	2	14.3	14.3	14.3	-2.07	1.43
M9PI38	Dmel\CG32521	33098	CG32521 gene product from transcript CG32521-RA(CG32521)	FBgn0052521	tr|M9PI38|M9PI38_DROMEUncharacterizedprotein,isoformHOS=DrosophilamelanogasterGN=CG32521PE=4SV=1;tr|Q9VRF8|Q9VRF8_DROMELD11714pOS=DrosophilamelanogasterGN=CG32521-RCPE=2SV=2	1	1	1	8.5	8.5	8.5	-2.07	2.01
Q9VC58	Syx18	42933	Syntaxin 18(Syx18)	FBgn0039212	tr|Q9VC58|Q9VC58_DROMELD37002pOS=DrosophilamelanogasterGN=Syx18PE=1SV=1	2	2	2	7.1	7.1	7.1	-2.1	1.58
Q3YMU0	ERp60	36270	CG8983 gene product from transcript CG8983-RA(ERp60)	FBgn0033663	tr|Q3YMU0|Q3YMU0_DROMEProteindisulfide-isomerase(Fragment)OS=DrosophilamelanogasterGN=ERp60PE=1SV=1;tr|Q95T75|Q95T75_DROMEProteindisulfide-isomeraseOS=DrosophilamelanogasterGN=ERp60PE=2SV=1	44	2	2	72.4	2.5	2.5	-2.12	9.18
Q9VP66	Dmel\CG10508	40342	CG10508 gene product from transcript CG10508-RK(CG10508)	FBgn0037060	tr|Q9VP66|Q9VP66_DROMEUncharacterizedprotein,isoformLOS=DrosophilamelanogasterGN=Dmel\CG10508PE=4SV=5;tr|H9ZJM8|H9ZJM8_DROMEIP22075p1OS=DrosophilamelanogasterGN=CG10508-RGPE=2SV=1;tr|Q8IPT8|Q8IPT8_DROMEUncharacterizedprotein,isoformJOS=DrosophilamelanogasterGN=Dmel\CG10508PE=4SV=3;tr|M9PFU5|M9PFU5_DROMEUncharacterizedprotein,isoformKOS=DrosophilamelanogasterGN=Dmel\CG10508PE=4SV=1;tr|Q86BG6|Q86BG…	3	3	3	11.2	11.2	11.2	-2.13	1.46
B5RJ09	CG8060	36824	CG8060 gene product from transcript CG8060-RA(CG8060)	FBgn0034113	tr|B5RJ09|B5RJ09_DROMEFI06445p(Fragment)OS=DrosophilamelanogasterGN=CG15653-RAPE=2SV=1;tr|Q9W2M9|Q9W2M9_DROMEFI16623p1OS=DrosophilamelanogasterGN=CG15653-RAPE=1SV=1	1	1	1	14.2	14.2	14.2	-2.2	1.32
Q9VID7	l(2)k14505	35399	lethal (2) k14505(l(2)k14505)	FBgn0021856	tr|Q9VID7|Q9VID7_DROMELethal(2)k14505,isoformAOS=DrosophilamelanogasterGN=l(2)k14505PE=1SV=1;tr|Q8T3M6|Q8T3M6_DROMEGM08665pOS=DrosophilamelanogasterGN=l(2)k14505PE=2SV=1	4	4	4	20.8	20.8	20.8	-2.25	1.32
Q9W0F9	312	38161	CG9166 gene product from transcript CG9166-RA(312)	FBgn0029514	tr|Q9W0F9|Q9W0F9_DROME312,isoformAOS=DrosophilamelanogasterGN=312PE=1SV=1;tr|Q9U3Y9|Q9U3Y9_DROME312proteinOS=DrosophilamelanogasterGN=312PE=2SV=1	2	2	2	5.8	5.8	5.8	-2.25	2.1
Q8IM86	unc-13	43841	CG2999 gene product from transcript CG2999-RD(unc-13)	FBgn0025726	tr|Q8IM86|Q8IM86_DROMEUnc-13,isoformBOS=DrosophilamelanogasterGN=unc-13PE=4SV=1;tr|H9XVP2|H9XVP2_DROMEUnc-13,isoformEOS=DrosophilamelanogasterGN=unc-13PE=4SV=1;tr|D0Z730|D0Z730_DROMERE69264pOS=DrosophilamelanogasterGN=unc-13-RBPE=2SV=1	6	6	5	2.6	2.6	2.3	-2.27	3.2
Q9VWY5	Dmel\CG7135	32793	CG7135 gene product from transcript CG7135-RA(CG7135)	FBgn0030895	tr|Q9VWY5|Q9VWY5_DROMECG7135OS=DrosophilamelanogasterGN=CG7135PE=1SV=1;tr|Q8MSI0|Q8MSI0_DROMEGH16717pOS=DrosophilamelanogasterGN=CG7135PE=2SV=1	2	2	2	7.7	7.7	7.7	-2.29	4.38
Q6IL25	CG13366	31004	CG13366 gene product from transcript CG13366-RG(CG13366)	FBgn0025633	tr|Q6IL25|Q6IL25_DROMEHDC10625OS=DrosophilamelanogasterGN=HDC10625PE=4SV=1	2	2	2	27.3	27.3	27.3	-2.32	4.72
A0A0C4DHM7	CG41378	5740475	CG41378 gene product from transcript CG41378-RE(CG41378)	FBgn0085638	tr|A0A0C4DHM7|A0A0C4DHM7_DROMEUncharacterizedprotein,isoformCOS=DrosophilamelanogasterGN=CG41378PE=4SV=1;tr|A0A0C4DHN6|A0A0C4DHN6_DROMEUncharacterizedprotein,isoformEOS=DrosophilamelanogasterGN=CG41378PE=4SV=1;tr|A0A0C4DHN1|A0A0C4DHN1_DROMEUncharacterizedprotein,isoformDOS=DrosophilamelanogasterGN=CG41378PE=4SV=1;tr|C6SUY5|C6SUY5_DROMERE08473p(Fragment)OS=DrosophilamelanogasterGN=CG41378-RAPE=2SV…	1	1	1	13.8	13.8	13.8	-2.37	2.9
Q5BI79	X11Lbeta	31997	CG32677 gene product from transcript CG32677-RE(X11Lbeta)	FBgn0052677	tr|Q5BI79|Q5BI79_DROMELP19469p(Fragment)OS=DrosophilamelanogasterGN=X11LbetaPE=2SV=1;tr|X2JB44|X2JB44_DROMEX11Lbeta,isoformEOS=DrosophilamelanogasterGN=X11LbetaPE=4SV=1;tr|Q9W2S5|Q9W2S5_DROMEX11Lbeta,isoformAOS=DrosophilamelanogasterGN=X11LbetaPE=1SV=5;tr|M9PGU7|M9PGU7_DROMEX11Lbeta,isoformDOS=DrosophilamelanogasterGN=X11LbetaPE=4SV=2	4	2	2	3.2	1.8	1.8	-2.53	1.33
M9MRN7	Dmel\CG42846	10178831	CG42846 gene product from transcript CG42846-RA(CG42846)	FBgn0262035	tr|M9MRN7|M9MRN7_DROMEUncharacterizedproteinOS=DrosophilamelanogasterGN=Dmel\CG42846PE=4SV=1;tr|F2FBB8|F2FBB8_DROMEMIP30027p(Fragment)OS=DrosophilamelanogasterGN=CG42846-RAPE=2SV=1	1	1	1	6	6	6	-2.54	4.44
Q8IPG8	Dmel\CG31606	318842	CG31606 gene product from transcript CG31606-RB(CG31606)	FBgn0051606	tr|Q8IPG8|Q8IPG8_DROMEUncharacterizedproteinOS=DrosophilamelanogasterGN=CG31606PE=4SV=1;tr|G2J5W9|G2J5W9_DROMEFI15332p1(Fragment)OS=DrosophilamelanogasterGN=CG31606-RBPE=2SV=1;tr|D9PTT6|D9PTT6_DROMEMIP24303p(Fragment)OS=DrosophilamelanogasterGN=CG31606-RBPE=2SV=1	5	5	5	34	34	34	-2.54	2.26
Q9VEM0	BcDNA:RE41712	42079	CG5292 gene product from transcript CG5292-RB(CG5292)	FBgn0038491	tr|Q9VEM0|Q9VEM0_DROMECG5292,isoformAOS=DrosophilamelanogasterGN=CG5292PE=2SV=1	2	2	2	17.5	17.5	17.5	-2.54	2.02
Q9VGH7	ClC-a	41428	Chloride channel-a(ClC-a)	FBgn0051116	sp|Q9VGH7-6|CLCN2_DROMEIsoformGofChloridechannelprotein2OS=DrosophilamelanogasterGN=ClC-a;sp|Q9VGH7-4|CLCN2_DROMEIsoformCofChloridechannelprotein2OS=DrosophilamelanogasterGN=ClC-a;tr|H1UUP0|H1UUP0_DROMEChloridechannelproteinOS=DrosophilamelanogasterGN=ClC-a-RFPE=2SV=1;sp|Q9VGH7-3|CLCN2_DROMEIsoformFofChloridechannelprotein2OS=DrosophilamelanogasterGN=ClC-a;sp|Q9VGH7-7|CLCN2_DROMEIsoformHofChlorid…	1	1	1	1.3	1.3	1.3	-2.56	1.67
Q9VXE4	Dmel\CG9782	32632	CG9782 gene product from transcript CG9782-RA(CG9782)	FBgn0030763	tr|Q9VXE4|Q9VXE4_DROMECG9782OS=DrosophilamelanogasterGN=CG9782PE=1SV=2	2	2	2	8.4	8.4	8.4	-2.56	1.71
Q9VDE8	Dmel\CG7044	42497	CG7044 gene product from transcript CG7044-RA(CG7044)	FBgn0038854	tr|Q9VDE8|Q9VDE8_DROMECG7044OS=DrosophilamelanogasterGN=CG7044-RAPE=1SV=1;tr|Q8SZQ6|Q8SZQ6_DROMERE68655pOS=DrosophilamelanogasterGN=CG7044PE=2SV=1	5	5	5	7.1	7.1	7.1	-2.62	1.37
B3DN22	sls	44013	sallimus(sls)	FBgn0086906	tr|B3DN22|B3DN22_DROMEIP21521p(Fragment)OS=DrosophilamelanogasterGN=CG33998-RAPE=2SV=1;tr|B3DN29|B3DN29_DROMEIP21621p(Fragment)OS=DrosophilamelanogasterGN=CG33998-RAPE=2SV=1;tr|Q6IG52|Q6IG52_DROMEHDC07203OS=DrosophilamelanogasterGN=CG33998PE=1SV=1	1	1	1	14.3	14.3	14.3	-2.63	1.32
Q6AWL6	tapas	37304	CG8920 gene product from transcript CG8920-RB(CG8920)	FBgn0027529	tr|Q6AWL6|Q6AWL6_DROMERE10852pOS=DrosophilamelanogasterPE=2SV=1;tr|E1JGN5|E1JGN5_DROMECG8920,isoformDOS=DrosophilamelanogasterGN=tapasPE=1SV=1;tr|Q0E910|Q0E910_DROMECG8920,isoformBOS=DrosophilamelanogasterGN=tapasPE=1SV=1;tr|Q7KN83|Q7KN83_DROMECG8920,isoformAOS=DrosophilamelanogasterGN=tapasPE=1SV=1;tr|D5AEP3|D5AEP3_DROMECG8920,isoformFOS=DrosophilamelanogasterGN=tapasPE=1SV=1	5	5	5	8	8	8	-2.67	5.97
P13468	fs(1)K10	47781	female sterile (1) K10(fs(1)K10)	FBgn0000810	sp|P13468|K10_DROMEDNA-bindingproteinK10OS=DrosophilamelanogasterGN=fs(1)K10PE=2SV=2	1	1	1	2.4	2.4	2.4	-2.7	1.62
Q95TB4	Atf-2	37978	Activating transcription factor-2(Atf-2)	FBgn0265193	tr|Q95TB4|Q95TB4_DROMEGH07217pOS=DrosophilamelanogasterGN=CG3749PE=2SV=1;tr|Q9W0Z5|Q9W0Z5_DROMELP09747pOS=DrosophilamelanogasterGN=Atf-2-RBPE=1SV=3;tr|Q7K3E0|Q7K3E0_DROMELD34489pOS=DrosophilamelanogasterGN=CG30420PE=2SV=1	2	2	2	8.4	8.4	8.4	-2.71	1.77
Q8T0E7	Dmel\CG10984	39446	CG10984 gene product from transcript CG10984-RC(CG10984)	FBgn0036305	tr|Q8T0E7|Q8T0E7_DROMELD07457pOS=DrosophilamelanogasterGN=Dmel\CG10984PE=1SV=1;tr|Q8IQI3|Q8IQI3_DROMEUncharacterizedprotein,isoformBOS=DrosophilamelanogasterGN=Dmel\CG10984PE=1SV=2;tr|F3YDN6|F3YDN6_DROMERE08495pOS=DrosophilamelanogasterGN=CG10984-RBPE=2SV=1	5	5	5	10.2	10.2	10.2	-2.77	2.3
Q8MZ07	Obp83g	170878	Odorant-binding protein 83g(Obp83g)	FBgn0046875	tr|Q8MZ07|Q8MZ07_DROMEGEO07581p1OS=DrosophilamelanogasterGN=Obp83gPE=1SV=1	4	4	4	25.3	25.3	25.3	-2.84	2.88
Q9VY48	mRpL38	32375	mitochondrial ribosomal protein L38(mRpL38)	FBgn0030552	tr|Q9VY48|Q9VY48_DROMEMitochondrialribosomalproteinL38OS=DrosophilamelanogasterGN=mRpL38PE=1SV=2;tr|Q4V5M1|Q4V5M1_DROMEIP07725p(Fragment)OS=DrosophilamelanogasterPE=2SV=1	3	3	3	9.4	9.4	9.4	-2.97	2.22
B5RJJ4	Dmel\CG11307	40400	CG11307 gene product from transcript CG11307-RC(CG11307)	FBgn0037106	tr|B5RJJ4|B5RJJ4_DROMELD14019pOS=DrosophilamelanogasterGN=Dmel\CG11307PE=2SV=1	3	3	3	13.9	13.9	13.9	-3.04	2.41
Q8T994	Upf3	37792	CG11184 gene product from transcript CG11184-RB(Upf3)	FBgn0034923	tr|Q8T994|Q8T994_DROMESD10857pOS=DrosophilamelanogasterGN=Upf3PE=2SV=1;tr|Q6NN82|Q6NN82_DROMEAT18503pOS=DrosophilamelanogasterGN=CG11184PE=2SV=1;tr|Q9W1H3|Q9W1H3_DROMEFI21285p1OS=DrosophilamelanogasterGN=Upf3PE=1SV=2	4	4	4	8.4	8.4	8.4	-3.14	1.93
C4XVJ5	CG11880-RA	43440	CG11880 gene product from transcript CG11880-RA(CG11880)	FBgn0039637	tr|C4XVJ5|C4XVJ5_DROMEFI05260pOS=DrosophilamelanogasterGN=CG11880-RAPE=2SV=1;sp|Q9VAP3|CTLH2_DROMECTL-likeprotein2OS=DrosophilamelanogasterGN=CG11880PE=3SV=1;tr|Q8MR01|Q8MR01_DROMELP05177pOS=DrosophilamelanogasterGN=CG11880PE=2SV=1	10	10	10	14.1	14.1	14.1	-3.16	6.47
Q9U9P7	rdgBbeta	37011	CG17818 gene product from transcript CG17818-RA(rdgBbeta)	FBgn0027872	sp|Q9U9P7|PITC1_DROMECytoplasmicphosphatidylinositoltransferprotein1OS=DrosophilamelanogasterGN=rdgBbetaPE=2SV=1	4	4	4	24.2	24.2	24.2	-3.31	1.45
Q9VGF1	Dmel\CG3397	41454	CG3397 gene product from transcript CG3397-RA(CG3397)	FBgn0037975	tr|Q9VGF1|Q9VGF1_DROMECG3397OS=DrosophilamelanogasterGN=CG3397PE=1SV=1	7	7	3	27.5	27.5	11.7	-3.45	6.8
O96828	Psi	36889	P-element somatic inhibitor(Psi)	FBgn0014870	tr|O96828|O96828_DROMEEG:EG0003.2protein(Fbgn0014870;psiprotein)OS=DrosophilamelanogasterGN=PsiPE=4SV=1	34	2	2	39.5	5.7	5.7	-3.63	2.39
Q9VUS9	Eig71Ef	39707	Ecdysone-induced gene 71Ef(Eig71Ef)	FBgn0004593	tr|Q9VUS9|Q9VUS9_DROMEEcdysone-inducedgene71EfOS=DrosophilamelanogasterGN=Eig71EfPE=2SV=1;tr|Q6NP30|Q6NP30_DROMELP16028p(Fragment)OS=DrosophilamelanogasterPE=2SV=1;tr|Q24074|Q24074_DROMEL71-5OS=DrosophilamelanogasterGN=Eig71EfPE=2SV=1	5	5	5	56.1	56.1	56.1	-4.06	9.39
Q8IRH1	Psa	38175	Puromycin sensitive aminopeptidase(Psa)	FBgn0261243	tr|Q8IRH1|Q8IRH1_DROMEFI19310p1OS=DrosophilamelanogasterGN=PsaPE=1SV=1;tr|Q9W0E4|Q9W0E4_DROMEPuromycinsensitiveaminopeptidase,isoformAOS=DrosophilamelanogasterGN=PsaPE=1SV=1;tr|Q8IRH0|Q8IRH0_DROMELP21249pOS=DrosophilamelanogasterGN=PsaPE=1SV=1;tr|C8VUZ1|C8VUZ1_DROMERE12912pOS=DrosophilamelanogasterGN=Psa-RAPE=2SV=1;tr|Q6AWR8|Q6AWR8_DROMESD10789pOS=DrosophilamelanogasterPE=2SV=1	52	1	1	49.5	1.5	1.5	-4.14	5.6
Q9VUT0	Eig71Eg	39708	Ecdysone-induced gene 71Eg(Eig71Eg)	FBgn0004594	tr|Q9VUT0|Q9VUT0_DROMEEcdysone-inducedgene71EgOS=DrosophilamelanogasterGN=Eig71EgPE=4SV=1;tr|D0IQM7|D0IQM7_DROMEFI11081p(Fragment)OS=DrosophilamelanogasterGN=Eig71Eg-RAPE=2SV=1;tr|Q24058|Q24058_DROMEL71-6proteinOS=DrosophilamelanogasterGN=Eig71EgPE=4SV=1;tr|Q24075|Q24075_DROMEL71-6OS=DrosophilamelanogasterGN=Eig71EgPE=2SV=1	5	4	4	45.9	45.9	45.9	-4.81	5.48
P02840	Sgs3	39288	Salivary gland secretion 3(Sgs3)	FBgn0003373	sp|P02840|SGS3_DROMESalivaryglueproteinSgs-3OS=DrosophilamelanogasterGN=Sgs3PE=2SV=1	3	3	3	8.8	8.8	8.8	-5.3	2.71
Q9VEB2	Dmel\CG7168	42184	CG7168 gene product from transcript CG7168-RA(CG7168)	FBgn0038586	tr|Q9VEB2|Q9VEB2_DROMECG7168OS=DrosophilamelanogasterGN=CG7168PE=1SV=1	3	3	3	18.9	18.9	18.9	-5.4	1.31
F6J2D6	mdlc	42397	midlife crisis(mdlc)	FBgn0038772	tr|F6J2D6|F6J2D6_DROMECG12175(Fragment)OS=DrosophilamelanogasterGN=CG12175PE=4SV=1;tr|F6J2D5|F6J2D5_DROMECG12175(Fragment)OS=DrosophilamelanogasterGN=CG12175PE=4SV=1;tr|A9YHA1|A9YHA1_DROMEToothrin(Fragment)OS=DrosophilamelanogasterGN=CG12175PE=4SV=1;tr|A9YH93|A9YH93_DROMECG12175(Fragment)OS=DrosophilamelanogasterGN=CG12175PE=4SV=1;tr|Q8T9L1|Q8T9L1_DROMEGM01964pOS=DrosophilamelanogasterGN=tthPE=2S…	1	1	1	15.8	15.8	15.8	-5.8	1.55
Q9VSK1	BEST:CK01670	50302	CG32354 gene product from transcript CG32354-RA(CG32354)	FBgn0052354	tr|Q9VSK1|Q9VSK1_DROMEGH09510pOS=DrosophilamelanogasterGN=BEST:CK01670PE=2SV=2	1	1	1	2	2	2	-6.2	1.93
Q9VYA1	Dmel\CG12177	32326	CG12177 gene product from transcript CG12177-RA(CG12177)	FBgn0030510	tr|Q9VYA1|Q9VYA1_DROMERE18811pOS=DrosophilamelanogasterGN=CG12177PE=2SV=1	1	1	1	3	3	3	-6.3	1.88
F0JAF8	HDAC6	32461	Histone deacetylase 6(HDAC6)	FBgn0026428	tr|F0JAF8|F0JAF8_DROMEIP12618pOS=DrosophilamelanogasterPE=2SV=1;tr|Q8IRY5|Q8IRY5_DROMEUncharacterizedprotein,isoformCOS=DrosophilamelanogasterGN=CG32815PE=4SV=2	2	2	2	8.8	8.8	8.8	-6.8	2.36
Q9V3H5	Cdk5alpha	34385	Cdk5 activator-like protein(Cdk5alpha)	FBgn0027491	tr|Q9V3H5|Q9V3H5_DROMECdk5activator-likeprotein,isoformAOS=DrosophilamelanogasterGN=Cdk5alphaPE=2SV=1;tr|Q9Y0G0|Q9Y0G0_DROMECdk5activator-likeproteinOS=DrosophilamelanogasterGN=Cdk5alphaPE=2SV=1	1	1	1	3.4	3.4	3.4	-6.8	2.49
Q4PLW3	CG44837	5740513	CG44837 gene product from transcript CG44837-RB(CG44837)	FBgn0266100	tr|Q4PLW3|Q4PLW3_DROMEHDC10856OS=DrosophilamelanogasterGN=HDC10856PE=4SV=1;tr|Q6IL11|Q6IL11_DROMEHDC10856OS=DrosophilamelanogasterGN=HDC10856PE=4SV=1	3	3	3	23	23	23	-6.8	1.55
Q9I7M6	Sytalpha	35068	Synaptotagmin alpha(Sytalpha)	FBgn0261089	tr|Q9I7M6|Q9I7M6_DROMESynaptotagminalpha,isoformAOS=DrosophilamelanogasterGN=SytalphaPE=4SV=1;tr|C0HDP4|C0HDP4_DROMEMIP05618pOS=DrosophilamelanogasterGN=SytalphaPE=2SV=1	1	1	1	2.2	2.2	2.2	-6.9	1.6
Q27241	Eig71Ed	39704	Ecdysone-induced gene 71Ed(Eig71Ed)	FBgn0004591	tr|Q27241|Q27241_DROMEEcdysone-inducedgene71EdOS=DrosophilamelanogasterGN=Eig71EdPE=2SV=1	2	2	2	21.2	21.2	21.2	-7.3	1.99
Q8MT61	HPS4	37009	Hermansky-Pudlak Syndrome 4 ortholog (H. sapiens)(HPS4)	FBgn0034261	tr|Q8MT61|Q8MT61_DROMERE07883pOS=DrosophilamelanogasterGN=HPS4PE=2SV=1;tr|A1ZAX6|A1ZAX6_DROMEFI02012pOS=DrosophilamelanogasterGN=HPS4PE=1SV=1;tr|A1ZAX8|A1ZAX8_DROMEHermansky-Pudlaksyndrome4ortholog,isoformAOS=DrosophilamelanogasterGN=HPS4PE=1SV=1	3	3	3	4.8	4.8	4.8	-7.6	2.05
Q6NN06	bol	39049	boule(bol)	FBgn0011206	tr|Q6NN06|Q6NN06_DROMEBoule,isoformEOS=DrosophilamelanogasterGN=bolPE=1SV=1;tr|A4V1Q1|A4V1Q1_DROMEBoule,isoformCOS=DrosophilamelanogasterGN=bolPE=1SV=1;sp|Q24207-2|BOULE_DROMEIsoform2ofProteinbouleOS=DrosophilamelanogasterGN=bol;tr|A4V1Q0|A4V1Q0_DROMEBoule,isoformDOS=DrosophilamelanogasterGN=bolPE=1SV=1;sp|Q24207|BOULE_DROMEProteinbouleOS=DrosophilamelanogasterGN=bolPE=1SV=1;tr|M9PF25|M9PF25_DROM…	1	1	1	17.9	17.9	17.9	-7.9	1.54
Q6NR72	Eglp4	37739	CG4019 gene product from transcript CG4019-RA(CG4019)	FBgn0034885	tr|Q6NR72|Q6NR72_DROMECG4019,isoformAOS=DrosophilamelanogasterGN=Eglp4PE=1SV=1;tr|Q8MLR2|Q8MLR2_DROMECG4019,isoformCOS=DrosophilamelanogasterGN=Eglp4PE=1SV=1;tr|D1Z394|D1Z394_DROMECG4019,isoformEOS=DrosophilamelanogasterGN=Eglp4PE=1SV=1;tr|A0A0B4KFZ1|A0A0B4KFZ1_DROMECG4019,isoformFOS=DrosophilamelanogasterGN=Eglp4PE=1SV=1	1	1	1	4.8	4.8	4.8	-8	2
E2QCF1	ATPCL	36760	ATP citrate lyase(ATPCL)	FBgn0020236	tr|E2QCF1|E2QCF1_DROMEATP-citratesynthaseOS=DrosophilamelanogasterGN=ATPCLPE=1SV=1;tr|A0A0B4LFH8|A0A0B4LFH8_DROMEATP-citratesynthaseOS=DrosophilamelanogasterGN=ATPCLPE=1SV=1	60	1	1	72.4	2.4	2.4	-8.2	2.01
A0A0B4KG57	Dmel\CG44090	14462482	CG44090 gene product from transcript CG44090-RA(CG44090)	FBgn0264899	tr|A0A0B4KG57|A0A0B4KG57_DROMEUncharacterizedproteinOS=DrosophilamelanogasterGN=CG44090PE=4SV=1	1	1	1	13.1	13.1	13.1	-8.5	2.58
Q9VAU3	LP23408p	43389	CG14062 gene product from transcript CG14062-RB(CG14062)	FBgn0039592	tr|Q9VAU3|Q9VAU3_DROMELP23408pOS=DrosophilamelanogasterGN=CG14062PE=2SV=2	3	3	3	9.5	9.5	9.5	-8.8	1.76
Q7K014	CG17724	246682	CG17724 gene product from transcript CG17724-RB(CG17724)	FBgn0033802	tr|Q7K014|Q7K014_DROMELD16673pOS=DrosophilamelanogasterGN=CG17724PE=2SV=1;tr|A0A0B4KEP6|A0A0B4KEP6_DROMEUncharacterizedprotein,isoformEOS=DrosophilamelanogasterGN=CG17724PE=4SV=1	1	1	1	3.3	3.3	3.3	-8.9	16.8
A8JR33	Dmel\CG34280	5740878	CG34280 gene product from transcript CG34280-RA(CG34280)	FBgn0085309	tr|A8JR33|A8JR33_DROMEUncharacterizedproteinOS=DrosophilamelanogasterGN=CG34280PE=4SV=1;tr|A1A722|A1A722_DROMEIP17431p(Fragment)OS=DrosophilamelanogasterPE=2SV=1;tr|A1A6Y0|A1A6Y0_DROMEIP17231p(Fragment)OS=DrosophilamelanogasterPE=2SV=1;tr|Q6IJV6|Q6IJV6_DROMEHDC14118OS=DrosophilamelanogasterGN=HDC14118PE=4SV=1	1	1	1	11	11	11	-9.1	3.91
Q9VGZ0	Cyp12e1	41272	CG14680 gene product from transcript CG14680-RC(Cyp12e1)	FBgn0037817	sp|Q9VGZ0|C12E1_DROMEProbablecytochromeP45012e1,mitochondrialOS=DrosophilamelanogasterGN=Cyp12e1PE=2SV=4	4	4	4	9.8	9.8	9.8	-9.1	6.05
Q8T5U3	Gnmt	41561	Glycine N-methyltransferase(Gnmt)	FBgn0038074	tr|Q8T5U3|Q8T5U3_DROMEPolproteinOS=DrosophilamelanogasterGN=polPE=4SV=1	1	1	1	1.3	1.3	1.3	-9.7	1.59
Q9VDF4	Cortactin	42491	CG3637 gene product from transcript CG3637-RD(Cortactin)	FBgn0025865	tr|Q9VDF4|Q9VDF4_DROMECortactin,isoformAOS=DrosophilamelanogasterGN=CortactinPE=1SV=1	20	2	1	33.6	6.6	6.6	-10	4.45
Q7KPK6	Mkk4	41020	MAP kinase kinase 4(Mkk4)	FBgn0024326	tr|Q7KPK6|Q7KPK6_DROMEJNKkinase2OS=DrosophilamelanogasterGN=Mkk4PE=2SV=1;tr|O61444|O61444_DROMEMAPkinasekinase4,isoformAOS=DrosophilamelanogasterGN=Mkk4PE=1SV=1	12	1	1	42	6.1	6.1	-11	12.4
Q9VAN7	Pglym78	43447	Phosphoglyceromutase(Pglym78)	FBgn0014869	tr|Q9VAN7|Q9VAN7_DROMEPhosphoglyceratemutaseOS=DrosophilamelanogasterGN=Pglym78PE=1SV=2;tr|A5XD88|A5XD88_DROMEPhosphoglyceratemutase(Fragment)OS=DrosophilamelanogasterGN=Pglym78PE=3SV=1;tr|A5XD87|A5XD87_DROMEPhosphoglyceratemutase(Fragment)OS=DrosophilamelanogasterGN=Pglym78PE=3SV=1;tr|Q9GU73|Q9GU73_DROMEPhosphoglyceratemutase(Fragment)OS=DrosophilamelanogasterGN=Pglym78PE=4SV=1	17	1	1	81.6	6.3	6.3	-13.6	15.5

## Sheet: Master_output
																																													Nab2 overexpression
																																													Male
																																													Nab2 overexpression
Uniprot_ID	Protein_name_Uniprot	Additional_Protein_name_Uniprot	Protein_name_Uniprot	Gene_ID_Entrez_Uniprot	Protein_name_DAVID	Gene_ID_Entrez_DAVID	Flybase_ID	Majority protein IDs	Peptides	Razor + unique peptides	Unique peptides	Sequence coverage [%]	Unique + razor sequence coverage [%]	Unique sequence coverage [%]	Identification type edw_fly_01	Identification type edw_fly_02	Identification type edw_fly_03	Identification type edw_fly_04	Identification type edw_fly_05	Identification type edw_fly_06	Identification type edw_fly_07	Identification type edw_fly_08	Identification type edw_fly_09	Identification type edw_fly_10	Identification type edw_fly_11	Identification type edw_fly_12	Identification type edw_fly_13	Identification type edw_fly_14	Identification type edw_fly_15	Identification type edw_fly_16	Identification type edw_fly_17	Identification type edw_fly_18	Identification type edw_fly_19	Identification type edw_fly_20	Identification type edw_fly_21	Identification type edw_fly_22	Identification type edw_fly_23	Identification type edw_fly_24	Identification type edw_fly_25	Identification type edw_fly_26	Identification type edw_fly_27	Identification type edw_fly_28	Identification type edw_fly_29	Identification type edw_fly_30	LFQ intensity edw_fly_01	LFQ intensity edw_fly_02	LFQ intensity edw_fly_03	LFQ intensity edw_fly_04	LFQ intensity edw_fly_05
L0MPS3	apolpp	apolpp ApoL1 ApoL2 ApoLI apoLI ApoLII apoLII apoLPP apoLpp chr4:1088013..1088173 Dmel\CG11064 DRBP Lipophorin lipophorin Lpp RFABG Rfabg rfabg RFABP RfaBP RfaBp Rfabp RFBP T3 CG11064 Dmel_CG11064	Apolipophorin, isoform B (Apolipophorin, isoform C) (Apolipophorin, isoform D)	43827	Retinoid- and fatty acid-binding glycoprotein(Rfabg)	43827	FBgn0087002	tr|L0MPS3|L0MPS3_DROMEApolipophorin,isoformBOS=DrosophilamelanogasterGN=apolppPE=1SV=1;sp|Q9V496|APLP_DROMEApolipophorinsOS=DrosophilamelanogasterGN=RfabgPE=1SV=2	241	241	241	71.9	71.9	71.9	By MS/MS	By MS/MS	By MS/MS	By MS/MS	By MS/MS	By MS/MS	By MS/MS	By MS/MS	By MS/MS	By MS/MS	By MS/MS	By MS/MS	By MS/MS	By MS/MS	By MS/MS	By MS/MS	By MS/MS	By MS/MS	By MS/MS	By MS/MS	By MS/MS	By MS/MS	By MS/MS	By MS/MS	By MS/MS	By MS/MS	By MS/MS	By MS/MS	By MS/MS	By MS/MS	1.6875e+10	1.5919e+10	1.5999e+10	1.8918e+10	2.1871e+10
C6TP87	Unidentified	eEF1alpha1 Ef1alpha48D EF1B F1 CG8280	Elongation factor 1-alpha 1 (EF-1-alpha-1) (50 kDa female-specific protein)	36271	Elongation factor 1alpha48D(Ef1alpha48D)	36271	FBgn0000556	tr|C6TP87|C6TP87_DROMEElongationfactor1-alphaOS=DrosophilamelanogasterGN=eEF1alpha1PE=1SV=1;sp|P08736|EF1A1_DROMEElongationfactor1-alpha1OS=DrosophilamelanogasterGN=Ef1alpha48DPE=1SV=2;tr|Q8T3U3|Q8T3U3_DROMEGM14559pOS=DrosophilamelanogasterGN=eEF1alpha1PE=2SV=1	30	30	10	74.7	74.7	35.4	By MS/MS	By MS/MS	By MS/MS	By MS/MS	By MS/MS	By MS/MS	By MS/MS	By MS/MS	By MS/MS	By MS/MS	By MS/MS	By MS/MS	By MS/MS	By MS/MS	By MS/MS	By MS/MS	By MS/MS	By MS/MS	By MS/MS	By MS/MS	By MS/MS	By MS/MS	By MS/MS	By MS/MS	By MS/MS	By MS/MS	By MS/MS	By MS/MS	By MS/MS	By MS/MS	2.4969e+10	2.5102e+10	2.51e+10	2.1769e+10	2.4003e+10
P13395	alpha-Spec	alpha-Spec SPEC-A CG1977	Spectrin alpha chain	38231	alpha Spectrin(alpha-Spec)	38231	FBgn0250789	sp|P13395|SPTCA_DROMESpectrinalphachainOS=DrosophilamelanogasterGN=alpha-SpecPE=1SV=2;tr|M9PBI5|M9PBI5_DROMEAlphaspectrin,isoformCOS=DrosophilamelanogasterGN=alpha-SpecPE=4SV=1;tr|M9PDQ0|M9PDQ0_DROMEAlphaspectrin,isoformDOS=DrosophilamelanogasterGN=alpha-SpecPE=4SV=1;tr|M9PGV6|M9PGV6_DROMEAlphaspectrin,isoformBOS=DrosophilamelanogasterGN=alpha-SpecPE=4SV=1	218	218	216	81.3	81.3	81.3	By MS/MS	By MS/MS	By MS/MS	By MS/MS	By MS/MS	By MS/MS	By MS/MS	By MS/MS	By MS/MS	By MS/MS	By MS/MS	By MS/MS	By MS/MS	By MS/MS	By MS/MS	By MS/MS	By MS/MS	By MS/MS	By MS/MS	By MS/MS	By MS/MS	By MS/MS	By MS/MS	By MS/MS	By MS/MS	By MS/MS	By MS/MS	By MS/MS	By MS/MS	By MS/MS	9.4001e+09	9.314e+09	8.9209e+09	8.8722e+09	9.5301e+09
Q24560	betaTub56D	betaTub56D CG9277	Tubulin beta-1 chain (Beta-1-tubulin)	37238	beta-Tubulin at 56D(betaTub56D)	37238	FBgn0003887	sp|Q24560|TBB1_DROMETubulinbeta-1chainOS=DrosophilamelanogasterGN=betaTub56DPE=1SV=2;tr|A1ZBL0|A1ZBL0_DROMETubulinbetachainOS=DrosophilamelanogasterGN=betaTub56DPE=1SV=1;sp|P61857|TBB2_DROMETubulinbeta-2chainOS=DrosophilamelanogasterGN=betaTub85DPE=1SV=1	28	28	3	78.7	78.7	13.4	By MS/MS	By MS/MS	By MS/MS	By MS/MS	By MS/MS	By MS/MS	By MS/MS	By MS/MS	By MS/MS	By MS/MS	By MS/MS	By MS/MS	By MS/MS	By MS/MS	By MS/MS	By MS/MS	By MS/MS	By MS/MS	By MS/MS	By MS/MS	By MS/MS	By MS/MS	By MS/MS	By MS/MS	By MS/MS	By MS/MS	By MS/MS	By MS/MS	By MS/MS	By MS/MS	1.7981e+10	1.9102e+10	1.9418e+10	1.8361e+10	1.8982e+10
P05661	Mhc	Mhc CG17927	Myosin heavy chain, muscle	35007	Myosin heavy chain(Mhc)	35007	FBgn0264695	sp|P05661-19|MYSA_DROMEIsoformFofMyosinheavychain,muscleOS=DrosophilamelanogasterGN=Mhc	180	180	0	68.8	68.8	0	By MS/MS	By MS/MS	By MS/MS	By MS/MS	By MS/MS	By MS/MS	By MS/MS	By MS/MS	By MS/MS	By MS/MS	By MS/MS	By MS/MS	By MS/MS	By MS/MS	By MS/MS	By MS/MS	By MS/MS	By MS/MS	By MS/MS	By MS/MS	By MS/MS	By MS/MS	By MS/MS	By MS/MS	By MS/MS	By MS/MS	By MS/MS	By MS/MS	By MS/MS	By MS/MS	1.7906e+10	2.029e+10	1.6684e+10	1.6035e+10	1.5665e+10
Q04691	Fbp1	Fbp1 P1 CG17285	Fat-body protein 1 (P1 protein)	39566	Fat body protein 1(Fbp1)	39566	FBgn0000639	sp|Q04691|FBP1_DROMEFat-bodyprotein1OS=DrosophilamelanogasterGN=Fbp1PE=2SV=2;tr|M9PFK6|M9PFK6_DROMEFatbodyprotein1,isoformDOS=DrosophilamelanogasterGN=Fbp1PE=4SV=1;sp|Q04691-2|FBP1_DROMEIsoformBofFat-bodyprotein1OS=DrosophilamelanogasterGN=Fbp1	82	82	82	70.2	70.2	70.2	By MS/MS	By MS/MS	By MS/MS	By MS/MS	By MS/MS	By MS/MS	By MS/MS	By MS/MS	By MS/MS	By MS/MS	By MS/MS	By MS/MS	By MS/MS	By MS/MS	By MS/MS	By MS/MS	By MS/MS	By MS/MS	By MS/MS	By MS/MS	By MS/MS	By MS/MS	By MS/MS	By MS/MS	By MS/MS	By MS/MS	By MS/MS	By MS/MS	By MS/MS	By MS/MS	1.5648e+10	1.4911e+10	1.4199e+10	1.3807e+10	1.3603e+10
M9PF16	beta-Spec	beta-Spec anon-EST:fe1B3 b spectrin B-spec b-Spec beta beta-spec betaSpec betaspec Dmel\CG5870 i168 i6 kus l(1)G0074 l(1)G0108 l(1)G0198 Spec Spec-beta SPEC8 Specbeta CG5870 Dmel_CG5870	Spectrin beta chain	32746	beta Spectrin(beta-Spec)	32746	FBgn0250788	tr|M9PF16|M9PF16_DROMESpectrinbetachainOS=DrosophilamelanogasterGN=beta-SpecPE=3SV=1;sp|Q00963|SPTCB_DROMESpectrinbetachainOS=DrosophilamelanogasterGN=beta-SpecPE=1SV=2;tr|M9PHG4|M9PHG4_DROMESpectrinbetachainOS=DrosophilamelanogasterGN=beta-SpecPE=3SV=1	192	192	191	77.4	77.4	77.1	By MS/MS	By MS/MS	By MS/MS	By MS/MS	By MS/MS	By MS/MS	By MS/MS	By MS/MS	By MS/MS	By MS/MS	By MS/MS	By MS/MS	By MS/MS	By MS/MS	By MS/MS	By MS/MS	By MS/MS	By MS/MS	By MS/MS	By MS/MS	By MS/MS	By MS/MS	By MS/MS	By MS/MS	By MS/MS	By MS/MS	By MS/MS	By MS/MS	By MS/MS	By MS/MS	7.5097e+09	7.6548e+09	7.3132e+09	7.2361e+09	7.7473e+09
P06603	alphaTub84B	alphaTub84B tubA84B CG1913	Tubulin alpha-1 chain	40848	alpha-Tubulin at 84B(alphaTub84B)	40848	FBgn0003884	sp|P06603|TBA1_DROMETubulinalpha-1chainOS=DrosophilamelanogasterGN=alphaTub84BPE=1SV=1;sp|P06605|TBA3_DROMETubulinalpha-3chainOS=DrosophilamelanogasterGN=alphaTub84DPE=2SV=1;tr|K7WKV5|K7WKV5_DROMETubulinalphachain(Fragment)OS=DrosophilamelanogasterPE=2SV=1;tr|K7XI11|K7XI11_DROMETubulinalphachain(Fragment)OS=DrosophilamelanogasterPE=2SV=1;tr|K7WSB1|K7WSB1_DROMETubulinalphachain(Fragment)OS=Drosoph…	37	37	8	90.9	90.9	22.2	By MS/MS	By MS/MS	By MS/MS	By MS/MS	By MS/MS	By MS/MS	By MS/MS	By MS/MS	By MS/MS	By MS/MS	By MS/MS	By MS/MS	By MS/MS	By MS/MS	By MS/MS	By MS/MS	By MS/MS	By MS/MS	By MS/MS	By MS/MS	By MS/MS	By MS/MS	By MS/MS	By MS/MS	By MS/MS	By MS/MS	By MS/MS	By MS/MS	By MS/MS	By MS/MS	2.9302e+10	3.1888e+10	3.1183e+10	2.7705e+10	2.9916e+10
M9MRX4	Ank2	Ank2 ank2 ank2-L CG18025 CG18227 CG18768 CG32373 CG32375 CG32377 CG34121 CG34158 CG34416 CG7462 CG7493 DAnk2 Dank2 dank2 Dmel\CG42734 ESTS:149B10S SP2523 sp2523 CG42734 Dmel_CG42734	Ankyrin 2, isoform U	38863	Ankyrin 2(Ank2)	38863	FBgn0261788	tr|M9MRX4|M9MRX4_DROMEAnkyrin2,isoformUOS=DrosophilamelanogasterGN=Ank2PE=1SV=1;tr|X2JCM1|X2JCM1_DROMEAnkyrin2,isoformAAOS=DrosophilamelanogasterGN=Ank2PE=1SV=1	245	245	39	40.3	40.3	21.5	By MS/MS	By MS/MS	By MS/MS	By MS/MS	By MS/MS	By MS/MS	By MS/MS	By MS/MS	By MS/MS	By MS/MS	By MS/MS	By MS/MS	By MS/MS	By MS/MS	By MS/MS	By MS/MS	By MS/MS	By MS/MS	By MS/MS	By MS/MS	By MS/MS	By MS/MS	By MS/MS	By MS/MS	By MS/MS	By MS/MS	By MS/MS	By MS/MS	By MS/MS	By MS/MS	5.1862e+09	5.1651e+09	4.9519e+09	4.8955e+09	5.1932e+09
P13060	EF2	EF2 Ef2b CG2238	Elongation factor 2 (EF-2)	35422	Elongation factor 2(EF2)	35422	FBgn0000559	sp|P13060|EF2_DROMEElongationfactor2OS=DrosophilamelanogasterGN=EF2PE=1SV=4	70	70	70	84.5	84.5	84.5	By MS/MS	By MS/MS	By MS/MS	By MS/MS	By MS/MS	By MS/MS	By MS/MS	By MS/MS	By MS/MS	By MS/MS	By MS/MS	By MS/MS	By MS/MS	By MS/MS	By MS/MS	By MS/MS	By MS/MS	By MS/MS	By MS/MS	By MS/MS	By MS/MS	By MS/MS	By MS/MS	By MS/MS	By MS/MS	By MS/MS	By MS/MS	By MS/MS	By MS/MS	By MS/MS	1.0187e+10	1.0517e+10	1.1019e+10	1.0221e+10	1.0566e+10
M9PBL3	Hsp83	Hsp83 143198_at 4C 83 83K HSP anon-EST:Liang-2.53 anon-WO0068693 anon-WO0140519.209 clone 2.53 Dmel\CG1242 DMHSP82 DmHsp83 E(sev)3A E(sina)2 en(lz)3C HSP82 Hsp82 hsp82 HSP83 hsp83 hsp84 HSP90 Hsp90 hsp90 HSP90A1 l(3)j5C2 ms(3)08445 ORF1 P02828 stc Su(Raf)3A CG1242 Dmel_CG1242	Heat shock protein 83, isoform B	38389	Heat shock protein 83(Hsp83)	38389	FBgn0001233	tr|M9PBL3|M9PBL3_DROMEHeatshockprotein83,isoformBOS=DrosophilamelanogasterGN=Hsp83PE=3SV=1;sp|P02828|HSP83_DROMEHeatshockprotein83OS=DrosophilamelanogasterGN=Hsp83PE=1SV=1	67	67	67	80.3	80.3	80.3	By MS/MS	By MS/MS	By MS/MS	By MS/MS	By MS/MS	By MS/MS	By MS/MS	By MS/MS	By MS/MS	By MS/MS	By MS/MS	By MS/MS	By MS/MS	By MS/MS	By MS/MS	By MS/MS	By MS/MS	By MS/MS	By MS/MS	By MS/MS	By MS/MS	By MS/MS	By MS/MS	By MS/MS	By MS/MS	By MS/MS	By MS/MS	By MS/MS	By MS/MS	By MS/MS	1.9948e+10	1.9466e+10	2.0203e+10	1.9278e+10	2.0977e+10
C7LA75	Hsc70-4	Hsc70-4 anon-WO0118547.237 BAP74 Bap74 bs17d06.y1 chr3R:11070155..11070315 dhsc70 dHSP70 dHsp70 Dmel\CG4264 E(csp)1545 E(nd)195 Hsc-4 HSC-70 Hsc-70-4 HSC4 Hsc4 hsc4 Hsc4p HSC70 Hsc70 hsc70 HSC70-4 hsc70-4 Hsc70-4-RA Hsp-c4 Hsp70 hsp70 i190 l(3)03550 l(3)j7A4 l(3)L3929 mtHsp 70 Q3KN45_DROME scd CG4264 Dmel_CG4264	Heat shock protein cognate 4, isoform G (LD25749p)	41840	Heat shock protein cognate 4(Hsc70-4)	41840	FBgn0266599	tr|C7LA75|C7LA75_DROMEHeatshockproteincognate4,isoformGOS=DrosophilamelanogasterGN=Hsc70-4PE=1SV=1;sp|P11147|HSP7D_DROMEHeatshock70kDaproteincognate4OS=DrosophilamelanogasterGN=Hsc70-4PE=1SV=3	56	56	44	82.9	82.9	67.7	By MS/MS	By MS/MS	By MS/MS	By MS/MS	By MS/MS	By MS/MS	By MS/MS	By MS/MS	By MS/MS	By MS/MS	By MS/MS	By MS/MS	By MS/MS	By MS/MS	By MS/MS	By MS/MS	By MS/MS	By MS/MS	By MS/MS	By MS/MS	By MS/MS	By MS/MS	By MS/MS	By MS/MS	By MS/MS	By MS/MS	By MS/MS	By MS/MS	By MS/MS	By MS/MS	2.1755e+10	2.1703e+10	2.1713e+10	2.0926e+10	2.1906e+10
X2JC31	Chc	Chc CHC chc chc1 Cla CLH Clh D-Chc dCHC Dmel\CG9012 l(1)13Fb l(1)G0438 l(1)VI CG9012 Dmel_CG9012	Clathrin heavy chain	32537	Clathrin heavy chain(Chc)	32537	FBgn0000319	tr|X2JC31|X2JC31_DROMEClathrinheavychainOS=DrosophilamelanogasterGN=ChcPE=3SV=1;sp|P29742|CLH_DROMEClathrinheavychainOS=DrosophilamelanogasterGN=ChcPE=1SV=1	114	114	114	74.2	74.2	74.2	By MS/MS	By MS/MS	By MS/MS	By MS/MS	By MS/MS	By MS/MS	By MS/MS	By MS/MS	By MS/MS	By MS/MS	By MS/MS	By MS/MS	By MS/MS	By MS/MS	By MS/MS	By MS/MS	By MS/MS	By MS/MS	By MS/MS	By MS/MS	By MS/MS	By MS/MS	By MS/MS	By MS/MS	By MS/MS	By MS/MS	By MS/MS	By MS/MS	By MS/MS	By MS/MS	5.4489e+09	5.304e+09	5.1506e+09	4.9947e+09	5.1653e+09
C6TP70	14-3-3epsilon-RA	14-3-3epsilon-RA	MIP08648p	42186	CG31196 gene product from transcript CG31196-RD(14-3-3epsilon)	42186	FBgn0020238	tr|C6TP70|C6TP70_DROMEMIP08648pOS=DrosophilamelanogasterGN=14-3-3epsilon-RAPE=2SV=1;sp|P92177|1433E_DROME14-3-3proteinepsilonOS=DrosophilamelanogasterGN=14-3-3epsilonPE=1SV=2	33	33	1	92.7	92.7	9.5	By MS/MS	By MS/MS	By MS/MS	By MS/MS	By MS/MS	By MS/MS	By MS/MS	By MS/MS	By MS/MS	By MS/MS	By MS/MS	By MS/MS	By MS/MS	By MS/MS	By MS/MS	By MS/MS	By MS/MS	By MS/MS	By MS/MS	By MS/MS	By MS/MS	By MS/MS	By MS/MS	By MS/MS	By MS/MS	By MS/MS	By MS/MS	By MS/MS	By MS/MS	By MS/MS	1.4365e+10	1.4667e+10	1.5084e+10	1.3094e+10	1.5169e+10
Q59E58	zip	zip CG15792 Dmel_CG15792	Zipper, isoform C (EC 3.6.1.3) (Zipper, isoform E) (Zipper, isoform G)	38001	zipper(zip)	38001	FBgn0265434	tr|Q59E58|Q59E58_DROMEZipper,isoformCOS=DrosophilamelanogasterGN=zipPE=1SV=1;tr|Q59E59|Q59E59_DROMEZipper,isoformDOS=DrosophilamelanogasterGN=zipPE=1SV=1;tr|J7JVR0|J7JVR0_DROMELP03737p1(Fragment)OS=DrosophilamelanogasterGN=zip-RCPE=2SV=1	153	153	0	69.2	69.2	0	By MS/MS	By MS/MS	By MS/MS	By MS/MS	By MS/MS	By MS/MS	By MS/MS	By MS/MS	By MS/MS	By MS/MS	By MS/MS	By MS/MS	By MS/MS	By MS/MS	By MS/MS	By MS/MS	By MS/MS	By MS/MS	By MS/MS	By MS/MS	By MS/MS	By MS/MS	By MS/MS	By MS/MS	By MS/MS	By MS/MS	By MS/MS	By MS/MS	By MS/MS	By MS/MS	5.0446e+09	5.0056e+09	5.1828e+09	4.8457e+09	5.1165e+09
X2JH42	ATPsynbeta	ATPsynbeta ATP ATP syn-beta ATP-B ATP-syn-B ATP-synbeta ATPase beta ATPase-beta ATPasebeta ATPB ATPsyn b ATPsyn-&bgr ATPsyn-b ATPsyn-beta beta-ATPase Comp V beta Dmel\CG11154 CG11154 Dmel_CG11154	ATP synthase subunit beta (EC 3.6.3.14)	43829	ATP synthase, beta subunit(ATPsynbeta)	43829	FBgn0010217	tr|X2JH42|X2JH42_DROMEATPsynthasesubunitbetaOS=DrosophilamelanogasterGN=ATPsynbetaPE=1SV=1;sp|Q05825|ATPB_DROMEATPsynthasesubunitbeta,mitochondrialOS=DrosophilamelanogasterGN=ATPsynbetaPE=1SV=3;tr|L0MQ04|L0MQ04_DROMEATPsynthasesubunitbetaOS=DrosophilamelanogasterGN=ATPsynbetaPE=1SV=1;tr|Q6W4M9|Q6W4M9_DROMEATPsynthasesubunitbeta(Fragment)OS=DrosophilamelanogasterGN=ATPsynbetaPE=4SV=1;tr|Q6W4K9|Q6W…	31	31	10	83.2	83.2	23.8	By MS/MS	By MS/MS	By MS/MS	By MS/MS	By MS/MS	By MS/MS	By MS/MS	By MS/MS	By MS/MS	By MS/MS	By MS/MS	By MS/MS	By MS/MS	By MS/MS	By MS/MS	By MS/MS	By MS/MS	By MS/MS	By MS/MS	By MS/MS	By MS/MS	By MS/MS	By MS/MS	By MS/MS	By MS/MS	By MS/MS	By MS/MS	By MS/MS	By MS/MS	By MS/MS	1.0862e+10	1.1478e+10	1.0866e+10	1.082e+10	1.1084e+10
Q7KN62	TER94	TER94 VCP CG2331	Transitional endoplasmic reticulum ATPase TER94 (EC 3.6.4.6) (Valosin-containing protein homolog)	36040	CG2331 gene product from transcript CG2331-RA(TER94)	36040	FBgn0261014	sp|Q7KN62|TERA_DROMETransitionalendoplasmicreticulumATPaseTER94OS=DrosophilamelanogasterGN=TER94PE=1SV=1;sp|Q7KN62-3|TERA_DROMEIsoformCofTransitionalendoplasmicreticulumATPaseTER94OS=DrosophilamelanogasterGN=TER94;tr|D0IQG4|D0IQG4_DROMEAT24528p(Fragment)OS=DrosophilamelanogasterGN=TER94-RCPE=2SV=1;sp|Q7KN62-2|TERA_DROMEIsoformDofTransitionalendoplasmicreticulumATPaseTER94OS=Drosophilamelanogaster…	69	69	3	79.9	79.9	5.6	By MS/MS	By MS/MS	By MS/MS	By MS/MS	By MS/MS	By MS/MS	By MS/MS	By MS/MS	By MS/MS	By MS/MS	By MS/MS	By MS/MS	By MS/MS	By MS/MS	By MS/MS	By MS/MS	By MS/MS	By MS/MS	By MS/MS	By MS/MS	By MS/MS	By MS/MS	By MS/MS	By MS/MS	By MS/MS	By MS/MS	By MS/MS	By MS/MS	By MS/MS	By MS/MS	7.6118e+09	7.7805e+09	7.7235e+09	7.1899e+09	7.8327e+09
Q59E30	fax	fax anon-EST:Liang-1.34 anon-WO0172774.62 anon-WO0172774.63 anon-WO0172774.65 anon-WO0172774.66 anon-WO0172774.67 anon-WO0172774.68 anon-WO0172774.69 clone 1.34 Dmel\CG4609 fac Fax CG4609 Dmel_CG4609	Failed axon connections, isoform C	39826	failed axon connections(fax)	39826	FBgn0014163	tr|Q59E30|Q59E30_DROMEFailedaxonconnections,isoformCOS=DrosophilamelanogasterGN=faxPE=1SV=1;tr|Q24036|Q24036_DROMEFailedaxonconnectionsproteinOS=DrosophilamelanogasterGN=faxPE=2SV=1;sp|Q95RI5|FAXC_DROMEFailedaxonconnectionsOS=DrosophilamelanogasterGN=faxPE=1SV=1;tr|M9PFH6|M9PFH6_DROMEFailedaxonconnections,isoformEOS=DrosophilamelanogasterGN=faxPE=1SV=1;tr|M9PFW1|M9PFW1_DROMEFailedaxonconnections,…	47	47	46	83.6	83.6	83.6	By MS/MS	By MS/MS	By MS/MS	By MS/MS	By MS/MS	By MS/MS	By MS/MS	By MS/MS	By MS/MS	By MS/MS	By MS/MS	By MS/MS	By MS/MS	By MS/MS	By MS/MS	By MS/MS	By MS/MS	By MS/MS	By MS/MS	By MS/MS	By MS/MS	By MS/MS	By MS/MS	By MS/MS	By MS/MS	By MS/MS	By MS/MS	By MS/MS	By MS/MS	By MS/MS	1.4743e+10	1.4751e+10	1.4062e+10	1.3554e+10	1.4194e+10
Q8T0L3	Uba1	Uba1 CG1782 Dmel_CG1782	GH24511p (Ubiquitin activating enzyme 1, isoform A)	35998	Ubiquitin activating enzyme 1(Uba1)	35998	FBgn0023143	tr|Q8T0L3|Q8T0L3_DROMEGH24511pOS=DrosophilamelanogasterGN=Uba1PE=1SV=1	72	72	4	77	77	7.7	By MS/MS	By MS/MS	By MS/MS	By MS/MS	By MS/MS	By MS/MS	By MS/MS	By MS/MS	By MS/MS	By MS/MS	By MS/MS	By MS/MS	By MS/MS	By MS/MS	By MS/MS	By MS/MS	By MS/MS	By MS/MS	By MS/MS	By MS/MS	By MS/MS	By MS/MS	By MS/MS	By MS/MS	By MS/MS	By MS/MS	By MS/MS	By MS/MS	By MS/MS	By MS/MS	5.9249e+09	5.9134e+09	5.9166e+09	5.6578e+09	5.9057e+09
M9PEN4	Dhc64C	Dhc64C CD Cdhc cDhc cDhc64C DHC Dhc dhc DHC1 Dhc46C Dhc64 DHC64C Dhc64c dhc64C dhc64c Dmel\CG7507 DYHC Dynein FCP-A Fs(3)Lab Fs(3)Laborc Fs(3)Sz18 HMW MAP l(3)64Ca Lab Su(Gl)77 CG7507 Dmel_CG7507	Dynein heavy chain 64C, isoform F (EC 3.6.1.3) (EC 3.6.4.5)	38580	Dynein heavy chain 64C(Dhc64C)	38580	FBgn0261797	tr|M9PEN4|M9PEN4_DROMEDyneinheavychain64C,isoformFOS=DrosophilamelanogasterGN=Dhc64CPE=1SV=1;tr|M9PBQ3|M9PBQ3_DROMEDyneinheavychain64C,isoformIOS=DrosophilamelanogasterGN=Dhc64CPE=1SV=1;sp|P37276|DYHC_DROMEDyneinheavychain,cytoplasmicOS=DrosophilamelanogasterGN=Dhc64CPE=2SV=2;tr|M9PEC8|M9PEC8_DROMEDyneinheavychain64C,isoformGOS=DrosophilamelanogasterGN=Dhc64CPE=1SV=1;tr|M9PBQ0|M9PBQ0_DROMEDyneinh…	202	202	200	51.6	51.6	51.3	By MS/MS	By MS/MS	By MS/MS	By MS/MS	By MS/MS	By MS/MS	By MS/MS	By MS/MS	By MS/MS	By MS/MS	By MS/MS	By MS/MS	By MS/MS	By MS/MS	By MS/MS	By MS/MS	By MS/MS	By MS/MS	By MS/MS	By MS/MS	By MS/MS	By MS/MS	By MS/MS	By MS/MS	By MS/MS	By MS/MS	By MS/MS	By MS/MS	By MS/MS	By MS/MS	2.3702e+09	2.4422e+09	2.3325e+09	2.3657e+09	2.33e+09
X2JCP8	Act5C	Act5C A A4V404_DROME Ac5C ACT Act act act 5C Act-5C ACT1_DROME Act5 ACT5C Act5c act5C Actin actin Actin5C actin5C anon-EST:fe2D2 ArpA BAP47 Bap47 beta-actin chrX:5748184..5748304 cyt5C Dmel\CG4027 l(1)G0009 l(1)G0010 l(1)G0025 l(1)G0079 l(1)G0117 l(1)G0177 l(1)G0245 l(1)G0330 l(1)G0420 l(1)G0486 M32055 T11 CG4027 Dmel_CG4027	Actin 5C, isoform E	31521	Actin 5C(Act5C)	31521	FBgn0000042	tr|X2JCP8|X2JCP8_DROMEActin5C,isoformEOS=DrosophilamelanogasterGN=Act5CPE=3SV=1;sp|P10987|ACT1_DROMEActin-5COS=DrosophilamelanogasterGN=Act5CPE=1SV=4	29	9	2	83.8	34.3	8	By MS/MS	By MS/MS	By MS/MS	By MS/MS	By MS/MS	By MS/MS	By MS/MS	By MS/MS	By MS/MS	By MS/MS	By MS/MS	By MS/MS	By MS/MS	By MS/MS	By MS/MS	By MS/MS	By MS/MS	By MS/MS	By MS/MS	By MS/MS	By MS/MS	By MS/MS	By MS/MS	By MS/MS	By MS/MS	By MS/MS	By MS/MS	By MS/MS	By MS/MS	By MS/MS	8.614e+09	8.0858e+09	9.0506e+09	6.525e+09	7.8549e+09
X2JCV2	Lsp2	Lsp2 C23 CG11538 Dmel\CG6806 DmeLSP2 LHP LSP 2 LSP-2 Lsp-2 LSP2 Pt-1 CG6806 Dmel_CG6806	Larval serum protein 2, isoform B	45326	Larval serum protein 2(Lsp2)	45326	FBgn0002565	tr|X2JCV2|X2JCV2_DROMELarvalserumprotein2,isoformBOS=DrosophilamelanogasterGN=Lsp2PE=4SV=1;sp|Q24388|LSP2_DROMELarvalserumprotein2OS=DrosophilamelanogasterGN=Lsp2PE=2SV=2	43	43	43	67.9	67.9	67.9	By MS/MS	By MS/MS	By MS/MS	By MS/MS	By MS/MS	By MS/MS	By MS/MS	By MS/MS	By MS/MS	By MS/MS	By MS/MS	By MS/MS	By MS/MS	By MS/MS	By MS/MS	By MS/MS	By MS/MS	By MS/MS	By MS/MS	By MS/MS	By MS/MS	By MS/MS	By MS/MS	By MS/MS	By MS/MS	By MS/MS	By MS/MS	By MS/MS	By MS/MS	By MS/MS	1.1639e+10	1.2181e+10	1.1797e+10	1.4857e+10	1.8595e+10
P11997	Lsp1gamma	Lsp1gamma Lsp1-g CG6821	Larval serum protein 1 gamma chain (Hexamerin-1-gamma)	38015	Larval serum protein 1 gamma(Lsp1gamma)	38015	FBgn0002564	sp|P11997|LSP1G_DROMELarvalserumprotein1gammachainOS=DrosophilamelanogasterGN=Lsp1gammaPE=2SV=2	59	59	55	66.5	66.5	64.4	By MS/MS	By MS/MS	By MS/MS	By MS/MS	By MS/MS	By MS/MS	By MS/MS	By MS/MS	By MS/MS	By MS/MS	By MS/MS	By MS/MS	By MS/MS	By MS/MS	By MS/MS	By MS/MS	By MS/MS	By MS/MS	By MS/MS	By MS/MS	By MS/MS	By MS/MS	By MS/MS	By MS/MS	By MS/MS	By MS/MS	By MS/MS	By MS/MS	By MS/MS	By MS/MS	7.9123e+09	7.511e+09	7.9725e+09	8.0031e+09	8.5826e+09
Q9VQL7	FASN1	FASN1 anon-EST:Posey235 anon-EST:Posey43 anon-WO0138581.1 BcDNA:GH07626 BcDNA:gh07626 dFAS DM_7295848 Dmel\CG3523 FAS Fas fas FAS[CG3523] FASN FASN[CG3523] Fatty acid synthase CG3523 Dmel_CG3523	Fatty acid synthase 1, isoform A (EC 1.1.1.100) (EC 1.3.1.10) (EC 2.3.1.38) (EC 2.3.1.39) (EC 2.3.1.41) (EC 2.3.1.85) (EC 3.1.2.14) (EC 4.2.1.59)	33524	Fatty acid synthase 1(FASN1)	33524	FBgn0283427	tr|Q9VQL7|Q9VQL7_DROMEFattyacidsynthase1,isoformAOS=DrosophilamelanogasterGN=FASN1PE=1SV=1;tr|B7Z001|B7Z001_DROMEFattyacidsynthase1,isoformCOS=DrosophilamelanogasterGN=FASN1PE=1SV=2;tr|B6IDT3|B6IDT3_DROMEGH17750pOS=DrosophilamelanogasterGN=CG3523-RAPE=2SV=1	125	125	83	66.9	66.9	44.2	By MS/MS	By MS/MS	By MS/MS	By MS/MS	By MS/MS	By MS/MS	By MS/MS	By MS/MS	By MS/MS	By MS/MS	By MS/MS	By MS/MS	By MS/MS	By MS/MS	By MS/MS	By MS/MS	By MS/MS	By MS/MS	By MS/MS	By MS/MS	By MS/MS	By MS/MS	By MS/MS	By MS/MS	By MS/MS	By MS/MS	By MS/MS	By MS/MS	By MS/MS	By MS/MS	3.2504e+09	2.674e+09	2.7818e+09	2.6839e+09	2.9037e+09
E1JHR5	Eno	Eno anon-WO0153538.76 BEST:LD15491 CT32526 Dmel\CG17654 eno Eno2 ENOA T18 CG17654 Dmel_CG17654	Enolase, isoform F (EC 4.2.1.11)	33351	Enolase(Eno)	33351	FBgn0000579	tr|E1JHR5|E1JHR5_DROMEEnolase,isoformFOS=DrosophilamelanogasterGN=EnoPE=1SV=1;sp|P15007-2|ENO_DROMEIsoformAofEnolaseOS=DrosophilamelanogasterGN=Eno;sp|P15007|ENO_DROMEEnolaseOS=DrosophilamelanogasterGN=EnoPE=1SV=2	32	32	32	78.3	78.3	78.3	By MS/MS	By MS/MS	By MS/MS	By MS/MS	By MS/MS	By MS/MS	By MS/MS	By MS/MS	By MS/MS	By MS/MS	By MS/MS	By MS/MS	By MS/MS	By MS/MS	By MS/MS	By MS/MS	By MS/MS	By MS/MS	By MS/MS	By MS/MS	By MS/MS	By MS/MS	By MS/MS	By MS/MS	By MS/MS	By MS/MS	By MS/MS	By MS/MS	By MS/MS	By MS/MS	8.8616e+09	9.1132e+09	9.4325e+09	9.5414e+09	9.5713e+09
M9PJN8	Gapdh2	Gapdh2 Dmel\CG8893 GA3PDH GADPH GAP Gapd GAPDH Gapdh GAPDH II Gapdh-2 Gapdh13F GAPDH2 CG8893 Dmel_CG8893	Glyceraldehyde-3-phosphate dehydrogenase (EC 1.2.1.12)	32545	Glyceraldehyde 3 phosphate dehydrogenase 2(Gapdh2)	32545	FBgn0001092	tr|M9PJN8|M9PJN8_DROMEGlyceraldehyde-3-phosphatedehydrogenaseOS=DrosophilamelanogasterGN=Gapdh2PE=3SV=1;sp|P07487|G3P2_DROMEGlyceraldehyde-3-phosphatedehydrogenase2OS=DrosophilamelanogasterGN=Gapdh2PE=1SV=2	26	26	10	85.8	85.8	44	By MS/MS	By MS/MS	By MS/MS	By MS/MS	By MS/MS	By MS/MS	By MS/MS	By MS/MS	By MS/MS	By MS/MS	By MS/MS	By MS/MS	By MS/MS	By MS/MS	By MS/MS	By MS/MS	By MS/MS	By MS/MS	By MS/MS	By MS/MS	By MS/MS	By MS/MS	By MS/MS	By MS/MS	By MS/MS	By MS/MS	By MS/MS	By MS/MS	By MS/MS	By MS/MS	1.0882e+10	1.1068e+10	1.0736e+10	9.9587e+09	1.1144e+10
X2J8F5	Lsp1beta	Lsp1beta Dmel\CG4178 DmeLSP1b LSP 1 LSP-1 LSP-1 beta Lsp-1b LSP-1beta Lsp-1beta LSP1 Lsp1 Lsp1-beta Lsp1[beta] Lsp1b LSP1beta CG4178 Dmel_CG4178	Larval serum protein 1 beta, isoform B	33274	Larval serum protein 1 beta(Lsp1beta)	33274	FBgn0002563	tr|X2J8F5|X2J8F5_DROMELarvalserumprotein1beta,isoformBOS=DrosophilamelanogasterGN=Lsp1betaPE=4SV=1;sp|P11996|LSP1B_DROMELarvalserumprotein1betachainOS=DrosophilamelanogasterGN=Lsp1betaPE=2SV=3	58	56	46	74.9	73.6	66.4	By MS/MS	By MS/MS	By MS/MS	By MS/MS	By MS/MS	By MS/MS	By MS/MS	By MS/MS	By MS/MS	By MS/MS	By MS/MS	By MS/MS	By MS/MS	By MS/MS	By MS/MS	By MS/MS	By MS/MS	By MS/MS	By MS/MS	By MS/MS	By MS/MS	By MS/MS	By MS/MS	By MS/MS	By MS/MS	By MS/MS	By MS/MS	By MS/MS	By MS/MS	By MS/MS	4.5525e+09	4.6987e+09	4.633e+09	4.9146e+09	5.5208e+09
E1JGP0	Act57B-RC	Act57B-RC	LD04994p1	48971	Unidentified	Unidentified	Unidentified	tr|E1JGP0|E1JGP0_DROMELD04994p1OS=DrosophilamelanogasterGN=Act57B-RCPE=2SV=1;tr|C8VV69|C8VV69_DROMELD47405pOS=DrosophilamelanogasterGN=Act57B-RAPE=2SV=1;sp|P53501|ACT3_DROMEActin-57BOS=DrosophilamelanogasterGN=Act57BPE=1SV=1;tr|C6TP14|C6TP14_DROMERE74637pOS=DrosophilamelanogasterGN=Act57B-RAPE=2SV=1	30	30	3	91.9	91.9	6.9	By MS/MS	By MS/MS	By MS/MS	By MS/MS	By MS/MS	By MS/MS	By MS/MS	By MS/MS	By MS/MS	By MS/MS	By MS/MS	By MS/MS	By MS/MS	By MS/MS	By MS/MS	By MS/MS	By MS/MS	By MS/MS	By MS/MS	By MS/MS	By MS/MS	By MS/MS	By MS/MS	By MS/MS	By MS/MS	By MS/MS	By MS/MS	By MS/MS	By MS/MS	By MS/MS	4.8061e+10	4.8236e+10	4.7902e+10	4.197e+10	4.5943e+10
P13607	Atpalpha	Atpalpha Na-p CG5670	Sodium/potassium-transporting ATPase subunit alpha (Na(+)/K(+) ATPase alpha subunit) (EC 3.6.3.9) (Sodium pump subunit alpha)	39651	Na pump alpha subunit(Atpalpha)	48971	FBgn0002921	sp|P13607-4|ATNA_DROMEIsoform4ofSodium/potassium-transportingATPasesubunitalphaOS=DrosophilamelanogasterGN=Atpalpha;tr|H9ZJM5|H9ZJM5_DROMESodium/potassium-transportingATPasesubunitalphaOS=DrosophilamelanogasterGN=Atpalpha-RAPE=2SV=1;sp|P13607|ATNA_DROMESodium/potassium-transportingATPasesubunitalphaOS=DrosophilamelanogasterGN=AtpalphaPE=1SV=3;sp|P13607-5|ATNA_DROMEIsoform5ofSodium/potassium-trans…	63	63	62	59	59	59	By MS/MS	By MS/MS	By MS/MS	By MS/MS	By MS/MS	By MS/MS	By MS/MS	By MS/MS	By MS/MS	By MS/MS	By MS/MS	By MS/MS	By MS/MS	By MS/MS	By MS/MS	By MS/MS	By MS/MS	By MS/MS	By MS/MS	By MS/MS	By MS/MS	By MS/MS	By MS/MS	By MS/MS	By MS/MS	By MS/MS	By MS/MS	By MS/MS	By MS/MS	By MS/MS	5.4043e+09	5.5814e+09	5.1288e+09	4.948e+09	5.1018e+09
X2JGP4	Pdi	Pdi Dmel\CG6988 Dpdi dpdi EP(3)1022 PDI pdi CG6988 Dmel_CG6988	Protein disulfide-isomerase (EC 5.3.4.1)	39077	Protein disulfide isomerase(Pdi)	39651	FBgn0014002	tr|X2JGP4|X2JGP4_DROMEProteindisulfide-isomeraseOS=DrosophilamelanogasterGN=PdiPE=3SV=1;sp|P54399|PDI_DROMEProteindisulfide-isomeraseOS=DrosophilamelanogasterGN=PdiPE=2SV=1	48	48	48	85.5	85.5	85.5	By MS/MS	By MS/MS	By MS/MS	By MS/MS	By MS/MS	By MS/MS	By MS/MS	By MS/MS	By MS/MS	By MS/MS	By MS/MS	By MS/MS	By MS/MS	By MS/MS	By MS/MS	By MS/MS	By MS/MS	By MS/MS	By MS/MS	By MS/MS	By MS/MS	By MS/MS	By MS/MS	By MS/MS	By MS/MS	By MS/MS	By MS/MS	By MS/MS	By MS/MS	By MS/MS	1.017e+10	9.6198e+09	9.9672e+09	9.7363e+09	9.1357e+09
M9NE68	Hsp23	Hsp23 22 23 Dmel20.6 Dmel\CG4463 DmHSP23 DmHsp23 hsp 22K hsp 23 hsp 23K Hsp-23 HSP23 hsp23 IAP small hsp locus 67B CG4463 Dmel_CG4463	Heat shock protein 23, isoform B	39041	Heat shock protein 23(Hsp23)	39077	FBgn0001224	tr|M9NE68|M9NE68_DROMEHeatshockprotein23,isoformBOS=DrosophilamelanogasterGN=Hsp23PE=3SV=1;sp|P02516|HSP23_DROMEHeatshockprotein23OS=DrosophilamelanogasterGN=Hsp23PE=2SV=2	18	18	18	91.4	91.4	91.4	By MS/MS	By MS/MS	By MS/MS	By MS/MS	By MS/MS	By MS/MS	By MS/MS	By MS/MS	By MS/MS	By MS/MS	By MS/MS	By MS/MS	By MS/MS	By MS/MS	By MS/MS	By MS/MS	By MS/MS	By MS/MS	By MS/MS	By MS/MS	By MS/MS	By MS/MS	By MS/MS	By MS/MS	By MS/MS	By MS/MS	By MS/MS	By MS/MS	By MS/MS	By MS/MS	3.2062e+10	3.0564e+10	3.2003e+10	3.2206e+10	3.434e+10
P48610	Argk	Argk CG32031	Arginine kinase (AK) (EC 2.7.3.3)	39873	Arginine kinase(Argk)	39041	FBgn0000116	sp|P48610-4|KARG_DROMEIsoformCofArgininekinaseOS=DrosophilamelanogasterGN=Argk	43	43	2	85.1	85.1	9.3	By MS/MS	By MS/MS	By MS/MS	By MS/MS	By MS/MS	By MS/MS	By MS/MS	By MS/MS	By MS/MS	By MS/MS	By MS/MS	By MS/MS	By MS/MS	By MS/MS	By MS/MS	By MS/MS	By MS/MS	By MS/MS	By MS/MS	By MS/MS	By MS/MS	By MS/MS	By MS/MS	By MS/MS	By MS/MS	By MS/MS	By MS/MS	By MS/MS	By MS/MS	By MS/MS	1.9889e+10	2.0109e+10	1.8526e+10	1.8228e+10	1.9065e+10
M9MS15	Nrt	Nrt BcDNA:LD22004 BP106 DAB Dab dab Dmel\CG9704 l(3)73Be MabBP106 neu Neur NRT nrt NRT BP106 Nrt BP106 NT CG9704 Dmel_CG9704	Neurotactin, isoform C	31620	Neurotactin(Nrt)	39873	FBgn0004108	tr|M9MS15|M9MS15_DROMENeurotactin,isoformCOS=DrosophilamelanogasterGN=NrtPE=4SV=1;sp|P23654|NRT_DROMENeurotactinOS=DrosophilamelanogasterGN=NrtPE=1SV=3	54	54	54	72.2	72.2	72.2	By MS/MS	By MS/MS	By MS/MS	By MS/MS	By MS/MS	By MS/MS	By MS/MS	By MS/MS	By MS/MS	By MS/MS	By MS/MS	By MS/MS	By MS/MS	By MS/MS	By MS/MS	By MS/MS	By MS/MS	By MS/MS	By MS/MS	By MS/MS	By MS/MS	By MS/MS	By MS/MS	By MS/MS	By MS/MS	By MS/MS	By MS/MS	By MS/MS	By MS/MS	By MS/MS	4.1987e+09	4.4436e+09	4.3525e+09	4.2364e+09	4.1685e+09
D6W4T8	pod1	pod1 BcDNA:LD08951 BEST:LD37601 coronin Dmel\CG4532 dmPod Dpod1 POD-1 pod-1 Pod1 pod1-RC CG4532 Dmel_CG4532	Coronin	37230	CG4532 gene product from transcript CG4532-RG(pod1)	31620	FBgn0029903	tr|D6W4T8|D6W4T8_DROMECoroninOS=DrosophilamelanogasterGN=pod1PE=1SV=1;tr|A8JV09|A8JV09_DROMECoroninOS=DrosophilamelanogasterGN=pod1PE=1SV=1	78	78	12	72.1	72.1	7.7	By MS/MS	By MS/MS	By MS/MS	By MS/MS	By MS/MS	By MS/MS	By MS/MS	By MS/MS	By MS/MS	By MS/MS	By MS/MS	By MS/MS	By MS/MS	By MS/MS	By MS/MS	By MS/MS	By MS/MS	By MS/MS	By MS/MS	By MS/MS	By MS/MS	By MS/MS	By MS/MS	By MS/MS	By MS/MS	By MS/MS	By MS/MS	By MS/MS	By MS/MS	By MS/MS	3.8435e+09	3.8677e+09	3.5888e+09	3.3313e+09	3.6672e+09
Q02645	hts	hts CG9325	Protein hu-li tai shao (Adducin-like protein)	43183	hu li tai shao(hts)	37230	FBgn0263391	sp|Q02645-2|HTS_DROMEIsoformBofProteinhu-litaishaoOS=DrosophilamelanogasterGN=hts;tr|A0A0B4K849|A0A0B4K849_DROMEHulitaishao,isoformOOS=DrosophilamelanogasterGN=htsPE=1SV=1;sp|Q02645-4|HTS_DROMEIsoformDofProteinhu-litaishaoOS=DrosophilamelanogasterGN=hts;sp|Q02645|HTS_DROMEProteinhu-litaishaoOS=DrosophilamelanogasterGN=htsPE=1SV=2	46	46	1	80.8	80.8	4.2	By MS/MS	By MS/MS	By MS/MS	By MS/MS	By MS/MS	By MS/MS	By MS/MS	By MS/MS	By MS/MS	By MS/MS	By MS/MS	By MS/MS	By MS/MS	By MS/MS	By MS/MS	By MS/MS	By MS/MS	By MS/MS	By MS/MS	By MS/MS	By MS/MS	By MS/MS	By MS/MS	By MS/MS	By MS/MS	By MS/MS	By MS/MS	By MS/MS	By MS/MS	By MS/MS	3.42e+09	3.7036e+09	3.5113e+09	3.2046e+09	3.5204e+09
C8VV14	Ald	Ald ALD ald Ald-RC BcDNA:LP07735 dALDOA Dmel\CG6058 FBA T12 T4 T6 T7 CG6058 Dmel_CG6058	Fructose-bisphosphate aldolase (EC 4.1.2.13)	5740544	Aldolase(Ald)	43183	FBgn0000064	tr|C8VV14|C8VV14_DROMEFructose-bisphosphatealdolaseOS=DrosophilamelanogasterGN=AldPE=1SV=1;sp|P07764|ALF_DROMEFructose-bisphosphatealdolaseOS=DrosophilamelanogasterGN=AldPE=1SV=5;tr|F3YDA0|F3YDA0_DROMEFructose-bisphosphatealdolaseOS=DrosophilamelanogasterGN=Ald-RIPE=2SV=1;tr|A4V3G1|A4V3G1_DROMEFructose-bisphosphatealdolaseOS=DrosophilamelanogasterGN=AldPE=1SV=1;sp|P07764-2|ALF_DROMEIsoformAlphaof…	35	35	3	90.3	90.3	8.6	By MS/MS	By MS/MS	By MS/MS	By MS/MS	By MS/MS	By MS/MS	By MS/MS	By MS/MS	By MS/MS	By MS/MS	By MS/MS	By MS/MS	By MS/MS	By MS/MS	By MS/MS	By MS/MS	By MS/MS	By MS/MS	By MS/MS	By MS/MS	By MS/MS	By MS/MS	By MS/MS	By MS/MS	By MS/MS	By MS/MS	By MS/MS	By MS/MS	By MS/MS	By MS/MS	8.8011e+09	8.6192e+09	8.1736e+09	8.4646e+09	8.8233e+09
M9NGG5	futsch	futsch 22C10 22c10 22C20 CG14772 CG3064 Dmel\CG34387 EG:49E4.1 Futch FUTSCH Futsch lincRNA.936 Mab 22C10 mAb 22C10 mAb-22C10 MAb22C10 Mab22C10 Mab22c10 mAb22C10 mAb22c10 Map-1B MAP-IB MAP1B Map1B map1b Olk olk ssC10 CG34387 Dmel_CG34387	Futsch, isoform F	32133	CG34387 gene product from transcript CG34387-RF(futsch)	5740544	FBgn0259108	tr|M9NGG5|M9NGG5_DROMEFutsch,isoformFOS=DrosophilamelanogasterGN=futschPE=1SV=1;sp|Q9W596|FUTSC_DROMEMicrotubule-associatedproteinfutschOS=DrosophilamelanogasterGN=futschPE=1SV=4	175	175	174	52.7	52.7	52.6	By MS/MS	By MS/MS	By MS/MS	By MS/MS	By MS/MS	By MS/MS	By MS/MS	By MS/MS	By MS/MS	By MS/MS	By MS/MS	By MS/MS	By MS/MS	By MS/MS	By MS/MS	By MS/MS	By MS/MS	By MS/MS	By MS/MS	By MS/MS	By MS/MS	By MS/MS	By MS/MS	By MS/MS	By MS/MS	By MS/MS	By MS/MS	By MS/MS	By MS/MS	By MS/MS	1.9261e+09	1.9717e+09	1.7552e+09	1.7613e+09	1.8338e+09
F3YDH0	Hsc70-3	Hsc70-3 A4V4C4_DROME anon-WO0138581.7 BiP Bip bip CG1579 dBiP dBip dhsc70 Dmel\CG4147 dmHsc72 GRP78 Grp78 Hsc-3 HSC-70 Hsc-70-3 HSC3 Hsc3 hsc3 Hsc3p HSC70 Hsc70 hsc70 HSC70-3 hsc70-3 Hsc70-3-RA hsc72 Hsp-c3 HSP7C_DROME l(1)G0102 l(1)G0111 l(1)G0292 l(1)G0341 l(1)G0407 l(1)G0466 CG4147 Dmel_CG4147	Heat shock 70-kDa protein cognate 3, isoform E (LD03228p1)	39557	Heat shock 70-kDa protein cognate 3(Hsc70-3)	32133	FBgn0001218	tr|F3YDH0|F3YDH0_DROMEHeatshock70-kDaproteincognate3,isoformEOS=DrosophilamelanogasterGN=Hsc70-3PE=1SV=1;sp|P29844|HSP7C_DROMEHeatshock70kDaproteincognate3OS=DrosophilamelanogasterGN=Hsc70-3PE=2SV=2	52	47	46	73.6	68.3	67.4	By MS/MS	By MS/MS	By MS/MS	By MS/MS	By MS/MS	By MS/MS	By MS/MS	By MS/MS	By MS/MS	By MS/MS	By MS/MS	By MS/MS	By MS/MS	By MS/MS	By MS/MS	By MS/MS	By MS/MS	By MS/MS	By MS/MS	By MS/MS	By MS/MS	By MS/MS	By MS/MS	By MS/MS	By MS/MS	By MS/MS	By MS/MS	By MS/MS	By MS/MS	By MS/MS	6.4689e+09	6.4716e+09	6.5376e+09	6.2904e+09	6.1279e+09
Q9VUC1	Hsc70Cb	Hsc70Cb 0041 02 0318 12 13 1342 1348 1485 17 20 anon-WO0118547.302 BEST:LD32772 dHsp110 Dmel\CG6603 HSC-70 HSC70 Hsc70 HSC70cb hsc70Cb hsc70cb Hsp100 HSP110 HSP110-1 l(3)00082 l(3)07621 l(3)134217 l(3)148513 l(3)70Ca l(3)70Cb l(3)S134217 l(3)S134802 l(3)S148513 LD32772 CG6603 Dmel_CG6603	Hsc70Cb, isoform A (Hsc70Cb, isoform B) (Hsc70Cb, isoform C) (Hsc70Cb, isoform E) (Hsc70Cb, isoform F) (Hsc70Cb, isoform I) (LD32979p)	33835	CG6603 gene product from transcript CG6603-RI(Hsc70Cb)	39557	FBgn0026418	tr|Q9VUC1|Q9VUC1_DROMEHsc70Cb,isoformAOS=DrosophilamelanogasterGN=Hsc70CbPE=1SV=1;tr|Q9XZT5|Q9XZT5_DROMEHeatshockproteincognate70CbOS=DrosophilamelanogasterGN=Hsc70CbPE=3SV=1;tr|M9MSL3|M9MSL3_DROMEHsc70Cb,isoformGOS=DrosophilamelanogasterGN=Hsc70CbPE=1SV=1	67	67	67	89.6	89.6	89.6	By MS/MS	By MS/MS	By MS/MS	By MS/MS	By MS/MS	By MS/MS	By MS/MS	By MS/MS	By MS/MS	By MS/MS	By MS/MS	By MS/MS	By MS/MS	By MS/MS	By MS/MS	By MS/MS	By MS/MS	By MS/MS	By MS/MS	By MS/MS	By MS/MS	By MS/MS	By MS/MS	By MS/MS	By MS/MS	By MS/MS	By MS/MS	By MS/MS	By MS/MS	By MS/MS	4.2944e+09	4.0403e+09	4.1607e+09	3.9534e+09	4.2325e+09
C9QP42	eIF4A	eIF4A 2439 9075 anon-26Aa anon26A deIF4A Dm-eIF4A Dmel\CG9075 DmRH2 eIF 4A EIF-4A EIF-4a Eif-4a eIF-4A eIF-4a eif-4a eIF-4a-I eIF-4a-RB EIF4A EiF4A Eif4a eIF4a eiF4A eif4A eif4a eIF4A-I eIF4AI l(2)02439 l(2)162 l(2)26Ac l(2)gdh-4 l(2)k01501 L(2L)162 l(2L)162 pecan Su(dpp)YE9 CG9075 Dmel_CG9075	Eukaryotic initiation factor 4a, isoform E (EC 2.7.7.-) (Eukaryotic initiation factor 4a, isoform F) (LD22268p)	35225	Eukaryotic initiation factor 4a(eIF-4a)	33835	FBgn0001942	tr|C9QP42|C9QP42_DROMEEukaryoticinitiationfactor4a,isoformEOS=DrosophilamelanogasterGN=eIF4APE=1SV=1;sp|Q02748|IF4A_DROMEEukaryoticinitiationfactor4AOS=DrosophilamelanogasterGN=eIF-4aPE=1SV=3;tr|D3DMH8|D3DMH8_DROMERE22480pOS=DrosophilamelanogasterGN=eIF-4a-RDPE=2SV=1;tr|C8VV33|C8VV33_DROMEAT04852pOS=DrosophilamelanogasterGN=eIF-4a-RDPE=2SV=1	32	32	30	78.4	78.4	74.9	By MS/MS	By MS/MS	By MS/MS	By MS/MS	By MS/MS	By MS/MS	By MS/MS	By MS/MS	By MS/MS	By MS/MS	By MS/MS	By MS/MS	By MS/MS	By MS/MS	By MS/MS	By MS/MS	By MS/MS	By MS/MS	By MS/MS	By MS/MS	By MS/MS	By MS/MS	By MS/MS	By MS/MS	By MS/MS	By MS/MS	By MS/MS	By MS/MS	By MS/MS	By MS/MS	6.5285e+09	6.6129e+09	6.8542e+09	6.2539e+09	7.0236e+09
P15348	Top2	Top2 CG10223	DNA topoisomerase 2 (EC 5.99.1.3) (DNA topoisomerase II)	32872	Topoisomerase 2(Top2)	35225	FBgn0003732	sp|P15348|TOP2_DROMEDNAtopoisomerase2OS=DrosophilamelanogasterGN=Top2PE=1SV=1	92	92	91	63	63	63	By MS/MS	By MS/MS	By MS/MS	By MS/MS	By MS/MS	By MS/MS	By MS/MS	By MS/MS	By MS/MS	By MS/MS	By MS/MS	By MS/MS	By MS/MS	By MS/MS	By MS/MS	By MS/MS	By MS/MS	By MS/MS	By MS/MS	By MS/MS	By MS/MS	By MS/MS	By MS/MS	By MS/MS	By MS/MS	By MS/MS	By MS/MS	By MS/MS	By MS/MS	By MS/MS	2.592e+09	2.6166e+09	2.6021e+09	2.5844e+09	2.8648e+09
P29746	bnb	bnb CG7088	Protein bangles and beads	3858	bangles and beads(bnb)	32872	FBgn0001090	sp|P29746|BNB_DROMEProteinbanglesandbeadsOS=DrosophilamelanogasterGN=bnbPE=1SV=1	46	46	46	86.9	86.9	86.9	By MS/MS	By MS/MS	By MS/MS	By MS/MS	By MS/MS	By MS/MS	By MS/MS	By MS/MS	By MS/MS	By MS/MS	By MS/MS	By MS/MS	By MS/MS	By MS/MS	By MS/MS	By MS/MS	By MS/MS	By MS/MS	By MS/MS	By MS/MS	By MS/MS	By MS/MS	By MS/MS	By MS/MS	By MS/MS	By MS/MS	By MS/MS	By MS/MS	By MS/MS	By MS/MS	5.0561e+09	5.9815e+09	5.4512e+09	5.4303e+09	7.1405e+09
P13645	KRT10	KRT10 KPP	Keratin, type I cytoskeletal 10 (Cytokeratin-10) (CK-10) (Keratin-10) (K10)	32595	keratin 10(KRT10)	3858	Unidentified	CON__P13645	45	45	30	65.1	65.1	53.3	By MS/MS	By MS/MS	By MS/MS	By MS/MS	By MS/MS	By MS/MS	By MS/MS	By MS/MS	By MS/MS	By MS/MS	By MS/MS	By MS/MS	By MS/MS	By MS/MS	By MS/MS	By MS/MS	By MS/MS	By MS/MS	By MS/MS	By MS/MS	By MS/MS	By MS/MS	By MS/MS	By MS/MS	By MS/MS	By MS/MS	By MS/MS	By MS/MS	By MS/MS	By MS/MS	5.9939e+09	3.2164e+09	7.0289e+09	1.2657e+10	1.1345e+10
A8E774	Cyp1	Cyp1	Peptidyl-prolyl cis-trans isomerase (PPIase) (EC 5.2.1.8)	37617	Cyclophilin 1(Cyp1)	32595	FBgn0004432	tr|A8E774|A8E774_DROMEPeptidyl-prolylcis-transisomeraseOS=DrosophilamelanogasterGN=Cyp1PE=2SV=1;sp|P25007|PPIA_DROMEPeptidyl-prolylcis-transisomeraseOS=DrosophilamelanogasterGN=Cyp1PE=1SV=2;tr|F6J7B3|F6J7B3_DROMEPeptidyl-prolylcis-transisomerase(Fragment)OS=DrosophilamelanogasterGN=CG9916PE=3SV=1	18	16	11	66.5	60.8	48.9	By MS/MS	By MS/MS	By MS/MS	By MS/MS	By MS/MS	By MS/MS	By MS/MS	By MS/MS	By MS/MS	By MS/MS	By MS/MS	By MS/MS	By MS/MS	By MS/MS	By MS/MS	By MS/MS	By MS/MS	By MS/MS	By MS/MS	By MS/MS	By MS/MS	By MS/MS	By MS/MS	By MS/MS	By MS/MS	By MS/MS	By MS/MS	By MS/MS	By MS/MS	By MS/MS	6.2581e+09	6.3828e+09	6.4394e+09	6.0397e+09	6.2198e+09
P35381	blw	blw ATPSYN-ALPHA CG3612	ATP synthase subunit alpha, mitochondrial (Protein bellwether)	33386	bellwether(blw)	37617	FBgn0011211	sp|P35381|ATPA_DROMEATPsynthasesubunitalpha,mitochondrialOS=DrosophilamelanogasterGN=blwPE=1SV=2	44	44	44	81	81	81	By MS/MS	By MS/MS	By MS/MS	By MS/MS	By MS/MS	By MS/MS	By MS/MS	By MS/MS	By MS/MS	By MS/MS	By MS/MS	By MS/MS	By MS/MS	By MS/MS	By MS/MS	By MS/MS	By MS/MS	By MS/MS	By MS/MS	By MS/MS	By MS/MS	By MS/MS	By MS/MS	By MS/MS	By MS/MS	By MS/MS	By MS/MS	By MS/MS	By MS/MS	By MS/MS	1.0939e+10	1.1048e+10	1.0653e+10	1.0941e+10	1.0872e+10
A4UZZ4	GlyP	GlyP anon-WO0257455.33 BcDNA:LD24485 DGPH Dmel\CG7254 Glp1 Glyp GP l(2)k07918 CG7254 Dmel_CG7254	Alpha-1,4 glucan phosphorylase (EC 2.4.1.1)	42620	Glycogen phosphorylase(GlyP)	33386	FBgn0004507	tr|A4UZZ4|A4UZZ4_DROMEAlpha-1,4glucanphosphorylaseOS=DrosophilamelanogasterGN=GlyPPE=1SV=1;sp|Q9XTL9|PYG_DROMEGlycogenphosphorylaseOS=DrosophilamelanogasterGN=GlyPPE=2SV=2	64	64	64	74.8	74.8	74.8	By MS/MS	By MS/MS	By MS/MS	By MS/MS	By MS/MS	By MS/MS	By MS/MS	By MS/MS	By MS/MS	By MS/MS	By MS/MS	By MS/MS	By MS/MS	By MS/MS	By MS/MS	By MS/MS	By MS/MS	By MS/MS	By MS/MS	By MS/MS	By MS/MS	By MS/MS	By MS/MS	By MS/MS	By MS/MS	By MS/MS	By MS/MS	By MS/MS	By MS/MS	By MS/MS	2.3601e+09	2.359e+09	2.2613e+09	2.3093e+09	2.4554e+09
O62619	PyK	PyK CG7070	Pyruvate kinase (PK) (EC 2.7.1.40)	36264	Pyruvate kinase(PyK)	42620	FBgn0267385	sp|O62619-2|KPYK_DROMEIsoformBofPyruvatekinaseOS=DrosophilamelanogasterGN=PyK	39	39	1	84.4	84.4	2.5	By MS/MS	By MS/MS	By MS/MS	By MS/MS	By MS/MS	By MS/MS	By MS/MS	By MS/MS	By MS/MS	By MS/MS	By MS/MS	By MS/MS	By MS/MS	By MS/MS	By MS/MS	By MS/MS	By MS/MS	By MS/MS	By MS/MS	By MS/MS	By MS/MS	By MS/MS	By MS/MS	By MS/MS	By MS/MS	By MS/MS	By MS/MS	By MS/MS	By MS/MS	By MS/MS	3.5978e+09	3.5877e+09	3.5418e+09	3.3053e+09	3.6788e+09
A0A0B4KFE9	Mtor	Mtor CG8274 Dmel_CG8274	Megator, isoform B	35418	Megator(Mtor)	36264	FBgn0013756	tr|A0A0B4KFE9|A0A0B4KFE9_DROMEMegator,isoformBOS=DrosophilamelanogasterGN=MtorPE=1SV=1;sp|A1Z8P9|TPR_DROMENucleoproteinTPROS=DrosophilamelanogasterGN=MtorPE=1SV=1	126	126	125	54.6	54.6	54.4	By MS/MS	By MS/MS	By MS/MS	By MS/MS	By MS/MS	By MS/MS	By MS/MS	By MS/MS	By MS/MS	By MS/MS	By MS/MS	By MS/MS	By MS/MS	By MS/MS	By MS/MS	By MS/MS	By MS/MS	By MS/MS	By MS/MS	By MS/MS	By MS/MS	By MS/MS	By MS/MS	By MS/MS	By MS/MS	By MS/MS	By MS/MS	By MS/MS	By MS/MS	By MS/MS	2.0847e+09	2.0258e+09	1.9671e+09	1.9933e+09	2.1745e+09
O16043	Df31	Df31 anon-EST:fe1A4 anon-EST:Liang-1.46 anon-EST:Posey126 anon-WO0153538.53 anon1A4 BEST:LD04967 clone 1.46 DF 31 DF31 Dmel\CG2207 l(2)k05815 LD04967 CG2207 Dmel_CG2207	Anon1A4 (Decondensation factor 31, isoform A) (Decondensation factor 31, isoform B) (Decondensation factor 31, isoform F) (LD21289p)	38045	Decondensation factor 31(Df31)	35418	FBgn0022893	tr|O16043|O16043_DROMEAnon1A4OS=DrosophilamelanogasterGN=Df31PE=1SV=1	35	35	35	100	100	100	By MS/MS	By MS/MS	By MS/MS	By MS/MS	By MS/MS	By MS/MS	By MS/MS	By MS/MS	By MS/MS	By MS/MS	By MS/MS	By MS/MS	By MS/MS	By MS/MS	By MS/MS	By MS/MS	By MS/MS	By MS/MS	By MS/MS	By MS/MS	By MS/MS	By MS/MS	By MS/MS	By MS/MS	By MS/MS	By MS/MS	By MS/MS	By MS/MS	By MS/MS	By MS/MS	1.4158e+10	1.2089e+10	1.3275e+10	1.4075e+10	1.4649e+10
Q9W0S7	Tudor-SN	Tudor-SN Dmel\CG7008 dP100 p100 SND1 TSN TSN-1 TUDOR-SN tudor-SN CG7008 Dmel_CG7008	LD20211p (Tudor staphylococcal nuclease, isoform A) (EC 3.1.-.-) (Tudor staphylococcal nuclease, isoform B)	33782	Tudor staphylococcal nuclease(Tudor-SN)	38045	FBgn0035121	tr|Q9W0S7|Q9W0S7_DROMELD20211pOS=DrosophilamelanogasterGN=Tudor-SNPE=1SV=1;tr|Q8T0F1|Q8T0F1_DROMELD06532pOS=DrosophilamelanogasterGN=Tudor-SNPE=2SV=1	68	68	68	77.6	77.6	77.6	By MS/MS	By MS/MS	By MS/MS	By MS/MS	By MS/MS	By MS/MS	By MS/MS	By MS/MS	By MS/MS	By MS/MS	By MS/MS	By MS/MS	By MS/MS	By MS/MS	By MS/MS	By MS/MS	By MS/MS	By MS/MS	By MS/MS	By MS/MS	By MS/MS	By MS/MS	By MS/MS	By MS/MS	By MS/MS	By MS/MS	By MS/MS	By MS/MS	By MS/MS	By MS/MS	3.4653e+09	3.3107e+09	3.4187e+09	3.2517e+09	3.4318e+09
M9NE89	Lam	Lam 2459 74 76 D5 D[[m0]] Dm Dm(0) Dm0 Dm1 Dm2 Dm[[0]] Dm[[1]] Dm[[2]] Dm[[mit]] DM[[O]] Dm[[o]] Dmel\CG6944 DmLamin DmO Dmo jf27 l(2)04643 l(2)25Ec l(2)gdh-7 l(2)gdh7 l(2)jf27 LAM lam Lam Dm[[0]] Lam(Dm0) Lam[[Dm0]] LamDm LamDm0 lamDm0 LamDm[[0]] lamDm[[0]] LamDm[[o]] lamin Lamin B lamin B lamin Dm0 Lamin Dm[[0]] lamin Dm[[0]] lamin-B misg nlam CG6944 Dmel_CG6944	Lamin, isoform B (Lamin, isoform C) (Lamin, isoform D)	3848	Lamin(Lam)	33782	FBgn0002525	tr|M9NE89|M9NE89_DROMELamin,isoformBOS=DrosophilamelanogasterGN=LamPE=4SV=1;sp|P08928|LAM0_DROMELaminDm0OS=DrosophilamelanogasterGN=LamPE=1SV=4	64	64	63	81	81	79.1	By MS/MS	By MS/MS	By MS/MS	By MS/MS	By MS/MS	By MS/MS	By MS/MS	By MS/MS	By MS/MS	By MS/MS	By MS/MS	By MS/MS	By MS/MS	By MS/MS	By MS/MS	By MS/MS	By MS/MS	By MS/MS	By MS/MS	By MS/MS	By MS/MS	By MS/MS	By MS/MS	By MS/MS	By MS/MS	By MS/MS	By MS/MS	By MS/MS	By MS/MS	By MS/MS	5.9818e+09	6.131e+09	6.0196e+09	5.9286e+09	6.3157e+09
P04264	KRT1	KRT1 KRTA	Keratin, type II cytoskeletal 1 (67 kDa cytokeratin) (Cytokeratin-1) (CK-1) (Hair alpha protein) (Keratin-1) (K1) (Type-II keratin Kb1)	39078	keratin 1(KRT1)	3848	Unidentified	CON__P04264	58	53	38	73.6	71.7	59.9	By MS/MS	By MS/MS	By MS/MS	By MS/MS	By MS/MS	By MS/MS	By MS/MS	By MS/MS	By MS/MS	By MS/MS	By MS/MS	By MS/MS	By MS/MS	By MS/MS	By MS/MS	By MS/MS	By MS/MS	By MS/MS	By MS/MS	By MS/MS	By MS/MS	By MS/MS	By MS/MS	By MS/MS	By MS/MS	By MS/MS	By MS/MS	By MS/MS	By MS/MS	By MS/MS	9.3069e+09	6.2202e+09	9.2444e+09	2.8841e+10	1.1241e+10
X2JC82	Hsp27	Hsp27 26 27 27K 28 anon-WO0140519.69 Dhsp27 Dmel23.6 Dmel\CG4466 DmHSP27 DmHsp27 Hsp 27 hsp 27 hsp-27 hsp26 HSP27 hsp27 HSP28 Hsp28 hsp28 small hsp locus 67B CG4466 Dmel_CG4466	Heat shock protein 27, isoform B	32045	Heat shock protein 27(Hsp27)	39078	FBgn0001226	tr|X2JC82|X2JC82_DROMEHeatshockprotein27,isoformBOS=DrosophilamelanogasterGN=Hsp27PE=3SV=1;sp|P02518|HSP27_DROMEHeatshockprotein27OS=DrosophilamelanogasterGN=Hsp27PE=1SV=2	24	24	24	89.7	89.7	89.7	By MS/MS	By MS/MS	By MS/MS	By MS/MS	By MS/MS	By MS/MS	By MS/MS	By MS/MS	By MS/MS	By MS/MS	By MS/MS	By MS/MS	By MS/MS	By MS/MS	By MS/MS	By MS/MS	By MS/MS	By MS/MS	By MS/MS	By MS/MS	By MS/MS	By MS/MS	By MS/MS	By MS/MS	By MS/MS	By MS/MS	By MS/MS	By MS/MS	By MS/MS	By MS/MS	1.2732e+10	1.2351e+10	1.2991e+10	1.2804e+10	1.2651e+10
C7LA94	Unidentified		FI05241p	41027	Heat shock protein 60(Hsp60)	32045	FBgn0015245	tr|C7LA94|C7LA94_DROMEFI05241pOS=DrosophilamelanogasterPE=2SV=1;sp|O02649|CH60_DROME60kDaheatshockprotein,mitochondrialOS=DrosophilamelanogasterGN=Hsp60PE=1SV=3	50	50	37	79.4	79.4	56.5	By MS/MS	By MS/MS	By MS/MS	By MS/MS	By MS/MS	By MS/MS	By MS/MS	By MS/MS	By MS/MS	By MS/MS	By MS/MS	By MS/MS	By MS/MS	By MS/MS	By MS/MS	By MS/MS	By MS/MS	By MS/MS	By MS/MS	By MS/MS	By MS/MS	By MS/MS	By MS/MS	By MS/MS	By MS/MS	By MS/MS	By MS/MS	By MS/MS	By MS/MS	By MS/MS	3.561e+09	3.2335e+09	3.2349e+09	3.0831e+09	3.3257e+09
Q9VHN7	anon-WO0118547.344	anon-WO0118547.344 Dmel\CG8036 CG8036 Dmel_CG8036	CG8036, isoform B (CG8036, isoform C) (LP07963p)	39878	CG8036 gene product from transcript CG8036-RB(CG8036)	41027	FBgn0037607	tr|Q9VHN7|Q9VHN7_DROMECG8036,isoformBOS=DrosophilamelanogasterGN=CG8036PE=1SV=3;tr|Q7KSU6|Q7KSU6_DROMECG8036,isoformDOS=DrosophilamelanogasterGN=CG8036PE=1SV=1	45	45	40	81.8	81.8	77.5	By MS/MS	By MS/MS	By MS/MS	By MS/MS	By MS/MS	By MS/MS	By MS/MS	By MS/MS	By MS/MS	By MS/MS	By MS/MS	By MS/MS	By MS/MS	By MS/MS	By MS/MS	By MS/MS	By MS/MS	By MS/MS	By MS/MS	By MS/MS	By MS/MS	By MS/MS	By MS/MS	By MS/MS	By MS/MS	By MS/MS	By MS/MS	By MS/MS	By MS/MS	By MS/MS	3.8948e+09	3.6879e+09	3.9874e+09	3.7609e+09	4.0179e+09
Q9VVA4	Dmel\CG9674	Dmel\CG9674 CG9674 Dmel_CG9674	CG9674, isoform A (EC 1.4.1.14) (CG9674, isoform D) (GH26789p)	34264	CG9674 gene product from transcript CG9674-RD(CG9674)	39878	FBgn0036663	tr|Q9VVA4|Q9VVA4_DROMECG9674,isoformAOS=DrosophilamelanogasterGN=Dmel\CG9674PE=1SV=2;tr|M9PCU8|M9PCU8_DROMECG9674,isoformEOS=DrosophilamelanogasterGN=Dmel\CG9674PE=1SV=1	98	98	1	53.8	53.8	0.3	By MS/MS	By MS/MS	By MS/MS	By MS/MS	By MS/MS	By MS/MS	By MS/MS	By MS/MS	By MS/MS	By MS/MS	By MS/MS	By MS/MS	By MS/MS	By MS/MS	By MS/MS	By MS/MS	By MS/MS	By MS/MS	By MS/MS	By MS/MS	By MS/MS	By MS/MS	By MS/MS	By MS/MS	By MS/MS	By MS/MS	By MS/MS	By MS/MS	By MS/MS	By MS/MS	1.9554e+09	2.0364e+09	1.901e+09	1.8603e+09	1.9406e+09
Q9VLB7	Gdi	Gdi dGDI Dmel\CG4422 GDI GdI l(2)N7-3 lincRNA.S746 N7-3 rab GDI CG4422 Dmel_CG4422	Rab GDP dissociation inhibitor	31838	GDP dissociation inhibitor(Gdi)	34264	FBgn0004868	tr|Q9VLB7|Q9VLB7_DROMERabGDPdissociationinhibitorOS=DrosophilamelanogasterGN=GdiPE=1SV=1;tr|Q24349|Q24349_DROMERabGDPdissociationinhibitorOS=DrosophilamelanogasterGN=GdiPE=2SV=1	35	35	35	88.3	88.3	88.3	By MS/MS	By MS/MS	By MS/MS	By MS/MS	By MS/MS	By MS/MS	By MS/MS	By MS/MS	By MS/MS	By MS/MS	By MS/MS	By MS/MS	By MS/MS	By MS/MS	By MS/MS	By MS/MS	By MS/MS	By MS/MS	By MS/MS	By MS/MS	By MS/MS	By MS/MS	By MS/MS	By MS/MS	By MS/MS	By MS/MS	By MS/MS	By MS/MS	By MS/MS	By MS/MS	4.5655e+09	4.9789e+09	4.6511e+09	4.6746e+09	4.6787e+09
Q9W392	CCT2	CCT2 Cct2 Dmel\CG7033 Q8IRM8_DROME Q9W392_DROME SD02216p TCP-1beta Tcp1-beta TCP1beta CG7033 Dmel_CG7033	CG7033 (SD02216p)	43765	CG7033 gene product from transcript CG7033-RA(CG7033)	31838	FBgn0030086	tr|Q9W392|Q9W392_DROMECG7033OS=DrosophilamelanogasterGN=CCT2PE=1SV=2	43	43	43	81.1	81.1	81.1	By MS/MS	By MS/MS	By MS/MS	By MS/MS	By MS/MS	By MS/MS	By MS/MS	By MS/MS	By MS/MS	By MS/MS	By MS/MS	By MS/MS	By MS/MS	By MS/MS	By MS/MS	By MS/MS	By MS/MS	By MS/MS	By MS/MS	By MS/MS	By MS/MS	By MS/MS	By MS/MS	By MS/MS	By MS/MS	By MS/MS	By MS/MS	By MS/MS	By MS/MS	By MS/MS	3.0169e+09	2.8257e+09	2.8287e+09	2.7476e+09	2.9015e+09
Q8IMF5	Map205	Map205 205-kDa MAP 205K MAP 205kD MAP 205kDa MAP Dmel\CG1483 MAP205 map205 MAP4 CG1483 Dmel_CG1483	Microtubule-associated protein 205, isoform B	44149	Microtubule-associated protein 205(Map205)	43765	FBgn0002645	tr|Q8IMF5|Q8IMF5_DROMEMicrotubule-associatedprotein205,isoformBOS=DrosophilamelanogasterGN=Map205PE=1SV=1;sp|P23226|MA205_DROME205kDamicrotubule-associatedproteinOS=DrosophilamelanogasterGN=Map205PE=1SV=2;sp|P23226-3|MA205_DROMEIsoformB3of205kDamicrotubule-associatedproteinOS=DrosophilamelanogasterGN=Map205	61	61	9	65.5	65.5	8.6	By MS/MS	By MS/MS	By MS/MS	By MS/MS	By MS/MS	By MS/MS	By MS/MS	By MS/MS	By MS/MS	By MS/MS	By MS/MS	By MS/MS	By MS/MS	By MS/MS	By MS/MS	By MS/MS	By MS/MS	By MS/MS	By MS/MS	By MS/MS	By MS/MS	By MS/MS	By MS/MS	By MS/MS	By MS/MS	By MS/MS	By MS/MS	By MS/MS	By MS/MS	By MS/MS	3.8603e+09	3.7846e+09	3.6123e+09	3.5688e+09	3.6783e+09
Q9VIE8	Acon	Acon acon ACON-1 AconM BEST:GH10550 Dmel\CG9244 FBgn0010100 hsp60 i204 i59 l(2)07054 M-Acon m-Acon m-acon mAc mACON mAcon CG9244 Dmel_CG9244	Aconitate hydratase, mitochondrial (Aconitase) (EC 4.2.1.-)	43354	Aconitase(Acon)	44149	FBgn0010100	tr|Q9VIE8|Q9VIE8_DROMEAconitatehydratase,mitochondrialOS=DrosophilamelanogasterGN=AconPE=1SV=2	54	54	46	71	71	62.6	By MS/MS	By MS/MS	By MS/MS	By MS/MS	By MS/MS	By MS/MS	By MS/MS	By MS/MS	By MS/MS	By MS/MS	By MS/MS	By MS/MS	By MS/MS	By MS/MS	By MS/MS	By MS/MS	By MS/MS	By MS/MS	By MS/MS	By MS/MS	By MS/MS	By MS/MS	By MS/MS	By MS/MS	By MS/MS	By MS/MS	By MS/MS	By MS/MS	By MS/MS	By MS/MS	2.9976e+09	2.7731e+09	2.92e+09	2.8032e+09	2.7478e+09
Q9VAY2	Gp93	Gp93 CT17486 dGRP94 Dmel\CG5520 GP93 gp93 Hsp90 HSP90B1 p93 Q9VAY2 CG5520 Dmel_CG5520	Glycoprotein 93 (LD23641p)	36760	Glycoprotein 93(Gp93)	43354	FBgn0039562	tr|Q9VAY2|Q9VAY2_DROMEGlycoprotein93OS=DrosophilamelanogasterGN=Gp93PE=1SV=1	62	62	61	67.9	67.9	67.9	By MS/MS	By MS/MS	By MS/MS	By MS/MS	By MS/MS	By MS/MS	By MS/MS	By MS/MS	By MS/MS	By MS/MS	By MS/MS	By MS/MS	By MS/MS	By MS/MS	By MS/MS	By MS/MS	By MS/MS	By MS/MS	By MS/MS	By MS/MS	By MS/MS	By MS/MS	By MS/MS	By MS/MS	By MS/MS	By MS/MS	By MS/MS	By MS/MS	By MS/MS	By MS/MS	3.5602e+09	3.4467e+09	3.565e+09	3.3901e+09	3.3531e+09
Q7KN85	ATPCL	ATPCL CG8322 Dmel_CG8322	ATP-citrate synthase (EC 2.3.3.8) (ATP-citrate (pro-S-)-lyase) (Citrate cleavage enzyme)	40174	ATP citrate lyase(ATPCL)	36760	FBgn0020236	tr|Q7KN85|Q7KN85_DROMEATP-citratesynthaseOS=DrosophilamelanogasterGN=ATPCLPE=1SV=1;tr|Q6AWP8|Q6AWP8_DROMEATP-citratesynthaseOS=DrosophilamelanogasterPE=2SV=1	62	62	3	72.8	72.8	3.9	By MS/MS	By MS/MS	By MS/MS	By MS/MS	By MS/MS	By MS/MS	By MS/MS	By MS/MS	By MS/MS	By MS/MS	By MS/MS	By MS/MS	By MS/MS	By MS/MS	By MS/MS	By MS/MS	By MS/MS	By MS/MS	By MS/MS	By MS/MS	By MS/MS	By MS/MS	By MS/MS	By MS/MS	By MS/MS	By MS/MS	By MS/MS	By MS/MS	By MS/MS	By MS/MS	2.308e+09	2.3299e+09	2.3057e+09	2.1124e+09	2.357e+09
Q9VW54	Rpn1	Rpn1 BcDNA:LD21723 Dmel\CG7762 p97 RPN1 S2 CG7762 Dmel_CG7762	26S proteasome non-ATPase regulatory subunit 2	32518	Regulatory particle non-ATPase 1(Rpn1)	40174	FBgn0028695	tr|Q9VW54|Q9VW54_DROME26Sproteasomeregulatorycomplexsubunitp97OS=DrosophilamelanogasterGN=Rpn1PE=1SV=2	56	56	56	75.2	75.2	75.2	By MS/MS	By MS/MS	By MS/MS	By MS/MS	By MS/MS	By MS/MS	By MS/MS	By MS/MS	By MS/MS	By MS/MS	By MS/MS	By MS/MS	By MS/MS	By MS/MS	By MS/MS	By MS/MS	By MS/MS	By MS/MS	By MS/MS	By MS/MS	By MS/MS	By MS/MS	By MS/MS	By MS/MS	By MS/MS	By MS/MS	By MS/MS	By MS/MS	By MS/MS	By MS/MS	2.0047e+09	1.9554e+09	2.0704e+09	2.0043e+09	2.0308e+09
Q9VXQ5	CCT6	CCT6 Dmel\CG8231 L(1)g0022 l(1)G0022 l(1)G0027 l(1)G0057 Q9VXQ5_DROME Rcd3 TCP-1-zeta Tcp-1-zeta TCP-1zeta Tcp-1zeta TCP1zeta TCPzeta CG8231 Dmel_CG8231	GH13725p (T-cp1zeta)	43449	T-cp1zeta(Tcp-1zeta)	32518	FBgn0027329	tr|Q9VXQ5|Q9VXQ5_DROMEGH13725pOS=DrosophilamelanogasterGN=CCT6PE=1SV=1	46	46	46	86.7	86.7	86.7	By MS/MS	By MS/MS	By MS/MS	By MS/MS	By MS/MS	By MS/MS	By MS/MS	By MS/MS	By MS/MS	By MS/MS	By MS/MS	By MS/MS	By MS/MS	By MS/MS	By MS/MS	By MS/MS	By MS/MS	By MS/MS	By MS/MS	By MS/MS	By MS/MS	By MS/MS	By MS/MS	By MS/MS	By MS/MS	By MS/MS	By MS/MS	By MS/MS	By MS/MS	By MS/MS	2.5052e+09	2.3221e+09	2.4361e+09	2.3816e+09	2.5214e+09
A0A0B4KHE9	Rpn2	Rpn2 11888 Dmel\CG11888 dRpn2 p110 PSMC1 RPN2 rpn2 S1 CG11888 Dmel_CG11888	26S proteasome non-ATPase regulatory subunit 1	34170	Regulatory particle non-ATPase 2(Rpn2)	43449	FBgn0028692	tr|A0A0B4KHE9|A0A0B4KHE9_DROMERegulatoryparticlenon-ATPase2,isoformCOS=DrosophilamelanogasterGN=Rpn2PE=4SV=1;sp|Q9V3P6|PSMD1_DROME26Sproteasomenon-ATPaseregulatorysubunit1OS=DrosophilamelanogasterGN=Rpn2PE=1SV=1;tr|A0A0B4KI10|A0A0B4KI10_DROMERegulatoryparticlenon-ATPase2,isoformBOS=DrosophilamelanogasterGN=Rpn2PE=4SV=1;sp|Q9V3P6-2|PSMD1_DROMEIsoformBof26Sproteasomenon-ATPaseregulatorysubunit1OS=D…	59	59	59	66.7	66.7	66.7	By MS/MS	By MS/MS	By MS/MS	By MS/MS	By MS/MS	By MS/MS	By MS/MS	By MS/MS	By MS/MS	By MS/MS	By MS/MS	By MS/MS	By MS/MS	By MS/MS	By MS/MS	By MS/MS	By MS/MS	By MS/MS	By MS/MS	By MS/MS	By MS/MS	By MS/MS	By MS/MS	By MS/MS	By MS/MS	By MS/MS	By MS/MS	By MS/MS	By MS/MS	By MS/MS	1.9534e+09	2.0347e+09	1.9272e+09	1.8208e+09	1.9053e+09
Q86BM5	Akap200	Akap200 Akap 200 AKAP200 akap200 anon-WO0118547.134 anon-WO0118547.213 BcDNA:LP02734 DAKAP200 Dmel\CG13388 dpo EP(2)2254 MESR2 CG13388 Dmel_CG13388	A kinase anchor protein 200, isoform D (A kinase anchor protein 200, isoform G)	37205	A kinase anchor protein 200(Akap200)	34170	FBgn0027932	tr|Q86BM5|Q86BM5_DROMEAkinaseanchorprotein200,isoformDOS=DrosophilamelanogasterGN=Akap200PE=1SV=1	43	43	5	61.9	61.9	11.4	By MS/MS	By MS/MS	By MS/MS	By MS/MS	By MS/MS	By MS/MS	By MS/MS	By MS/MS	By MS/MS	By MS/MS	By MS/MS	By MS/MS	By MS/MS	By MS/MS	By MS/MS	By MS/MS	By MS/MS	By MS/MS	By MS/MS	By MS/MS	By MS/MS	By MS/MS	By MS/MS	By MS/MS	By MS/MS	By MS/MS	By MS/MS	By MS/MS	By MS/MS	By MS/MS	1.3107e+10	1.2724e+10	1.232e+10	1.1766e+10	1.3166e+10
Q9V8R9	cora	cora CG11949	Protein 4.1 homolog (Protein coracle)	37070	coracle(cora)	37205	FBgn0010434	sp|Q9V8R9|41_DROMEProtein4.1homologOS=DrosophilamelanogasterGN=coraPE=1SV=1;tr|A0A0B4LG23|A0A0B4LG23_DROMECoracle,isoformGOS=DrosophilamelanogasterGN=coraPE=1SV=1;tr|A0A0B4LFX4|A0A0B4LFX4_DROMECoracle,isoformFOS=DrosophilamelanogasterGN=coraPE=1SV=1	84	84	38	59.1	59.1	27.6	By MS/MS	By MS/MS	By MS/MS	By MS/MS	By MS/MS	By MS/MS	By MS/MS	By MS/MS	By MS/MS	By MS/MS	By MS/MS	By MS/MS	By MS/MS	By MS/MS	By MS/MS	By MS/MS	By MS/MS	By MS/MS	By MS/MS	By MS/MS	By MS/MS	By MS/MS	By MS/MS	By MS/MS	By MS/MS	By MS/MS	By MS/MS	By MS/MS	By MS/MS	By MS/MS	1.6839e+09	1.6779e+09	1.6415e+09	1.6458e+09	1.7402e+09
P21187	pAbp	pAbp CG5119	Polyadenylate-binding protein (PABP) (Poly(A)-binding protein)	43839	CG5119 gene product from transcript CG5119-RC(pAbp)	37070	FBgn0265297	sp|P21187|PABP_DROMEPolyadenylate-bindingproteinOS=DrosophilamelanogasterGN=pAbpPE=1SV=3	33	33	33	69.4	69.4	69.4	By MS/MS	By MS/MS	By MS/MS	By MS/MS	By MS/MS	By MS/MS	By MS/MS	By MS/MS	By MS/MS	By MS/MS	By MS/MS	By MS/MS	By MS/MS	By MS/MS	By MS/MS	By MS/MS	By MS/MS	By MS/MS	By MS/MS	By MS/MS	By MS/MS	By MS/MS	By MS/MS	By MS/MS	By MS/MS	By MS/MS	By MS/MS	By MS/MS	By MS/MS	By MS/MS	2.4649e+09	2.484e+09	2.45e+09	2.4275e+09	2.4358e+09
O61380	eIF4G1	eIF4G1 deIF4G Dmel\CG10811 eIF-4G EIF4G Eif4G eIF4G eIF4g eIF4G-RA p200 CG10811 Dmel_CG10811	Eukaryotic translation initiation factor 4G, isoform A (Eukaryotic translation initiation factor 4G, isoform C) (FI02056p) (Translation initiation factor eIF4G)	39002	eukaryotic translation initiation factor 4G(eIF4G)	43839	FBgn0023213	tr|O61380|O61380_DROMEEukaryotictranslationinitiationfactor4G,isoformAOS=DrosophilamelanogasterGN=eIF4G1PE=1SV=3;tr|A8DZ29|A8DZ29_DROMEEukaryotictranslationinitiationfactor4G,isoformBOS=DrosophilamelanogasterGN=eIF4G1PE=1SV=1;tr|Q7YU50|Q7YU50_DROMERE51676pOS=DrosophilamelanogasterGN=eIF4G1PE=2SV=1	74	74	73	53.9	53.9	53.5	By MS/MS	By MS/MS	By MS/MS	By MS/MS	By MS/MS	By MS/MS	By MS/MS	By MS/MS	By MS/MS	By MS/MS	By MS/MS	By MS/MS	By MS/MS	By MS/MS	By MS/MS	By MS/MS	By MS/MS	By MS/MS	By MS/MS	By MS/MS	By MS/MS	By MS/MS	By MS/MS	By MS/MS	By MS/MS	By MS/MS	By MS/MS	By MS/MS	By MS/MS	By MS/MS	1.3678e+09	1.2297e+09	1.2929e+09	1.2775e+09	1.3675e+09
A4V1N8	Prm	Prm 0106 05 Dmel\CG5939 FBgn0003149 l(3)10631 l(3)S010605 mPM Para PM pm prm Prm-RA CG5939 Dmel_CG5939	FI03688p (Paramyosin, isoform B)	41054	Paramyosin(Prm)	39002	FBgn0003149	tr|A4V1N8|A4V1N8_DROMEFI03688pOS=DrosophilamelanogasterGN=PrmPE=1SV=1;sp|P35415|MYSP1_DROMEParamyosin,longformOS=DrosophilamelanogasterGN=PrmPE=1SV=1	73	73	73	76.1	76.1	76.1	By MS/MS	By MS/MS	By MS/MS	By MS/MS	By MS/MS	By MS/MS	By MS/MS	By MS/MS	By MS/MS	By MS/MS	By MS/MS	By MS/MS	By MS/MS	By MS/MS	By MS/MS	By MS/MS	By MS/MS	By MS/MS	By MS/MS	By MS/MS	By MS/MS	By MS/MS	By MS/MS	By MS/MS	By MS/MS	By MS/MS	By MS/MS	By MS/MS	By MS/MS	By MS/MS	3.5191e+09	3.6065e+09	3.088e+09	2.8086e+09	2.9225e+09
Q9VHL2	CCT7	CCT7 Cct7 Dmel\CG8351 Q9VHL2_DROME Tcp-1-eta1 Tcp-1eta tcp-1eta TCP1eta tcp1eta TCPeta CG8351 Dmel_CG8351	LD47396p (Tcp-1eta)	31166	CG8351 gene product from transcript CG8351-RA(Tcp-1eta)	41054	FBgn0037632	tr|Q9VHL2|Q9VHL2_DROMELD47396pOS=DrosophilamelanogasterGN=CCT7PE=1SV=2	45	45	45	86.4	86.4	86.4	By MS/MS	By MS/MS	By MS/MS	By MS/MS	By MS/MS	By MS/MS	By MS/MS	By MS/MS	By MS/MS	By MS/MS	By MS/MS	By MS/MS	By MS/MS	By MS/MS	By MS/MS	By MS/MS	By MS/MS	By MS/MS	By MS/MS	By MS/MS	By MS/MS	By MS/MS	By MS/MS	By MS/MS	By MS/MS	By MS/MS	By MS/MS	By MS/MS	By MS/MS	By MS/MS	2.8292e+09	2.6886e+09	2.7631e+09	2.4972e+09	2.7875e+09
P18091	Actn	Actn fliA l(1)2Cb CG4376	Alpha-actinin, sarcomeric (F-actin cross-linking protein)	32199	alpha actinin(Actn)	31166	FBgn0000667	sp|P18091-5|ACTN_DROMEIsoformAofAlpha-actinin,sarcomericOS=DrosophilamelanogasterGN=Actn;sp|P18091-2|ACTN_DROMEIsoformNon-muscleofAlpha-actinin,sarcomericOS=DrosophilamelanogasterGN=Actn;tr|F0JAG6|F0JAG6_DROMEAlphaactinin,isoformFOS=DrosophilamelanogasterGN=ActnPE=1SV=1;sp|P18091|ACTN_DROMEAlpha-actinin,sarcomericOS=DrosophilamelanogasterGN=ActnPE=1SV=2	64	64	3	72.7	72.7	4.6	By MS/MS	By MS/MS	By MS/MS	By MS/MS	By MS/MS	By MS/MS	By MS/MS	By MS/MS	By MS/MS	By MS/MS	By MS/MS	By MS/MS	By MS/MS	By MS/MS	By MS/MS	By MS/MS	By MS/MS	By MS/MS	By MS/MS	By MS/MS	By MS/MS	By MS/MS	By MS/MS	By MS/MS	By MS/MS	By MS/MS	By MS/MS	By MS/MS	By MS/MS	By MS/MS	1.9965e+09	1.967e+09	1.8142e+09	1.7428e+09	1.9014e+09
Q9TWZ1	Unidentified		Protein disulfide-isomerase (EC 5.3.4.1)	33781	Unidentified	Unidentified	Unidentified	tr|Q9TWZ1|Q9TWZ1_DROMEProteindisulfide-isomeraseOS=DrosophilamelanogasterPE=3SV=1	45	45	3	72.4	72.4	4.5	By MS/MS	By MS/MS	By MS/MS	By MS/MS	By MS/MS	By MS/MS	By MS/MS	By MS/MS	By MS/MS	By MS/MS	By MS/MS	By MS/MS	By MS/MS	By MS/MS	By MS/MS	By MS/MS	By MS/MS	By MS/MS	By MS/MS	By MS/MS	By MS/MS	By MS/MS	By MS/MS	By MS/MS	By MS/MS	By MS/MS	By MS/MS	By MS/MS	By MS/MS	By MS/MS	4.9307e+09	4.987e+09	4.934e+09	4.723e+09	4.4557e+09
P11995	Lsp1alpha	Lsp1alpha LSP1-a CG2559	Larval serum protein 1 alpha chain (Hexamerin-1-alpha)	36308	Larval serum protein 1 alpha(Lsp1alpha)	32199	FBgn0002562	sp|P11995|LSP1A_DROMELarvalserumprotein1alphachainOS=DrosophilamelanogasterGN=Lsp1alphaPE=2SV=3	50	38	38	62.6	51.2	51.2	By MS/MS	By MS/MS	By MS/MS	By MS/MS	By MS/MS	By MS/MS	By MS/MS	By MS/MS	By MS/MS	By MS/MS	By MS/MS	By MS/MS	By MS/MS	By MS/MS	By MS/MS	By MS/MS	By MS/MS	By MS/MS	By MS/MS	By MS/MS	By MS/MS	By MS/MS	By MS/MS	By MS/MS	By MS/MS	By MS/MS	By MS/MS	By MS/MS	By MS/MS	By MS/MS	1.5175e+09	1.3459e+09	1.3005e+09	1.3359e+09	1.3792e+09
Q27268	Hel25E	Hel25E Dbp25F hel WM6 CG7269	ATP-dependent RNA helicase WM6 (DEAD box protein UAP56) (Dmrnahel) (EC 3.6.4.13) (HEL/UAP56)	45961	Helicase at 25E(Hel25E)	33781	FBgn0014189	sp|Q27268|DX39B_DROMEATP-dependentRNAhelicaseWM6OS=DrosophilamelanogasterGN=Hel25EPE=1SV=1;tr|M9PC90|M9PC90_DROMEHelicaseat25E,isoformDOS=DrosophilamelanogasterGN=Hel25EPE=1SV=1	28	28	28	76.2	76.2	76.2	By MS/MS	By MS/MS	By MS/MS	By MS/MS	By MS/MS	By MS/MS	By MS/MS	By MS/MS	By MS/MS	By MS/MS	By MS/MS	By MS/MS	By MS/MS	By MS/MS	By MS/MS	By MS/MS	By MS/MS	By MS/MS	By MS/MS	By MS/MS	By MS/MS	By MS/MS	By MS/MS	By MS/MS	By MS/MS	By MS/MS	By MS/MS	By MS/MS	By MS/MS	By MS/MS	2.6895e+09	2.6828e+09	2.8992e+09	2.6973e+09	2.966e+09
Q7KKI0	CCT5	CCT5 Cct5 CG8439 Dmel_CG8439	GM12270p (T-complex chaperonin 5, isoform A) (EC 3.6.1.3)	3849	T-complex Chaperonin 5(Cct5)	36308	FBgn0010621	tr|Q7KKI0|Q7KKI0_DROMEGM12270pOS=DrosophilamelanogasterGN=CCT5PE=1SV=1;tr|A1Z8U4|A1Z8U4_DROMET-complexchaperonin5,isoformBOS=DrosophilamelanogasterGN=CCT5PE=1SV=1;tr|C8VV32|C8VV32_DROMEAT19618p(Fragment)OS=DrosophilamelanogasterGN=Cct5-RBPE=2SV=1	39	39	39	81.4	81.4	81.4	By MS/MS	By MS/MS	By MS/MS	By MS/MS	By MS/MS	By MS/MS	By MS/MS	By MS/MS	By MS/MS	By MS/MS	By MS/MS	By MS/MS	By MS/MS	By MS/MS	By MS/MS	By MS/MS	By MS/MS	By MS/MS	By MS/MS	By MS/MS	By MS/MS	By MS/MS	By MS/MS	By MS/MS	By MS/MS	By MS/MS	By MS/MS	By MS/MS	By MS/MS	By MS/MS	2.1677e+09	2.0499e+09	1.9569e+09	2.0067e+09	2.0882e+09
P41073	Pep	Pep CG6143	Zinc finger protein on ecdysone puffs	35070	Protein on ecdysone puffs(Pep)	45961	FBgn0004401	sp|P41073|PEP_DROMEZincfingerproteinonecdysonepuffsOS=DrosophilamelanogasterGN=PepPE=1SV=1;tr|M9NG39|M9NG39_DROMEProteinonecdysonepuffs,isoformDOS=DrosophilamelanogasterGN=PepPE=1SV=1;sp|P41073-3|PEP_DROMEIsoformCofZincfingerproteinonecdysonepuffsOS=DrosophilamelanogasterGN=Pep;tr|D5AEL0|D5AEL0_DROMERE25356pOS=DrosophilamelanogasterPE=2SV=1	54	54	54	52.1	52.1	52.1	By MS/MS	By MS/MS	By MS/MS	By MS/MS	By MS/MS	By MS/MS	By MS/MS	By MS/MS	By MS/MS	By MS/MS	By MS/MS	By MS/MS	By MS/MS	By MS/MS	By MS/MS	By MS/MS	By MS/MS	By MS/MS	By MS/MS	By MS/MS	By MS/MS	By MS/MS	By MS/MS	By MS/MS	By MS/MS	By MS/MS	By MS/MS	By MS/MS	By MS/MS	By MS/MS	3.7011e+09	3.659e+09	3.4866e+09	3.4743e+09	3.5859e+09
P35908	KRT2	KRT2 KRT2A KRT2E	Keratin, type II cytoskeletal 2 epidermal (Cytokeratin-2e) (CK-2e) (Epithelial keratin-2e) (Keratin-2 epidermis) (Keratin-2e) (K2e) (Type-II keratin Kb2)	45826	keratin 2(KRT2)	3849	Unidentified	CON__P35908	66	66	45	91.8	91.8	74.7	By MS/MS	By MS/MS	By MS/MS	By MS/MS	By MS/MS	By MS/MS	By MS/MS	By MS/MS	By MS/MS	By MS/MS	By MS/MS	By MS/MS	By MS/MS	By MS/MS	By MS/MS	By MS/MS	By MS/MS	By MS/MS	By MS/MS	By MS/MS	By MS/MS	By MS/MS	By MS/MS	By MS/MS	By MS/MS	By MS/MS	By MS/MS	By MS/MS	By MS/MS	By MS/MS	3.9114e+09	2.5616e+09	6.2699e+09	9.778e+09	1.0595e+10
O15943	CadN	CadN CG7100	Neural-cadherin (Cadherin-N) (dN-cadherin)	44291	Cadherin-N(CadN)	35070	FBgn0015609	sp|O15943-6|CADN_DROMEIsoformFofNeural-cadherinOS=DrosophilamelanogasterGN=CadN;sp|O15943|CADN_DROMENeural-cadherinOS=DrosophilamelanogasterGN=CadNPE=1SV=2;sp|O15943-7|CADN_DROMEIsoformGofNeural-cadherinOS=DrosophilamelanogasterGN=CadN;sp|O15943-5|CADN_DROMEIsoformEofNeural-cadherinOS=DrosophilamelanogasterGN=CadN;tr|Q4ABE8|Q4ABE8_DROMECadherin-N,isoformKOS=DrosophilamelanogasterGN=CadNPE=1SV=1;t…	103	103	103	38.7	38.7	38.7	By MS/MS	By MS/MS	By MS/MS	By MS/MS	By MS/MS	By MS/MS	By MS/MS	By MS/MS	By MS/MS	By MS/MS	By MS/MS	By MS/MS	By MS/MS	By MS/MS	By MS/MS	By MS/MS	By MS/MS	By MS/MS	By MS/MS	By MS/MS	By MS/MS	By MS/MS	By MS/MS	By MS/MS	By MS/MS	By MS/MS	By MS/MS	By MS/MS	By MS/MS	By MS/MS	1.2643e+09	1.3503e+09	1.2507e+09	1.2339e+09	1.2579e+09
A0A0H4XWW0	bel-RB	bel-RB	FI24601p1	42029	belle(bel)	45826	FBgn0263231	tr|A0A0H4XWW0|A0A0H4XWW0_DROMEFI24601p1OS=DrosophilamelanogasterGN=bel-RBPE=2SV=1;sp|Q9VHP0|DDX3_DROMEATP-dependentRNAhelicasebelOS=DrosophilamelanogasterGN=belPE=1SV=1;tr|A0A0B4KGU4|A0A0B4KGU4_DROMEBelle,isoformBOS=DrosophilamelanogasterGN=belPE=4SV=1;tr|M9W6J0|M9W6J0_DROMEFI21109p1OS=DrosophilamelanogasterGN=bel-RBPE=2SV=1	50	50	49	75.4	75.4	74.1	By MS/MS	By MS/MS	By MS/MS	By MS/MS	By MS/MS	By MS/MS	By MS/MS	By MS/MS	By MS/MS	By MS/MS	By MS/MS	By MS/MS	By MS/MS	By MS/MS	By MS/MS	By MS/MS	By MS/MS	By MS/MS	By MS/MS	By MS/MS	By MS/MS	By MS/MS	By MS/MS	By MS/MS	By MS/MS	By MS/MS	By MS/MS	By MS/MS	By MS/MS	By MS/MS	1.4728e+09	1.4747e+09	1.4779e+09	1.4029e+09	1.4666e+09
Q7KUB0	Idh	Idh cIdh CT22171 Dmel\CG7176 ICDH IDH idh IDH-NADP Idh-NADP isocitrate dehydrogenase l(3)L3852 CG7176 Dmel_CG7176	Isocitrate dehydrogenase [NADP] (EC 1.1.1.42)	34403	Isocitrate dehydrogenase(Idh)	44291	FBgn0001248	tr|Q7KUB0|Q7KUB0_DROMEIsocitratedehydrogenase[NADP]OS=DrosophilamelanogasterGN=IdhPE=1SV=1;tr|Q8IQA7|Q8IQA7_DROMEIsocitratedehydrogenase[NADP]OS=DrosophilamelanogasterGN=IdhPE=1SV=1;tr|Q9VSI6|Q9VSI6_DROMEIsocitratedehydrogenase[NADP]OS=DrosophilamelanogasterGN=IdhPE=1SV=2;tr|Q7KUB1|Q7KUB1_DROMEIsocitratedehydrogenase[NADP]OS=DrosophilamelanogasterGN=IdhPE=1SV=1;tr|B7Z0E0|B7Z0E0_DROMEIsocitratedeh…	40	40	40	87.5	87.5	87.5	By MS/MS	By MS/MS	By MS/MS	By MS/MS	By MS/MS	By MS/MS	By MS/MS	By MS/MS	By MS/MS	By MS/MS	By MS/MS	By MS/MS	By MS/MS	By MS/MS	By MS/MS	By MS/MS	By MS/MS	By MS/MS	By MS/MS	By MS/MS	By MS/MS	By MS/MS	By MS/MS	By MS/MS	By MS/MS	By MS/MS	By MS/MS	By MS/MS	By MS/MS	By MS/MS	3.6132e+09	3.4245e+09	3.7091e+09	3.3209e+09	3.8359e+09
A4V303	CCT3	CCT3 Cct-gamma cct-gamma Cct3 Cctg cctg CCTgamma Cctgamma cctgamma Dmel\CG8977 geneY Tcp-1-gamma Tcp-1gamma Tcp1-gamma TCPG_DROME vine Y CG8977 Dmel_CG8977	T-complex protein 1 subunit gamma	3857	CG8977 gene product from transcript CG8977-RB(Cctgamma)	42029	FBgn0015019	tr|A4V303|A4V303_DROMET-complexprotein1subunitgammaOS=DrosophilamelanogasterGN=CCT3PE=1SV=1;sp|P48605|TCPG_DROMET-complexprotein1subunitgammaOS=DrosophilamelanogasterGN=CctgammaPE=2SV=2	45	45	45	85.7	85.7	85.7	By MS/MS	By MS/MS	By MS/MS	By MS/MS	By MS/MS	By MS/MS	By MS/MS	By MS/MS	By MS/MS	By MS/MS	By MS/MS	By MS/MS	By MS/MS	By MS/MS	By MS/MS	By MS/MS	By MS/MS	By MS/MS	By MS/MS	By MS/MS	By MS/MS	By MS/MS	By MS/MS	By MS/MS	By MS/MS	By MS/MS	By MS/MS	By MS/MS	By MS/MS	By MS/MS	2.9129e+09	2.7986e+09	2.8891e+09	2.683e+09	2.8929e+09
M9PB90	Cand1	Cand1 BcDNA:GH07774 CAND1 dmCAND1 Dmel\CG5366 CG5366 Dmel_CG5366	Cullin-associated and neddylation-dissociated 1, isoform B	33461	Cullin-associated and neddylation-dissociated 1(Cand1)	34403	FBgn0027568	tr|M9PB90|M9PB90_DROMECullin-associatedandneddylation-dissociated1,isoformBOS=DrosophilamelanogasterGN=Cand1PE=1SV=1;sp|Q9VKY2|CAND1_DROMECullin-associatedNEDD8-dissociatedprotein1OS=DrosophilamelanogasterGN=Cand1PE=2SV=1;tr|Q7KMK9|Q7KMK9_DROMEBcDNA.GH07774OS=DrosophilamelanogasterGN=Cand1PE=2SV=1	67	67	66	59.8	59.8	59.2	By MS/MS	By MS/MS	By MS/MS	By MS/MS	By MS/MS	By MS/MS	By MS/MS	By MS/MS	By MS/MS	By MS/MS	By MS/MS	By MS/MS	By MS/MS	By MS/MS	By MS/MS	By MS/MS	By MS/MS	By MS/MS	By MS/MS	By MS/MS	By MS/MS	By MS/MS	By MS/MS	By MS/MS	By MS/MS	By MS/MS	By MS/MS	By MS/MS	By MS/MS	By MS/MS	1.3706e+09	1.3838e+09	1.3512e+09	1.2924e+09	1.3651e+09
P00761	Unidentified		Trypsin (EC 3.4.21.4)	40559	Unidentified	Unidentified	Unidentified	CON__P00761	8	8	7	28.6	28.6	25.1	By MS/MS	By MS/MS	By MS/MS	By MS/MS	By MS/MS	By MS/MS	By MS/MS	By MS/MS	By MS/MS	By MS/MS	By MS/MS	By MS/MS	By MS/MS	By MS/MS	By MS/MS	By MS/MS	By MS/MS	By MS/MS	By MS/MS	By MS/MS	By MS/MS	By MS/MS	By MS/MS	By MS/MS	By MS/MS	By MS/MS	By MS/MS	By MS/MS	By MS/MS	By MS/MS	1.9624e+10	1.0804e+10	1.6097e+10	1.1641e+10	8.3967e+09
P35527	KRT9	KRT9	Keratin, type I cytoskeletal 9 (Cytokeratin-9) (CK-9) (Keratin-9) (K9)	43562	keratin 9(KRT9)	3857	Unidentified	CON__P35527	42	41	41	71.3	70.1	70.1	By MS/MS	By MS/MS	By MS/MS	By MS/MS	By MS/MS	By MS/MS	By MS/MS	By MS/MS	By MS/MS	By MS/MS	By MS/MS	By MS/MS	By MS/MS	By MS/MS	By MS/MS	By MS/MS	By MS/MS	By MS/MS	By MS/MS	By MS/MS	By MS/MS	By MS/MS	By MS/MS	By MS/MS	By MS/MS	By MS/MS	By MS/MS	By MS/MS	By MS/MS	By MS/MS	3.527e+09	2.7101e+09	3.6287e+09	1.8087e+10	3.0256e+09
M9PCE0	Pgk	Pgk 169C9S anon-sts18 Dmel\CG3127 ESTS:169C9S l(2)23AB3 l(2)23Ac PGK pgk pgk1 CG3127 Dmel_CG3127	Phosphoglycerate kinase (EC 2.7.2.3)	42761	Phosphoglycerate kinase(Pgk)	33461	FBgn0250906	tr|M9PCE0|M9PCE0_DROMEPhosphoglyceratekinaseOS=DrosophilamelanogasterGN=PgkPE=3SV=1;sp|Q01604|PGK_DROMEPhosphoglyceratekinaseOS=DrosophilamelanogasterGN=PgkPE=2SV=2	31	31	31	86.7	86.7	86.7	By MS/MS	By MS/MS	By MS/MS	By MS/MS	By MS/MS	By MS/MS	By MS/MS	By MS/MS	By MS/MS	By MS/MS	By MS/MS	By MS/MS	By MS/MS	By MS/MS	By MS/MS	By MS/MS	By MS/MS	By MS/MS	By MS/MS	By MS/MS	By MS/MS	By MS/MS	By MS/MS	By MS/MS	By MS/MS	By MS/MS	By MS/MS	By MS/MS	By MS/MS	By MS/MS	2.3229e+09	2.402e+09	2.4801e+09	2.4388e+09	2.4914e+09
Q9VN21	lost	lost anon-WO0118547.126 Dmel\CG14648 Growl growl nev CG14648 Dmel_CG14648	LD30155p (Lost)	3772232	CG14648 gene product from transcript CG14648-RA(lost)	40559	FBgn0263594	tr|Q9VN21|Q9VN21_DROMELD30155pOS=DrosophilamelanogasterGN=lostPE=1SV=1;tr|Q8IGE9|Q8IGE9_DROMERH35990p(Fragment)OS=DrosophilamelanogasterGN=lostPE=2SV=1	43	43	43	73.8	73.8	73.8	By MS/MS	By MS/MS	By MS/MS	By MS/MS	By MS/MS	By MS/MS	By MS/MS	By MS/MS	By MS/MS	By MS/MS	By MS/MS	By MS/MS	By MS/MS	By MS/MS	By MS/MS	By MS/MS	By MS/MS	By MS/MS	By MS/MS	By MS/MS	By MS/MS	By MS/MS	By MS/MS	By MS/MS	By MS/MS	By MS/MS	By MS/MS	By MS/MS	By MS/MS	By MS/MS	2.3956e+09	2.205e+09	2.3759e+09	2.3604e+09	2.4197e+09
Q9VAC1	BEST:GH02390	BEST:GH02390 anon-WO0153538.36 anon-WO0153538.37 Dmel\CG7920 GH02390.5prime i130 CG7920 Dmel_CG7920	CG7920, isoform A (CG7920, isoform C) (GM14349p)	41347	CG7920 gene product from transcript CG7920-RA(CG7920)	43562	FBgn0039737	tr|Q9VAC1|Q9VAC1_DROMECG7920,isoformAOS=DrosophilamelanogasterGN=CG7920PE=1SV=1	29	29	29	76.7	76.7	76.7	By MS/MS	By MS/MS	By MS/MS	By MS/MS	By MS/MS	By MS/MS	By MS/MS	By MS/MS	By MS/MS	By MS/MS	By MS/MS	By MS/MS	By MS/MS	By MS/MS	By MS/MS	By MS/MS	By MS/MS	By MS/MS	By MS/MS	By MS/MS	By MS/MS	By MS/MS	By MS/MS	By MS/MS	By MS/MS	By MS/MS	By MS/MS	By MS/MS	By MS/MS	By MS/MS	1.9666e+09	1.9242e+09	1.888e+09	1.881e+09	1.9264e+09
G3M3A2	RpS3	RpS3 6779 chr3R:19185518..19185701 Dmel\CG6779 DmRpS3 dS3 IP15838p M M(3)124 M(3)95A M(3)B M(3)B2 M(3)Fla M(3)w M(3R)w M95A M[[w]] Mw Rp S3 RPS3 Rps3 rpS3 rps3 RS3 S3 X72921 CG6779 Dmel_CG6779	Ribosomal protein S3, isoform B (EC 3.2.2.23) (EC 4.2.99.18) (RpS3-PA)	40188	Ribosomal protein S3(RpS3)	42761	FBgn0002622	tr|G3M3A2|G3M3A2_DROMERibosomalproteinS3,isoformBOS=DrosophilamelanogasterGN=RpS3PE=1SV=1;sp|Q06559|RS3_DROME40SribosomalproteinS3OS=DrosophilamelanogasterGN=RpS3PE=1SV=1;tr|Q29QY2|Q29QY2_DROMEIP15838p(Fragment)OS=DrosophilamelanogasterPE=2SV=1	29	29	29	85.4	85.4	85.4	By MS/MS	By MS/MS	By MS/MS	By MS/MS	By MS/MS	By MS/MS	By MS/MS	By MS/MS	By MS/MS	By MS/MS	By MS/MS	By MS/MS	By MS/MS	By MS/MS	By MS/MS	By MS/MS	By MS/MS	By MS/MS	By MS/MS	By MS/MS	By MS/MS	By MS/MS	By MS/MS	By MS/MS	By MS/MS	By MS/MS	By MS/MS	By MS/MS	By MS/MS	By MS/MS	4.6134e+09	4.412e+09	4.9794e+09	4.659e+09	4.9071e+09
Q9VGM2	fabp	fabp anon-EST:Posey234 anon-WO0140519.12 BcDNA:RH06221 BcDNA:RH46282 BcDNA:RH49003 BcDNA:SD12036 CG31305 CG31305-PI CT21061 dFabp Dmel\CG6783 FABP CG6783 Dmel_CG6783	Fatty acid binding protein, isoform B (GEO09480p1) (RH06221p) (RH49003p)	36020	fatty acid bindin protein(fabp)	3772232	FBgn0037913	tr|Q9VGM2|Q9VGM2_DROMEFattyacidbindinprotein,isoformBOS=DrosophilamelanogasterGN=fabpPE=1SV=1;tr|Q8IGA2|Q8IGA2_DROMESD12036p(Fragment)OS=DrosophilamelanogasterGN=fabpPE=2SV=1;tr|Q8INK3|Q8INK3_DROMEFattyacidbindinprotein,isoformCOS=DrosophilamelanogasterGN=fabpPE=1SV=1;tr|Q8INK2|Q8INK2_DROMEFattyacidbindinprotein,isoformAOS=DrosophilamelanogasterGN=fabpPE=1SV=1	16	16	16	89.2	89.2	89.2	By MS/MS	By MS/MS	By MS/MS	By MS/MS	By MS/MS	By MS/MS	By MS/MS	By MS/MS	By MS/MS	By MS/MS	By MS/MS	By MS/MS	By MS/MS	By MS/MS	By MS/MS	By MS/MS	By MS/MS	By MS/MS	By MS/MS	By MS/MS	By MS/MS	By MS/MS	By MS/MS	By MS/MS	By MS/MS	By MS/MS	By MS/MS	By MS/MS	By MS/MS	By MS/MS	1.7716e+10	1.8558e+10	2.0739e+10	2.0758e+10	2.0276e+10
O16797	RpL3	RpL3 CG4863	60S ribosomal protein L3	36444	Ribosomal protein L3(RpL3)	41347	FBgn0020910	sp|O16797|RL3_DROME60SribosomalproteinL3OS=DrosophilamelanogasterGN=RpL3PE=1SV=3;tr|C6SUV6|C6SUV6_DROMELP14077p(Fragment)OS=DrosophilamelanogasterGN=RpL3-RAPE=2SV=1;tr|C7LA69|C7LA69_DROMERE52161pOS=DrosophilamelanogasterGN=RpL3-RBPE=2SV=1	33	33	33	68	68	68	By MS/MS	By MS/MS	By MS/MS	By MS/MS	By MS/MS	By MS/MS	By MS/MS	By MS/MS	By MS/MS	By MS/MS	By MS/MS	By MS/MS	By MS/MS	By MS/MS	By MS/MS	By MS/MS	By MS/MS	By MS/MS	By MS/MS	By MS/MS	By MS/MS	By MS/MS	By MS/MS	By MS/MS	By MS/MS	By MS/MS	By MS/MS	By MS/MS	By MS/MS	By MS/MS	3.7717e+09	3.8263e+09	4.1968e+09	3.7885e+09	4.1209e+09
Q9VW68	Gabat	Gabat 149085_at Dmel\CG7433 GABAT gabat CG7433 Dmel_CG7433	Gamma-aminobutyric acid transaminase, isoform A (EC 2.6.1.19) (Gamma-aminobutyric acid transaminase, isoform B) (Gamma-aminobutyric acid transaminase, isoform C) (Gamma-aminobutyric acid transaminase, isoform D)	35886	CG7433 gene product from transcript CG7433-RC(CG7433)	40188	FBgn0036927	tr|Q9VW68|Q9VW68_DROMEGamma-aminobutyricacidtransaminase,isoformAOS=DrosophilamelanogasterGN=GabatPE=1SV=1;tr|Q8MYV0|Q8MYV0_DROMERH42429pOS=DrosophilamelanogasterGN=GabatPE=2SV=1;tr|V5RLG1|V5RLG1_DROMELD41565p1(Fragment)OS=DrosophilamelanogasterGN=CG7433-RBPE=2SV=1	38	38	38	82.7	82.7	82.7	By MS/MS	By MS/MS	By MS/MS	By MS/MS	By MS/MS	By MS/MS	By MS/MS	By MS/MS	By MS/MS	By MS/MS	By MS/MS	By MS/MS	By MS/MS	By MS/MS	By MS/MS	By MS/MS	By MS/MS	By MS/MS	By MS/MS	By MS/MS	By MS/MS	By MS/MS	By MS/MS	By MS/MS	By MS/MS	By MS/MS	By MS/MS	By MS/MS	By MS/MS	By MS/MS	2.8013e+09	2.7354e+09	2.6448e+09	2.5728e+09	2.6794e+09
Q7KN97	PCB	PCB CG1516 Dmel_CG1516	Pyruvate carboxylase (EC 6.4.1.1)	42649	Pyruvate carboxylase(PCB)	36020	FBgn0027580	tr|Q7KN97|Q7KN97_DROMEPyruvatecarboxylaseOS=DrosophilamelanogasterGN=PCBPE=1SV=1;tr|Q0E9E2|Q0E9E2_DROMEPyruvatecarboxylaseOS=DrosophilamelanogasterGN=PCBPE=1SV=1;tr|Q86NV1|Q86NV1_DROMEGH03002p(Fragment)OS=DrosophilamelanogasterGN=PCBPE=2SV=1	65	65	64	63.9	63.9	63.4	By MS/MS	By MS/MS	By MS/MS	By MS/MS	By MS/MS	By MS/MS	By MS/MS	By MS/MS	By MS/MS	By MS/MS	By MS/MS	By MS/MS	By MS/MS	By MS/MS	By MS/MS	By MS/MS	By MS/MS	By MS/MS	By MS/MS	By MS/MS	By MS/MS	By MS/MS	By MS/MS	By MS/MS	By MS/MS	By MS/MS	By MS/MS	By MS/MS	By MS/MS	By MS/MS	1.3335e+09	1.3242e+09	1.2787e+09	1.2234e+09	1.2664e+09
A0A0B4LGC0	TppII	TppII CG3991 Dmel_CG3991	Tripeptidyl-peptidase II, isoform F (EC 3.4.14.-) (EC 3.4.21.-)	35882	tripeptidyl-peptidase II(TppII)	36444	FBgn0020370	tr|A0A0B4LGC0|A0A0B4LGC0_DROMETripeptidyl-peptidaseII,isoformFOS=DrosophilamelanogasterGN=TppIIPE=4SV=1;sp|Q9V6K1-2|TPP2_DROMEIsoform2ofTripeptidyl-peptidase2OS=DrosophilamelanogasterGN=TppII;tr|A0A0B4LF88|A0A0B4LF88_DROMETripeptidyl-peptidaseII,isoformEOS=DrosophilamelanogasterGN=TppIIPE=4SV=1;sp|Q9V6K1|TPP2_DROMETripeptidyl-peptidase2OS=DrosophilamelanogasterGN=TppIIPE=1SV=2	73	73	73	63.4	63.4	63.4	By MS/MS	By MS/MS	By MS/MS	By MS/MS	By MS/MS	By MS/MS	By MS/MS	By MS/MS	By MS/MS	By MS/MS	By MS/MS	By MS/MS	By MS/MS	By MS/MS	By MS/MS	By MS/MS	By MS/MS	By MS/MS	By MS/MS	By MS/MS	By MS/MS	By MS/MS	By MS/MS	By MS/MS	By MS/MS	By MS/MS	By MS/MS	By MS/MS	By MS/MS	By MS/MS	1.5096e+09	1.4612e+09	1.4836e+09	1.4496e+09	1.4429e+09
P52029	Pgi	Pgi CG8251	Glucose-6-phosphate isomerase (GPI) (EC 5.3.1.9) (Phosphoglucose isomerase) (PGI) (Phosphohexose isomerase) (PHI)	36810	Phosphoglucose isomerase(Pgi)	35886	FBgn0003074	sp|P52029|G6PI_DROMEGlucose-6-phosphateisomeraseOS=DrosophilamelanogasterGN=PgiPE=2SV=2	32	32	30	67.6	67.6	63.8	By MS/MS	By MS/MS	By MS/MS	By MS/MS	By MS/MS	By MS/MS	By MS/MS	By MS/MS	By MS/MS	By MS/MS	By MS/MS	By MS/MS	By MS/MS	By MS/MS	By MS/MS	By MS/MS	By MS/MS	By MS/MS	By MS/MS	By MS/MS	By MS/MS	By MS/MS	By MS/MS	By MS/MS	By MS/MS	By MS/MS	By MS/MS	By MS/MS	By MS/MS	By MS/MS	1.5467e+09	1.5651e+09	1.512e+09	1.5097e+09	1.5289e+09
A4V391	CCT1	CCT1 BEST:GH05123 Dmel\CG5374 gh05123 T-CP1 T-cp1 T-cpl Tcp-1 TCP-1alpha Tcp1 tcp1 Tcp1-alpha TCP1alpha TCPA_DROME CG5374 Dmel_CG5374	Tcp1-like, isoform B	40563	Tcp1-like(T-cp1)	42649	FBgn0003676	tr|A4V391|A4V391_DROMETcp1-like,isoformBOS=DrosophilamelanogasterGN=CCT1PE=1SV=1;sp|P12613|TCPA_DROMET-complexprotein1subunitalphaOS=DrosophilamelanogasterGN=T-cp1PE=2SV=2	38	38	38	80.8	80.8	80.8	By MS/MS	By MS/MS	By MS/MS	By MS/MS	By MS/MS	By MS/MS	By MS/MS	By MS/MS	By MS/MS	By MS/MS	By MS/MS	By MS/MS	By MS/MS	By MS/MS	By MS/MS	By MS/MS	By MS/MS	By MS/MS	By MS/MS	By MS/MS	By MS/MS	By MS/MS	By MS/MS	By MS/MS	By MS/MS	By MS/MS	By MS/MS	By MS/MS	By MS/MS	By MS/MS	2.3083e+09	2.2863e+09	2.3753e+09	2.113e+09	2.4216e+09
Q7K3J0	CCT8	CCT8 CG8258 Dmel_CG8258	CG8258 (EC 3.6.1.3) (LD24495p)	46243	CG8258 gene product from transcript CG8258-RA(CG8258)	35882	FBgn0033342	tr|Q7K3J0|Q7K3J0_DROMECG8258OS=DrosophilamelanogasterGN=CCT8PE=1SV=1	40	40	40	75.5	75.5	75.5	By MS/MS	By MS/MS	By MS/MS	By MS/MS	By MS/MS	By MS/MS	By MS/MS	By MS/MS	By MS/MS	By MS/MS	By MS/MS	By MS/MS	By MS/MS	By MS/MS	By MS/MS	By MS/MS	By MS/MS	By MS/MS	By MS/MS	By MS/MS	By MS/MS	By MS/MS	By MS/MS	By MS/MS	By MS/MS	By MS/MS	By MS/MS	By MS/MS	By MS/MS	By MS/MS	2.5747e+09	2.4055e+09	2.4038e+09	2.3763e+09	2.5661e+09
P17210	Khc	Khc kin CG7765	Kinesin heavy chain	34674	Kinesin heavy chain(Khc)	36810	FBgn0001308	sp|P17210|KINH_DROMEKinesinheavychainOS=DrosophilamelanogasterGN=KhcPE=1SV=2	66	66	66	67.4	67.4	67.4	By MS/MS	By MS/MS	By MS/MS	By MS/MS	By MS/MS	By MS/MS	By MS/MS	By MS/MS	By MS/MS	By MS/MS	By MS/MS	By MS/MS	By MS/MS	By MS/MS	By MS/MS	By MS/MS	By MS/MS	By MS/MS	By MS/MS	By MS/MS	By MS/MS	By MS/MS	By MS/MS	By MS/MS	By MS/MS	By MS/MS	By MS/MS	By MS/MS	By MS/MS	By MS/MS	1.6019e+09	1.5664e+09	1.4562e+09	1.4296e+09	1.5982e+09
Q9VN25	eIF3a	eIF3a eIF3-S10 CG9805	Eukaryotic translation initiation factor 3 subunit A (eIF3a) (Eukaryotic translation initiation factor 3 subunit 10)	39484	CG9805 gene product from transcript CG9805-RD(eIF3-S10)	40563	FBgn0037249	sp|Q9VN25|EIF3A_DROMEEukaryotictranslationinitiationfactor3subunitAOS=DrosophilamelanogasterGN=eIF3-S10PE=1SV=1;sp|Q9VN25-2|EIF3A_DROMEIsoformBofEukaryotictranslationinitiationfactor3subunitAOS=DrosophilamelanogasterGN=eIF3-S10	73	73	73	54.3	54.3	54.3	By MS/MS	By MS/MS	By MS/MS	By MS/MS	By MS/MS	By MS/MS	By MS/MS	By MS/MS	By MS/MS	By MS/MS	By MS/MS	By MS/MS	By MS/MS	By MS/MS	By MS/MS	By MS/MS	By MS/MS	By MS/MS	By MS/MS	By MS/MS	By MS/MS	By MS/MS	By MS/MS	By MS/MS	By MS/MS	By MS/MS	By MS/MS	By MS/MS	By MS/MS	By MS/MS	1.9288e+09	1.818e+09	1.9096e+09	1.9961e+09	1.8911e+09
M9PB68	poe	poe 3420 Calo calo Dmel\CG14472 ms(2)01659 ms(2)27C ms(2)3420 ms(2)5970 POE Poe POE_DROME push CG14472 Dmel_CG14472	Purity of essence, isoform B	49297	purity of essence(poe)	46243	FBgn0011230	tr|M9PB68|M9PB68_DROMEPurityofessence,isoformBOS=DrosophilamelanogasterGN=poePE=4SV=1;sp|Q9VLT5|POE_DROMEProteinpurityofessenceOS=DrosophilamelanogasterGN=poePE=1SV=1;sp|Q9VLT5-2|POE_DROMEIsoformBofProteinpurityofessenceOS=DrosophilamelanogasterGN=poe	125	125	125	30.9	30.9	30.9	By MS/MS	By MS/MS	By MS/MS	By MS/MS	By MS/MS	By MS/MS	By MS/MS	By MS/MS	By MS/MS	By MS/MS	By MS/MS	By MS/MS	By MS/MS	By MS/MS	By MS/MS	By MS/MS	By MS/MS	By MS/MS	By MS/MS	By MS/MS	By MS/MS	By MS/MS	By MS/MS	By MS/MS	By MS/MS	By MS/MS	By MS/MS	By MS/MS	By MS/MS	By MS/MS	6.8228e+08	7.0113e+08	7.09e+08	6.7181e+08	6.755e+08
D1FYT5	Obp99b	Obp99b	Odorant-binding protein 99b	43041	Odorant-binding protein 99b(Obp99b)	43497	FBgn0039685	tr|D1FYT5|D1FYT5_DROMEOdorant-bindingprotein99bOS=DrosophilamelanogasterGN=Obp99bPE=4SV=1;tr|D1FYW7|D1FYW7_DROMEOdorant-bindingprotein99bOS=DrosophilamelanogasterGN=Obp99bPE=4SV=1;tr|D1FYT3|D1FYT3_DROMEGEO09079p1OS=DrosophilamelanogasterGN=Obp99bPE=1SV=1;sp|Q9VAI6|OB99B_DROMEGeneralodorant-bindingprotein99bOS=DrosophilamelanogasterGN=Obp99bPE=2SV=1;tr|D1FYU3|D1FYU3_DROMEOdorant-bindingprotein99bO…	10	10	10	75.2	75.2	75.2	By MS/MS	By MS/MS	By MS/MS	By MS/MS	By MS/MS	By MS/MS	By MS/MS	By MS/MS	By MS/MS	By MS/MS	By MS/MS	By MS/MS	By MS/MS	By MS/MS	By MS/MS	By MS/MS	By MS/MS	By MS/MS	By MS/MS	By MS/MS	By MS/MS	By MS/MS	By MS/MS	By MS/MS	By MS/MS	By MS/MS	By MS/MS	By MS/MS	By MS/MS	By MS/MS	8.4374e+09	9.0131e+09	9.1248e+09	1.1268e+10	1.2822e+10
Q9VK69	CCT4	CCT4 Cct4 Dmel\CG5525 Q9VK69_DROME TCP-1 Tcp-1delta Tcp1-delta CG5525 Dmel_CG5525	T-complex protein 1 subunit delta	34500	CG5525 gene product from transcript CG5525-RA(CG5525)	34674	FBgn0032444	tr|Q9VK69|Q9VK69_DROMET-complexprotein1subunitdeltaOS=DrosophilamelanogasterGN=CCT4PE=1SV=1	33	33	33	84.4	84.4	84.4	By MS/MS	By MS/MS	By MS/MS	By MS/MS	By MS/MS	By MS/MS	By MS/MS	By MS/MS	By MS/MS	By MS/MS	By MS/MS	By MS/MS	By MS/MS	By MS/MS	By MS/MS	By MS/MS	By MS/MS	By MS/MS	By MS/MS	By MS/MS	By MS/MS	By MS/MS	By MS/MS	By MS/MS	By MS/MS	By MS/MS	By MS/MS	By MS/MS	By MS/MS	By MS/MS	2.5668e+09	2.458e+09	2.505e+09	2.2234e+09	2.5665e+09
X2JGM9	RpS4	RpS4 anon-EST:Posey270 Dmel\CG11276 Rp S4 RPS4 rpS4 SX4 CG11276 Dmel_CG11276	40S ribosomal protein S4	326273	Ribosomal protein S4(RpS4)	39484	FBgn0011284	tr|X2JGM9|X2JGM9_DROME40SribosomalproteinS4OS=DrosophilamelanogasterGN=RpS4PE=3SV=1;sp|P41042|RS4_DROME40SribosomalproteinS4OS=DrosophilamelanogasterGN=RpS4PE=1SV=2	22	22	22	71.6	71.6	71.6	By MS/MS	By MS/MS	By MS/MS	By MS/MS	By MS/MS	By MS/MS	By MS/MS	By MS/MS	By MS/MS	By MS/MS	By MS/MS	By MS/MS	By MS/MS	By MS/MS	By MS/MS	By MS/MS	By MS/MS	By MS/MS	By MS/MS	By MS/MS	By MS/MS	By MS/MS	By MS/MS	By MS/MS	By MS/MS	By MS/MS	By MS/MS	By MS/MS	By MS/MS	By MS/MS	3.4585e+09	3.2903e+09	3.698e+09	3.8884e+09	3.5581e+09
A0A0B4LGB7	SERCA	SERCA CG3725 Dmel_CG3725	Calcium-transporting ATPase (EC 3.6.3.8)	3771809	Sarco/endoplasmic reticulum Ca(2+)-ATPase(SERCA)	49297	FBgn0263006	tr|A0A0B4LGB7|A0A0B4LGB7_DROMECalcium-transportingATPaseOS=DrosophilamelanogasterGN=SERCAPE=1SV=1;sp|P22700-2|ATC1_DROMEIsoformAofCalcium-transportingATPasesarcoplasmic/endoplasmicreticulumtypeOS=DrosophilamelanogasterGN=Ca-P60A;tr|E8NHA8|E8NHA8_DROMECalcium-transportingATPaseOS=DrosophilamelanogasterGN=Ca-P60A-RCPE=2SV=1;sp|P22700|ATC1_DROMECalcium-transportingATPasesarcoplasmic/endoplasmicretic…	47	46	46	46.7	46.7	46.7	By MS/MS	By MS/MS	By MS/MS	By MS/MS	By MS/MS	By MS/MS	By MS/MS	By MS/MS	By MS/MS	By MS/MS	By MS/MS	By MS/MS	By MS/MS	By MS/MS	By MS/MS	By MS/MS	By MS/MS	By MS/MS	By MS/MS	By MS/MS	By MS/MS	By MS/MS	By MS/MS	By MS/MS	By MS/MS	By MS/MS	By MS/MS	By MS/MS	By MS/MS	By MS/MS	1.8297e+09	2.4831e+09	2.4335e+09	2.3757e+09	2.2055e+09
Q9VBU7	Unidentified	Nup358 RanBP2 CG11856	E3 SUMO-protein ligase RanBP2 (EC 2.3.2.-) (358 kDa nucleoporin) (Nuclear pore complex protein Nup358)	3771891	Nucleoporin 358kD(Nup358)	43041	FBgn0039302	tr|Q9VBU7|Q9VBU7_DROMENucleoporin358kD,isoformAOS=DrosophilamelanogasterGN=Nup358PE=1SV=2;tr|A0A0B4K7J2|A0A0B4K7J2_DROMENucleoporin358kD,isoformBOS=DrosophilamelanogasterGN=Nup358PE=1SV=1;tr|D3DMF2|D3DMF2_DROMELD24888p(Fragment)OS=DrosophilamelanogasterGN=Nup358-RAPE=2SV=1;tr|Q8SWV7|Q8SWV7_DROMELD43045pOS=DrosophilamelanogasterGN=Nup358PE=2SV=1	88	88	88	41.3	41.3	41.3	By MS/MS	By MS/MS	By MS/MS	By MS/MS	By MS/MS	By MS/MS	By MS/MS	By MS/MS	By MS/MS	By MS/MS	By MS/MS	By MS/MS	By MS/MS	By MS/MS	By MS/MS	By MS/MS	By MS/MS	By MS/MS	By MS/MS	By MS/MS	By MS/MS	By MS/MS	By MS/MS	By MS/MS	By MS/MS	By MS/MS	By MS/MS	By MS/MS	By MS/MS	By MS/MS	1.1745e+09	1.1277e+09	1.1055e+09	1.1405e+09	1.1861e+09
M9PD75	porin	porin anon-WO02059370.56 Dmel\CG6647 DmPorin1 DmVDAC DVDAC l(2)k05123 POR-1 PORIN Porin VDAC Vdac VDAC1 CG6647 Dmel_CG6647	Porin, isoform D (Porin, isoform E)	3771957	CG6647 gene product from transcript CG6647-RB(porin)	34500	FBgn0004363	tr|M9PD75|M9PD75_DROMEPorin,isoformDOS=DrosophilamelanogasterGN=porinPE=4SV=1;sp|Q94920|VDAC_DROMEVoltage-dependentanion-selectivechannelOS=DrosophilamelanogasterGN=porinPE=1SV=3	22	22	22	91.8	91.8	91.8	By MS/MS	By MS/MS	By MS/MS	By MS/MS	By MS/MS	By MS/MS	By MS/MS	By MS/MS	By MS/MS	By MS/MS	By MS/MS	By MS/MS	By MS/MS	By MS/MS	By MS/MS	By MS/MS	By MS/MS	By MS/MS	By MS/MS	By MS/MS	By MS/MS	By MS/MS	By MS/MS	By MS/MS	By MS/MS	By MS/MS	By MS/MS	By MS/MS	By MS/MS	By MS/MS	4.5268e+09	5.1011e+09	4.8056e+09	4.8199e+09	4.2958e+09
P02283	His2B	His2B; His2B:CG17949 CG17949; His2B:CG33868 CG33868; His2B:CG33870 CG33870; His2B:CG33872 CG33872; His2B:CG33874 CG33874; His2B:CG33876 CG33876; His2B:CG33878 CG33878; His2B:CG33880 CG33880; His2B:CG33882 CG33882; His2B:CG33884 CG33884; His2B:CG33886 CG33886; His2B:CG33888 CG33888; His2B:CG33890 CG33890; His2B:CG33892 CG33892; His2B:CG33894 CG33894; His2B:CG33896 CG33896; His2B:CG33898 CG33898; H…	Histone H2B	3772013	CG17949 gene product from transcript CG17949-RA(His2B:CG17949)	326273	FBgn0061209	sp|P02283|H2B_DROMEHistoneH2BOS=DrosophilamelanogasterGN=His2BPE=1SV=2	12	12	12	65	65	65	By MS/MS	By MS/MS	By MS/MS	By MS/MS	By MS/MS	By MS/MS	By MS/MS	By MS/MS	By MS/MS	By MS/MS	By MS/MS	By MS/MS	By MS/MS	By MS/MS	By MS/MS	By MS/MS	By MS/MS	By MS/MS	By MS/MS	By MS/MS	By MS/MS	By MS/MS	By MS/MS	By MS/MS	By MS/MS	By MS/MS	By MS/MS	By MS/MS	By MS/MS	By MS/MS	1.3877e+10	1.3808e+10	1.6599e+10	1.6653e+10	1.5633e+10
E1JJA4	shi	shi anon-WO0153538.12 anon-WO0153538.13 anon-WO0153538.14 Ddyn dDyn Ddyn3 Ddyn4 Dmel\CG18102 DNM3 DYN Dyn dyn dynamin l(1)shi l(1)VII Shi shibere CG18102 Dmel_CG18102	Shibire, isoform L	3772058	shibire(shi)	45928	FBgn0003392	tr|E1JJA4|E1JJA4_DROMEShibire,isoformLOS=DrosophilamelanogasterGN=shiPE=1SV=1;tr|E1JJA5|E1JJA5_DROMEShibire,isoformMOS=DrosophilamelanogasterGN=shiPE=1SV=1;tr|A4V4I8|A4V4I8_DROMEShibire,isoformFOS=DrosophilamelanogasterGN=shiPE=1SV=1;sp|P27619|DYN_DROMEDynaminOS=DrosophilamelanogasterGN=shiPE=1SV=2;tr|M9PHQ0|M9PHQ0_DROMEShibire,isoformNOS=DrosophilamelanogasterGN=shiPE=1SV=1;tr|A4V4J0|A4V4J0_DROM…	54	54	2	66.5	66.5	3.3	By MS/MS	By MS/MS	By MS/MS	By MS/MS	By MS/MS	By MS/MS	By MS/MS	By MS/MS	By MS/MS	By MS/MS	By MS/MS	By MS/MS	By MS/MS	By MS/MS	By MS/MS	By MS/MS	By MS/MS	By MS/MS	By MS/MS	By MS/MS	By MS/MS	By MS/MS	By MS/MS	By MS/MS	By MS/MS	By MS/MS	By MS/MS	By MS/MS	By MS/MS	By MS/MS	1.036e+09	1.0316e+09	9.8125e+08	9.7007e+08	1.0467e+09
Q960Y8	alt	alt Dmel\CG18212 Q9VEH0_DROME CG18212 Dmel_CG18212	Aluminum tubes, isoform G (Aluminum tubes, isoform I) (LD29525p)	3772081	aluminum tubes(alt)	42127	FBgn0038535	tr|Q960Y8|Q960Y8_DROMEAluminumtubes,isoformGOS=DrosophilamelanogasterGN=altPE=1SV=1;tr|Q9VEH0|Q9VEH0_DROMEAluminumtubes,isoformAOS=DrosophilamelanogasterGN=altPE=1SV=1;tr|Q95R41|Q95R41_DROMESD10611pOS=DrosophilamelanogasterGN=altPE=2SV=1	58	58	57	71.2	71.2	71.2	By MS/MS	By MS/MS	By MS/MS	By MS/MS	By MS/MS	By MS/MS	By MS/MS	By MS/MS	By MS/MS	By MS/MS	By MS/MS	By MS/MS	By MS/MS	By MS/MS	By MS/MS	By MS/MS	By MS/MS	By MS/MS	By MS/MS	By MS/MS	By MS/MS	By MS/MS	By MS/MS	By MS/MS	By MS/MS	By MS/MS	By MS/MS	By MS/MS	By MS/MS	By MS/MS	1.6765e+09	1.5713e+09	1.6286e+09	1.6137e+09	1.6893e+09
Q8IPE8	Mtpalpha	Mtpalpha BcDNA:GH12558 CG 4389 Dmel\CG4389 CG4389 Dmel_CG4389	Mitochondrial trifunctional protein alpha subunit, isoform B (EC 1.1.1.211) (EC 4.2.1.17)	3772083	Mitochondrial trifunctional protein alpha subunit(Mtpalpha)	34276	FBgn0028479	tr|Q8IPE8|Q8IPE8_DROMEMitochondrialtrifunctionalproteinalphasubunit,isoformBOS=DrosophilamelanogasterGN=MtpalphaPE=1SV=1;tr|Q9V397|Q9V397_DROMEBcDNA.GH12558OS=DrosophilamelanogasterGN=MtpalphaPE=1SV=1	48	48	47	81.9	81.9	81	By MS/MS	By MS/MS	By MS/MS	By MS/MS	By MS/MS	By MS/MS	By MS/MS	By MS/MS	By MS/MS	By MS/MS	By MS/MS	By MS/MS	By MS/MS	By MS/MS	By MS/MS	By MS/MS	By MS/MS	By MS/MS	By MS/MS	By MS/MS	By MS/MS	By MS/MS	By MS/MS	By MS/MS	By MS/MS	By MS/MS	By MS/MS	By MS/MS	By MS/MS	By MS/MS	1.7039e+09	1.7771e+09	1.7747e+09	1.7771e+09	1.7805e+09
Q9VN44	Karybeta3	Karybeta3 Dmel\CG1059 Karbeta3 Kary-beta-3 Kary-beta3 Karybeta3-RA l(3)82CDd l(3)j3A4 l(3)j7E8 CG1059 Dmel_CG1059	FI07923p (Karyopherin beta 3, isoform A) (Karyopherin beta 3, isoform B)	3772094	Karyopherin beta 3(Karybeta3)	40581	FBgn0087013	tr|Q9VN44|Q9VN44_DROMEFI07923pOS=DrosophilamelanogasterGN=Karybeta3PE=1SV=1;tr|Q86NQ0|Q86NQ0_DROMEGH07384pOS=DrosophilamelanogasterGN=Karybeta3PE=2SV=1;tr|Q960E2|Q960E2_DROMESD05186pOS=DrosophilamelanogasterGN=Karybeta3PE=2SV=1	50	50	50	61.5	61.5	61.5	By MS/MS	By MS/MS	By MS/MS	By MS/MS	By MS/MS	By MS/MS	By MS/MS	By MS/MS	By MS/MS	By MS/MS	By MS/MS	By MS/MS	By MS/MS	By MS/MS	By MS/MS	By MS/MS	By MS/MS	By MS/MS	By MS/MS	By MS/MS	By MS/MS	By MS/MS	By MS/MS	By MS/MS	By MS/MS	By MS/MS	By MS/MS	By MS/MS	By MS/MS	By MS/MS	1.5426e+09	1.4101e+09	1.5599e+09	1.2959e+09	1.5326e+09
Q9VUV9	l(3)72Ab	l(3)72Ab CG5931	Putative U5 small nuclear ribonucleoprotein 200 kDa helicase (EC 3.6.4.13) (Protein lethal (3) 72Ab)	3772099	lethal (3) 72Ab(l(3)72Ab)	39737	FBgn0263599	sp|Q9VUV9|U520_DROMEPutativeU5smallnuclearribonucleoprotein200kDahelicaseOS=DrosophilamelanogasterGN=l(3)72AbPE=2SV=4	79	79	78	48.6	48.6	48.4	By MS/MS	By MS/MS	By MS/MS	By MS/MS	By MS/MS	By MS/MS	By MS/MS	By MS/MS	By MS/MS	By MS/MS	By MS/MS	By MS/MS	By MS/MS	By MS/MS	By MS/MS	By MS/MS	By MS/MS	By MS/MS	By MS/MS	By MS/MS	By MS/MS	By MS/MS	By MS/MS	By MS/MS	By MS/MS	By MS/MS	By MS/MS	By MS/MS	By MS/MS	By MS/MS	8.7541e+08	9.0215e+08	8.3463e+08	8.6961e+08	8.8769e+08
M9PG76	RpLP0	RpLP0 AP3 Ap3 Ape Dmel\CG7490 l(3)0154 l(3)01544 LP0 P0 p0 P35 PO RLA0 RPL P0 Rplp0 RpP0 RpPO CG7490 Dmel_CG7490	60S acidic ribosomal protein P0	3772104	Ribosomal protein LP0(RpLP0)	40451	FBgn0000100	tr|M9PG76|M9PG76_DROME60SacidicribosomalproteinP0OS=DrosophilamelanogasterGN=RpLP0PE=3SV=1;sp|P19889|RLA0_DROME60SacidicribosomalproteinP0OS=DrosophilamelanogasterGN=RpLP0PE=1SV=1	17	17	17	76.7	76.7	76.7	By MS/MS	By MS/MS	By MS/MS	By MS/MS	By MS/MS	By MS/MS	By MS/MS	By MS/MS	By MS/MS	By MS/MS	By MS/MS	By MS/MS	By MS/MS	By MS/MS	By MS/MS	By MS/MS	By MS/MS	By MS/MS	By MS/MS	By MS/MS	By MS/MS	By MS/MS	By MS/MS	By MS/MS	By MS/MS	By MS/MS	By MS/MS	By MS/MS	By MS/MS	By MS/MS	4.6394e+09	4.4677e+09	4.3924e+09	4.535e+09	4.6416e+09
O46067	CT9894	CT9894 Dmel\CG2918 EG:25E8.1 GRP170 Grp170 CG2918 Dmel_CG2918	CG2918, isoform A (CG2918, isoform B) (EG:25E8.1 protein) (GH11566p)	3772166	CG2918 gene product from transcript CG2918-RB(CG2918)	31215	FBgn0023529	tr|O46067|O46067_DROMECG2918,isoformAOS=DrosophilamelanogasterGN=EG:25E8.1PE=1SV=1	60	60	60	71.6	71.6	71.6	By MS/MS	By MS/MS	By MS/MS	By MS/MS	By MS/MS	By MS/MS	By MS/MS	By MS/MS	By MS/MS	By MS/MS	By MS/MS	By MS/MS	By MS/MS	By MS/MS	By MS/MS	By MS/MS	By MS/MS	By MS/MS	By MS/MS	By MS/MS	By MS/MS	By MS/MS	By MS/MS	By MS/MS	By MS/MS	By MS/MS	By MS/MS	By MS/MS	By MS/MS	By MS/MS	1.2563e+09	1.199e+09	1.2803e+09	1.162e+09	1.1632e+09
Q9VTP4	RpL10Ab	RpL10Ab CG7283	60S ribosomal protein L10a-2	3772203	Ribosomal protein L10Ab(RpL10Ab)	39338	FBgn0036213	sp|Q9VTP4|R10AB_DROME60SribosomalproteinL10a-2OS=DrosophilamelanogasterGN=RpL10AbPE=1SV=2;tr|Q8IGJ3|Q8IGJ3_DROMERH06366pOS=DrosophilamelanogasterGN=RpL10AbPE=2SV=1	20	20	6	73.7	73.7	20.7	By MS/MS	By MS/MS	By MS/MS	By MS/MS	By MS/MS	By MS/MS	By MS/MS	By MS/MS	By MS/MS	By MS/MS	By MS/MS	By MS/MS	By MS/MS	By MS/MS	By MS/MS	By MS/MS	By MS/MS	By MS/MS	By MS/MS	By MS/MS	By MS/MS	By MS/MS	By MS/MS	By MS/MS	By MS/MS	By MS/MS	By MS/MS	By MS/MS	By MS/MS	By MS/MS	2.2654e+09	2.0048e+09	2.2158e+09	2.1867e+09	2.3264e+09
E1JIJ5	Vha55	Vha55 1208 13 ATP6V1B1 Dmel\CG17369 l(3)87Ca l(3)j2E9 l(3)SzA SzA V-ATPase VAT-2 vha55 CG17369 Dmel_CG17369	Vacuolar H[+]-ATPase 55kD subunit, isoform C (EC 3.6.3.14)	3772248	Vacuolar H[+]-ATPase 55kD subunit(Vha55)	41550	FBgn0005671	tr|E1JIJ5|E1JIJ5_DROMEVacuolarH[+]-ATPase55kDsubunit,isoformCOS=DrosophilamelanogasterGN=Vha55PE=1SV=1;sp|P31409|VATB_DROMEV-typeprotonATPasesubunitBOS=DrosophilamelanogasterGN=Vha55PE=2SV=1	32	32	32	86.7	86.7	86.7	By MS/MS	By MS/MS	By MS/MS	By MS/MS	By MS/MS	By MS/MS	By MS/MS	By MS/MS	By MS/MS	By MS/MS	By MS/MS	By MS/MS	By MS/MS	By MS/MS	By MS/MS	By MS/MS	By MS/MS	By MS/MS	By MS/MS	By MS/MS	By MS/MS	By MS/MS	By MS/MS	By MS/MS	By MS/MS	By MS/MS	By MS/MS	By MS/MS	By MS/MS	By MS/MS	1.32e+09	1.3734e+09	1.2887e+09	1.2951e+09	1.365e+09
Q7KN75	Dp1	Dp1 CG5170 Dmel_CG5170	Dodeca-satellite-binding protein 1, isoform A (Dodeca-satellite-binding protein 1, isoform B) (Dodeca-satellite-binding protein 1, isoform D) (Dodeca-satellite-binding protein 1, isoform E) (Dodeca-satellite-binding protein 1, isoform F) (Dodeca-satellite-binding protein 1, isoform G) (Dodeca-satellite-binding protein 1, isoform H)	3772264	Dodeca-satellite-binding protein 1(Dp1)	37116	FBgn0027835	tr|Q7KN75|Q7KN75_DROMEDodeca-satellite-bindingprotein1,isoformAOS=DrosophilamelanogasterGN=Dp1PE=1SV=1;tr|Q9U982|Q9U982_DROMEDrosophiladodeca-satelliteprotein1OS=DrosophilamelanogasterGN=Dp1PE=2SV=1;tr|Q7KN84|Q7KN84_DROMEPutativeuncharacterizedproteinOS=DrosophilamelanogasterGN=Dp1PE=2SV=1	74	74	73	52.9	52.9	52.3	By MS/MS	By MS/MS	By MS/MS	By MS/MS	By MS/MS	By MS/MS	By MS/MS	By MS/MS	By MS/MS	By MS/MS	By MS/MS	By MS/MS	By MS/MS	By MS/MS	By MS/MS	By MS/MS	By MS/MS	By MS/MS	By MS/MS	By MS/MS	By MS/MS	By MS/MS	By MS/MS	By MS/MS	By MS/MS	By MS/MS	By MS/MS	By MS/MS	By MS/MS	By MS/MS	1.7824e+09	1.6414e+09	1.7051e+09	1.6365e+09	1.6993e+09
A8E6M1	CG30122	CG30122 Dmel_CG30122	GH01011p	3772265	CG30122 gene product from transcript CG30122-RB(CG30122)	37146	FBgn0050122	tr|A8E6M1|A8E6M1_DROMEGH01011pOS=DrosophilamelanogasterGN=CG30122PE=1SV=1;tr|A1ZBB4|A1ZBB4_DROMEUncharacterizedprotein,isoformBOS=DrosophilamelanogasterGN=CG30122PE=1SV=1;tr|E1JGL8|E1JGL8_DROMEUncharacterizedprotein,isoformCOS=DrosophilamelanogasterGN=CG30122PE=1SV=1;tr|Q86NY3|Q86NY3_DROMELD24631p(Fragment)OS=DrosophilamelanogasterGN=CG30122PE=2SV=1	54	54	7	42.4	42.4	6	By MS/MS	By MS/MS	By MS/MS	By MS/MS	By MS/MS	By MS/MS	By MS/MS	By MS/MS	By MS/MS	By MS/MS	By MS/MS	By MS/MS	By MS/MS	By MS/MS	By MS/MS	By MS/MS	By MS/MS	By MS/MS	By MS/MS	By MS/MS	By MS/MS	By MS/MS	By MS/MS	By MS/MS	By MS/MS	By MS/MS	By MS/MS	By MS/MS	By MS/MS	By MS/MS	1.1454e+09	1.0971e+09	1.1437e+09	1.0967e+09	1.1111e+09
P19109	Rm62	Rm62 Dmp68 p62 CG10279	ATP-dependent RNA helicase p62 (EC 3.6.4.13)	3772271	CG10279 gene product from transcript CG10279-RK(Rm62)	40739	FBgn0003261	sp|P19109|DDX17_DROMEATP-dependentRNAhelicasep62OS=DrosophilamelanogasterGN=Rm62PE=1SV=3;tr|E1JJ68|E1JJ68_DROMERm62,isoformHOS=DrosophilamelanogasterGN=Rm62PE=1SV=1;sp|P19109-3|DDX17_DROMEIsoformDofATP-dependentRNAhelicasep62OS=DrosophilamelanogasterGN=Rm62;tr|C7LAE4|C7LAE4_DROMELP18603pOS=DrosophilamelanogasterGN=Rm62PE=1SV=1;sp|P19109-4|DDX17_DROMEIsoformEofATP-dependentRNAhelicasep62OS=Drosoph…	47	46	43	67.9	66.3	63	By MS/MS	By MS/MS	By MS/MS	By MS/MS	By MS/MS	By MS/MS	By MS/MS	By MS/MS	By MS/MS	By MS/MS	By MS/MS	By MS/MS	By MS/MS	By MS/MS	By MS/MS	By MS/MS	By MS/MS	By MS/MS	By MS/MS	By MS/MS	By MS/MS	By MS/MS	By MS/MS	By MS/MS	By MS/MS	By MS/MS	By MS/MS	By MS/MS	By MS/MS	By MS/MS	2.4034e+09	2.3941e+09	2.2065e+09	2.1112e+09	2.2864e+09
M9PCC1	Rack1	Rack1 Dmel\CG7111 dRack1 i173 RACK1 rack1 CG7111 Dmel_CG7111	Receptor of activated protein kinase C 1, isoform C (Receptor of activated protein kinase C 1, isoform D)	3772276	Receptor of activated protein kinase C 1(Rack1)	34070	FBgn0020618	tr|M9PCC1|M9PCC1_DROMEReceptorofactivatedproteinkinaseC1,isoformCOS=DrosophilamelanogasterGN=Rack1PE=4SV=1;sp|O18640|GBLP_DROMEGuaninenucleotide-bindingproteinsubunitbeta-likeproteinOS=DrosophilamelanogasterGN=Rack1PE=1SV=2	26	26	24	84.9	84.9	80.2	By MS/MS	By MS/MS	By MS/MS	By MS/MS	By MS/MS	By MS/MS	By MS/MS	By MS/MS	By MS/MS	By MS/MS	By MS/MS	By MS/MS	By MS/MS	By MS/MS	By MS/MS	By MS/MS	By MS/MS	By MS/MS	By MS/MS	By MS/MS	By MS/MS	By MS/MS	By MS/MS	By MS/MS	By MS/MS	By MS/MS	By MS/MS	By MS/MS	By MS/MS	By MS/MS	2.475e+09	2.4384e+09	2.6141e+09	2.2714e+09	2.5156e+09
M9NGB9	mub	mub anon-WO0172774.33 anon-WO0172774.35 anon-WO0172774.36 anon-WO0172774.37 Dmel\CG7437 l(3)04093 l(3)j6B10 l(3)j8B3 MRE17 MUB Mub CG7437 Dmel_CG7437	Mushroom-body expressed, isoform H	3772299	mushroom-body expressed(mub)	40436	FBgn0262737	tr|M9NGB9|M9NGB9_DROMEMushroom-bodyexpressed,isoformHOS=DrosophilamelanogasterGN=mubPE=1SV=1;tr|P91632|P91632_DROMEMushroom-bodyexpressed,isoformAOS=DrosophilamelanogasterGN=mubPE=1SV=1	24	24	0	73.9	73.9	0	By MS/MS	By MS/MS	By MS/MS	By MS/MS	By MS/MS	By MS/MS	By MS/MS	By MS/MS	By MS/MS	By MS/MS	By MS/MS	By MS/MS	By MS/MS	By MS/MS	By MS/MS	By MS/MS	By MS/MS	By MS/MS	By MS/MS	By MS/MS	By MS/MS	By MS/MS	By MS/MS	By MS/MS	By MS/MS	By MS/MS	By MS/MS	By MS/MS	By MS/MS	By MS/MS	1.7549e+09	1.8432e+09	1.9209e+09	1.8526e+09	2.0136e+09
B7Z002	kis	kis 136 2532 31 5841 anon-WO0172774.164 anon-WO0257455.5 BEST:GM02209 CG18326 CG3660 Dmel\CG3696 DmelPex20 EC2-7 EK2-4 EP(2)0474 EP474 FBtr0078144 GM02209 KIS Kis KIS-L kiss l(2)07812 l(2)k08827 l(2)k11324 l(2)k13631 l(2)k14112 l(2)k16510 l(2)s3527 l(2)s4771 l(2)s4793 Pex20 Su(Pc)21AB CG3696 Dmel_CG3696	Kismet, isoform C (EC 3.6.1.3)	3772336	kismet(kis)	33185	FBgn0266557	tr|B7Z002|B7Z002_DROMEKismet,isoformCOS=DrosophilamelanogasterGN=kisPE=1SV=1;tr|M9NEL3|M9NEL3_DROMEKismet,isoformFOS=DrosophilamelanogasterGN=kisPE=1SV=1;tr|M9NDB7|M9NDB7_DROMEKismet,isoformEOS=DrosophilamelanogasterGN=kisPE=1SV=1;tr|Q9VPL9|Q9VPL9_DROMEKISMET-LlongisoformOS=DrosophilamelanogasterGN=kisPE=1SV=3;tr|M9NCY5|M9NCY5_DROMEKismet,isoformDOS=DrosophilamelanogasterGN=kisPE=1SV=1;tr|Q9Y1L3|…	109	109	108	28.8	28.8	28.6	By MS/MS	By MS/MS	By MS/MS	By MS/MS	By MS/MS	By MS/MS	By MS/MS	By MS/MS	By MS/MS	By MS/MS	By MS/MS	By MS/MS	By MS/MS	By MS/MS	By MS/MS	By MS/MS	By MS/MS	By MS/MS	By MS/MS	By MS/MS	By MS/MS	By MS/MS	By MS/MS	By MS/MS	By MS/MS	By MS/MS	By MS/MS	By MS/MS	By MS/MS	By MS/MS	7.3989e+08	7.7042e+08	7.3501e+08	7.2497e+08	7.4059e+08
Q9VPX7	capt	capt Acap acu BcDNA:LD24380 CAP Cap cap capping protein Capt CG5061 CG5074 CP cyclase-associated protein Dcap Dmel\CG33979 l(2)06955 punc CG33979 Dmel_CG33979	Adenylyl cyclase-associated protein	3772496	capulet(capt)	45233	FBgn0261458	tr|Q9VPX7|Q9VPX7_DROMEAdenylylcyclase-associatedproteinOS=DrosophilamelanogasterGN=captPE=1SV=2;tr|Q7KN55|Q7KN55_DROMEAdenylylcyclase-associatedprotein(Fragment)OS=DrosophilamelanogasterGN=captPE=2SV=1;tr|Q9VPX6|Q9VPX6_DROMEAdenylylcyclase-associatedproteinOS=DrosophilamelanogasterGN=captPE=1SV=2	28	28	27	83.7	83.7	82.3	By MS/MS	By MS/MS	By MS/MS	By MS/MS	By MS/MS	By MS/MS	By MS/MS	By MS/MS	By MS/MS	By MS/MS	By MS/MS	By MS/MS	By MS/MS	By MS/MS	By MS/MS	By MS/MS	By MS/MS	By MS/MS	By MS/MS	By MS/MS	By MS/MS	By MS/MS	By MS/MS	By MS/MS	By MS/MS	By MS/MS	By MS/MS	By MS/MS	By MS/MS	By MS/MS	2.8733e+09	2.9674e+09	2.7663e+09	2.8712e+09	2.7553e+09
M9MQH9	Pp2A-29B	Pp2A-29B 29B A CG13383 CG33297 Dmel\CG17291 dPP2A A DPR65 PP2A Pp2A PP2A 29B PP2A A PP2A-29B pp2A-29B PP2A-A Pp2A29B PP2A[A] PR65 CG17291 Dmel_CG17291	Protein phosphatase 2A at 29B, isoform C	3772502	Protein phosphatase 2A at 29B(Pp2A-29B)	2768940	FBgn0260439	tr|M9MQH9|M9MQH9_DROMEProteinphosphatase2Aat29B,isoformCOS=DrosophilamelanogasterGN=Pp2A-29BPE=1SV=1;sp|P36179|2AAA_DROMESerine/threonine-proteinphosphatasePP2A65kDaregulatorysubunitOS=DrosophilamelanogasterGN=Pp2A-29BPE=2SV=4;tr|M9NDI6|M9NDI6_DROMEProteinphosphatase2Aat29B,isoformDOS=DrosophilamelanogasterGN=Pp2A-29BPE=1SV=1;tr|H5V8B8|H5V8B8_DROMEMIP33436p1OS=DrosophilamelanogasterGN=Pp2A-29BPE=…	33	33	33	68.2	68.2	68.2	By MS/MS	By MS/MS	By MS/MS	By MS/MS	By MS/MS	By MS/MS	By MS/MS	By MS/MS	By MS/MS	By MS/MS	By MS/MS	By MS/MS	By MS/MS	By MS/MS	By MS/MS	By MS/MS	By MS/MS	By MS/MS	By MS/MS	By MS/MS	By MS/MS	By MS/MS	By MS/MS	By MS/MS	By MS/MS	By MS/MS	By MS/MS	By MS/MS	By MS/MS	By MS/MS	2.3006e+09	2.2013e+09	2.2519e+09	1.9403e+09	2.2996e+09
Q9VB96	CT19744	CT19744 150697_at CG6309 Dmel\CG31075 GH20910p CG31075 Dmel_CG31075	Uncharacterized protein, isoform A (EC 1.2.1.3)	3772575	CG31075 gene product from transcript CG31075-RA(CG31075)	43244	FBgn0051075	tr|Q9VB96|Q9VB96_DROMEUncharacterizedprotein,isoformAOS=DrosophilamelanogasterGN=CG31075PE=1SV=2;tr|A9UNE9|A9UNE9_DROMEGH20910p(Fragment)OS=DrosophilamelanogasterPE=2SV=1;tr|A0A0B4K6I6|A0A0B4K6I6_DROMEUncharacterizedprotein,isoformBOS=DrosophilamelanogasterGN=CG31075PE=1SV=1	37	37	37	77.1	77.1	77.1	By MS/MS	By MS/MS	By MS/MS	By MS/MS	By MS/MS	By MS/MS	By MS/MS	By MS/MS	By MS/MS	By MS/MS	By MS/MS	By MS/MS	By MS/MS	By MS/MS	By MS/MS	By MS/MS	By MS/MS	By MS/MS	By MS/MS	By MS/MS	By MS/MS	By MS/MS	By MS/MS	By MS/MS	By MS/MS	By MS/MS	By MS/MS	By MS/MS	By MS/MS	By MS/MS	1.3947e+09	1.3154e+09	1.1833e+09	1.3075e+09	1.3834e+09
Q9V3N7	CRMP	CRMP BcDNA.HL02693 BcDNA:HL02693 crmp DHP Dmel\CG1411 EP(3)3238 EP3238 l(3)83Ba Pyd2 pyd2 CG1411 Dmel_CG1411	BcDNA.HL02693 (Collapsin response mediator protein, isoform A) (EC 3.5.2.2)	45928	Collapsin Response Mediator Protein(CRMP)	40675	FBgn0023023	tr|Q9V3N7|Q9V3N7_DROMEBcDNA.HL02693OS=DrosophilamelanogasterGN=CRMPPE=1SV=1;tr|Q2XST3|Q2XST3_DROMEDihydropyrimidinasemutantsupA4OS=DrosophilamelanogasterGN=CRMPPE=4SV=1;tr|D3YE81|D3YE81_DROMECollapsinresponsemediatorproteinOS=DrosophilamelanogasterGN=CRMPPE=2SV=1;tr|Q8IPQ2|Q8IPQ2_DROMECollapsinresponsemediatorproteinOS=DrosophilamelanogasterGN=CRMPPE=1SV=2	34	34	34	73.2	73.2	73.2	By MS/MS	By MS/MS	By MS/MS	By MS/MS	By MS/MS	By MS/MS	By MS/MS	By MS/MS	By MS/MS	By MS/MS	By MS/MS	By MS/MS	By MS/MS	By MS/MS	By MS/MS	By MS/MS	By MS/MS	By MS/MS	By MS/MS	By MS/MS	By MS/MS	By MS/MS	By MS/MS	By MS/MS	By MS/MS	By MS/MS	By MS/MS	By MS/MS	By MS/MS	By MS/MS	2.0302e+09	2.0058e+09	1.7182e+09	1.6078e+09	1.7501e+09
P09180	RpL4	RpL4 RpL1 CG5502	60S ribosomal protein L4 (L1)	42127	Ribosomal protein L4(RpL4)	43349	FBgn0003279	sp|P09180|RL4_DROME60SribosomalproteinL4OS=DrosophilamelanogasterGN=RpL4PE=1SV=2;tr|Q1EBX5|Q1EBX5_DROMEIP15855pOS=DrosophilamelanogasterPE=2SV=1	35	35	35	67.1	67.1	67.1	By MS/MS	By MS/MS	By MS/MS	By MS/MS	By MS/MS	By MS/MS	By MS/MS	By MS/MS	By MS/MS	By MS/MS	By MS/MS	By MS/MS	By MS/MS	By MS/MS	By MS/MS	By MS/MS	By MS/MS	By MS/MS	By MS/MS	By MS/MS	By MS/MS	By MS/MS	By MS/MS	By MS/MS	By MS/MS	By MS/MS	By MS/MS	By MS/MS	By MS/MS	By MS/MS	4.6534e+09	4.6837e+09	5.0018e+09	4.9387e+09	4.9224e+09
A0A0B4JD11	eEF1gamma	eEF1gamma Dmel\CG11901 EF1 gamma Ef1Bggr EF1gamma Ef1gamma Ef1y CG11901 Dmel_CG11901	Ef1gamma, isoform C	34276	CG11901 gene product from transcript CG11901-RC(Ef1gamma)	44791	FBgn0029176	tr|A0A0B4JD11|A0A0B4JD11_DROMEEf1gamma,isoformCOS=DrosophilamelanogasterGN=eEF1gammaPE=4SV=1;sp|Q9NJH0|EF1G_DROMEElongationfactor1-gammaOS=DrosophilamelanogasterGN=Ef1gammaPE=2SV=2	32	32	31	66.6	66.6	65.2	By MS/MS	By MS/MS	By MS/MS	By MS/MS	By MS/MS	By MS/MS	By MS/MS	By MS/MS	By MS/MS	By MS/MS	By MS/MS	By MS/MS	By MS/MS	By MS/MS	By MS/MS	By MS/MS	By MS/MS	By MS/MS	By MS/MS	By MS/MS	By MS/MS	By MS/MS	By MS/MS	By MS/MS	By MS/MS	By MS/MS	By MS/MS	By MS/MS	By MS/MS	By MS/MS	3.1781e+09	3.3263e+09	3.5001e+09	3.375e+09	3.3331e+09
O61604	Fim	Fim Dmel\CG8649 FIM fim CG8649 Dmel_CG8649	Fimbrin, isoform A (LD05347p)	40581	Fimbrin(Fim)	32721	FBgn0024238	tr|O61604|O61604_DROMEFimbrinOS=DrosophilamelanogasterGN=FimPE=1SV=1;tr|Q8IQZ8|Q8IQZ8_DROMEFI20019p1OS=DrosophilamelanogasterGN=FimPE=1SV=1;tr|Q8IQZ7|Q8IQZ7_DROMEFI19014p1OS=DrosophilamelanogasterGN=FimPE=1SV=1;tr|D3DMF1|D3DMF1_DROMERE03506pOS=DrosophilamelanogasterGN=Fim-RDPE=2SV=1;tr|D0IQI3|D0IQI3_DROMESD23213pOS=DrosophilamelanogasterGN=Fim-RDPE=2SV=1;tr|C7LAI0|C7LAI0_DROMERH23673pOS=Drosophil…	42	42	42	68.9	68.9	68.9	By MS/MS	By MS/MS	By MS/MS	By MS/MS	By MS/MS	By MS/MS	By MS/MS	By MS/MS	By MS/MS	By MS/MS	By MS/MS	By MS/MS	By MS/MS	By MS/MS	By MS/MS	By MS/MS	By MS/MS	By MS/MS	By MS/MS	By MS/MS	By MS/MS	By MS/MS	By MS/MS	By MS/MS	By MS/MS	By MS/MS	By MS/MS	By MS/MS	By MS/MS	By MS/MS	1.9068e+09	1.9292e+09	1.8397e+09	1.7548e+09	1.9818e+09
Q7K084	Obp44a	Obp44a CG2297 Dmel_CG2297	Odorant-binding protein 44a, isoform A (Odorant-binding protein 44a, isoform B) (RH04549p)	39737	Odorant-binding protein 44a(Obp44a)	35789	FBgn0033268	tr|Q7K084|Q7K084_DROMEOdorant-bindingprotein44a,isoformAOS=DrosophilamelanogasterGN=Obp44aPE=1SV=1	19	19	19	77.6	77.6	77.6	By MS/MS	By MS/MS	By MS/MS	By MS/MS	By MS/MS	By MS/MS	By MS/MS	By MS/MS	By MS/MS	By MS/MS	By MS/MS	By MS/MS	By MS/MS	By MS/MS	By MS/MS	By MS/MS	By MS/MS	By MS/MS	By MS/MS	By MS/MS	By MS/MS	By MS/MS	By MS/MS	By MS/MS	By MS/MS	By MS/MS	By MS/MS	By MS/MS	By MS/MS	By MS/MS	1.4983e+10	1.4419e+10	1.6249e+10	1.5506e+10	1.526e+10
Q9VL70	yip2	yip2 ACAA Dmel\CG4600 Yip2 CG4600 Dmel_CG4600	HL08109p (Yippee interacting protein 2) (EC 2.3.1.16)	40451	yippee interacting protein 2(yip2)	34313	FBgn0040064	tr|Q9VL70|Q9VL70_DROMEHL08109pOS=DrosophilamelanogasterGN=yip2PE=1SV=1	26	26	26	79.9	79.9	79.9	By MS/MS	By MS/MS	By MS/MS	By MS/MS	By MS/MS	By MS/MS	By MS/MS	By MS/MS	By MS/MS	By MS/MS	By MS/MS	By MS/MS	By MS/MS	By MS/MS	By MS/MS	By MS/MS	By MS/MS	By MS/MS	By MS/MS	By MS/MS	By MS/MS	By MS/MS	By MS/MS	By MS/MS	By MS/MS	By MS/MS	By MS/MS	By MS/MS	By MS/MS	By MS/MS	1.5965e+09	1.406e+09	1.4367e+09	1.4149e+09	1.5533e+09
Q9VKW5	Dmel\CG5355	Dmel\CG5355 CG5355 Dmel_CG5355	CG5355 (EC 3.1.1.-) (EC 3.1.1.1) (EC 3.4.21.-) (LP07359p)	31215	CG5355 gene product from transcript CG5355-RA(CG5355)	34421	FBgn0032242	tr|Q9VKW5|Q9VKW5_DROMECG5355OS=DrosophilamelanogasterGN=CG5355PE=1SV=2	54	54	11	65.2	65.2	11	By MS/MS	By MS/MS	By MS/MS	By MS/MS	By MS/MS	By MS/MS	By MS/MS	By MS/MS	By MS/MS	By MS/MS	By MS/MS	By MS/MS	By MS/MS	By MS/MS	By MS/MS	By MS/MS	By MS/MS	By MS/MS	By MS/MS	By MS/MS	By MS/MS	By MS/MS	By MS/MS	By MS/MS	By MS/MS	By MS/MS	By MS/MS	By MS/MS	By MS/MS	By MS/MS	1.5742e+09	1.4986e+09	1.6035e+09	1.6342e+09	1.5405e+09
Q7KM15	bic	bic bic-RA CG3644 Dmel_CG3644	Transcription factor BTF3	39338	bicaudal(bic)	45827	FBgn0000181	tr|Q7KM15|Q7KM15_DROMETranscriptionfactorBTF3OS=DrosophilamelanogasterGN=bicPE=1SV=1;tr|Q9U9Q7|Q9U9Q7_DROMETranscriptionfactorBTF3OS=DrosophilamelanogasterGN=bicPE=2SV=1	22	22	18	89.3	89.3	85.8	By MS/MS	By MS/MS	By MS/MS	By MS/MS	By MS/MS	By MS/MS	By MS/MS	By MS/MS	By MS/MS	By MS/MS	By MS/MS	By MS/MS	By MS/MS	By MS/MS	By MS/MS	By MS/MS	By MS/MS	By MS/MS	By MS/MS	By MS/MS	By MS/MS	By MS/MS	By MS/MS	By MS/MS	By MS/MS	By MS/MS	By MS/MS	By MS/MS	By MS/MS	By MS/MS	2.9869e+09	3.0568e+09	2.9208e+09	2.9968e+09	3.002e+09
Q9VZU7	Usp5	Usp5 Dmel\CG12082 DmUsp5 leon Q9VZU7 USP5 usp5 CG12082 Dmel_CG12082	Ubiquitin carboxyl-terminal hydrolase (EC 3.4.19.12)	41550	Ubiquitin specific protease 5(Usp5)	38375	FBgn0035402	tr|Q9VZU7|Q9VZU7_DROMEUbiquitinylhydrolase1OS=DrosophilamelanogasterGN=Usp5PE=1SV=1	47	47	47	67.8	67.8	67.8	By MS/MS	By MS/MS	By MS/MS	By MS/MS	By MS/MS	By MS/MS	By MS/MS	By MS/MS	By MS/MS	By MS/MS	By MS/MS	By MS/MS	By MS/MS	By MS/MS	By MS/MS	By MS/MS	By MS/MS	By MS/MS	By MS/MS	By MS/MS	By MS/MS	By MS/MS	By MS/MS	By MS/MS	By MS/MS	By MS/MS	By MS/MS	By MS/MS	By MS/MS	By MS/MS	1.0735e+09	9.8162e+08	1.04e+09	1.0369e+09	1.0737e+09
P23128	me31B	me31B CG4916	Putative ATP-dependent RNA helicase me31b (EC 3.6.4.13) (Maternal expression at 31B)	37116	maternal expression at 31B(me31B)	34364	FBgn0004419	sp|P23128|DDX6_DROMEPutativeATP-dependentRNAhelicaseme31bOS=DrosophilamelanogasterGN=me31BPE=1SV=3;sp|P23128-2|DDX6_DROMEIsoformBofPutativeATP-dependentRNAhelicaseme31bOS=DrosophilamelanogasterGN=me31B	39	39	39	81	81	81	By MS/MS	By MS/MS	By MS/MS	By MS/MS	By MS/MS	By MS/MS	By MS/MS	By MS/MS	By MS/MS	By MS/MS	By MS/MS	By MS/MS	By MS/MS	By MS/MS	By MS/MS	By MS/MS	By MS/MS	By MS/MS	By MS/MS	By MS/MS	By MS/MS	By MS/MS	By MS/MS	By MS/MS	By MS/MS	By MS/MS	By MS/MS	By MS/MS	By MS/MS	By MS/MS	1.138e+09	1.235e+09	1.3e+09	1.1468e+09	1.3327e+09
X2JB48	sesB	sesB A A-T ADP ADT2 anon-WO02059370.55 ANT ANT1 ATP translocase dANT Dmel\CG16944 EM12 Hmr jive l(1)9Ed l(1)9Fa l(1)DC701 l(1)EM31 l(1)G0126 l(1)G0247 l(1)G0386 l(1)S12 orangi S12 ses B SesB CG16944 Dmel_CG16944	Stress-sensitive B, isoform E	37146	stress-sensitive B(sesB)	32007	FBgn0003360	tr|X2JB48|X2JB48_DROMEStress-sensitiveB,isoformEOS=DrosophilamelanogasterGN=sesBPE=1SV=1;sp|Q26365-2|ADT_DROMEIsoformAofADP,ATPcarrierproteinOS=DrosophilamelanogasterGN=sesB;tr|D1Z385|D1Z385_DROMESD21251pOS=DrosophilamelanogasterGN=sesB-RDPE=2SV=1;sp|Q26365|ADT_DROMEADP,ATPcarrierproteinOS=DrosophilamelanogasterGN=sesBPE=2SV=4	26	26	22	79.6	79.6	67.2	By MS/MS	By MS/MS	By MS/MS	By MS/MS	By MS/MS	By MS/MS	By MS/MS	By MS/MS	By MS/MS	By MS/MS	By MS/MS	By MS/MS	By MS/MS	By MS/MS	By MS/MS	By MS/MS	By MS/MS	By MS/MS	By MS/MS	By MS/MS	By MS/MS	By MS/MS	By MS/MS	By MS/MS	By MS/MS	By MS/MS	By MS/MS	By MS/MS	By MS/MS	By MS/MS	5.4615e+09	6.0378e+09	6.0102e+09	5.8418e+09	5.4326e+09
Q9VGZ3	Irp-1B	Irp-1B 144037_at C-Acon cACON cAcon dIRP Dmel\CG6342 IRF IRP IRP-1 IRP-1B irp-1B IRP1 irp1B CG6342 Dmel_CG6342	Iron regulatory protein 1B (EC 4.2.1.3)	40739	Iron regulatory protein 1B(Irp-1B)	41269	FBgn0024957	tr|Q9VGZ3|Q9VGZ3_DROMEAconitatehydrataseOS=DrosophilamelanogasterGN=Irp-1BPE=1SV=1;tr|Q9NFX2|Q9NFX2_DROMEAconitatehydrataseOS=DrosophilamelanogasterGN=Irp-1BPE=2SV=1;tr|C7LA95|C7LA95_DROMEAconitatehydratase(Fragment)OS=DrosophilamelanogasterPE=2SV=1;tr|O76935|O76935_DROMEAconitatehydrataseOS=DrosophilamelanogasterGN=Irp-1BPE=2SV=1	48	48	36	67.3	67.3	52.2	By MS/MS	By MS/MS	By MS/MS	By MS/MS	By MS/MS	By MS/MS	By MS/MS	By MS/MS	By MS/MS	By MS/MS	By MS/MS	By MS/MS	By MS/MS	By MS/MS	By MS/MS	By MS/MS	By MS/MS	By MS/MS	By MS/MS	By MS/MS	By MS/MS	By MS/MS	By MS/MS	By MS/MS	By MS/MS	By MS/MS	By MS/MS	By MS/MS	By MS/MS	By MS/MS	1.0032e+09	9.5029e+08	9.9419e+08	9.7622e+08	9.9566e+08
A0A0B4K7G4	mod	mod 0952 14 Dmel\CG2050 Mod ms(3)100EF CG2050 Dmel_CG2050	Modulo, isoform C	34070	modulo(mod)	43764	FBgn0002780	tr|A0A0B4K7G4|A0A0B4K7G4_DROMEModulo,isoformCOS=DrosophilamelanogasterGN=modPE=1SV=1;sp|P13469|MODU_DROMEDNA-bindingproteinmoduloOS=DrosophilamelanogasterGN=modPE=1SV=2;tr|Q8IGX8|Q8IGX8_DROMERE08878pOS=DrosophilamelanogasterGN=modPE=2SV=1	34	34	34	60.7	60.7	60.7	By MS/MS	By MS/MS	By MS/MS	By MS/MS	By MS/MS	By MS/MS	By MS/MS	By MS/MS	By MS/MS	By MS/MS	By MS/MS	By MS/MS	By MS/MS	By MS/MS	By MS/MS	By MS/MS	By MS/MS	By MS/MS	By MS/MS	By MS/MS	By MS/MS	By MS/MS	By MS/MS	By MS/MS	By MS/MS	By MS/MS	By MS/MS	By MS/MS	By MS/MS	By MS/MS	1.8995e+09	1.8437e+09	1.9652e+09	1.9331e+09	1.9622e+09
Q9V3V6	Rpt5	Rpt5 anon-WO0153538.10 anon-WO0153538.8 anon-WO0153538.9 BcDNA.GH12068 BcDNA:GH12068 Dm_Rpt5a Dm_Rpt5b Dmel\CG10370 DmTBP-1 dRpt5 l(3)04210 p50 Pros26S Pros26S-RS6A S6' TBP-1 Tbp-1 tbp-1 Tbp1 CG10370 Dmel_CG10370	26S proteasome regulatory complex subunit p50 (GH12068p) (Regulatory particle triple-A ATPase 5) (EC 3.-.-.-) (EC 3.6.1.3)	40436	Regulatory particle triple-A ATPase 5(Rpt5)	42805	FBgn0028684	tr|Q9V3V6|Q9V3V6_DROME26Sproteasomeregulatorycomplexsubunitp50OS=DrosophilamelanogasterGN=Rpt5PE=1SV=1	30	30	8	78.7	78.7	24.8	By MS/MS	By MS/MS	By MS/MS	By MS/MS	By MS/MS	By MS/MS	By MS/MS	By MS/MS	By MS/MS	By MS/MS	By MS/MS	By MS/MS	By MS/MS	By MS/MS	By MS/MS	By MS/MS	By MS/MS	By MS/MS	By MS/MS	By MS/MS	By MS/MS	By MS/MS	By MS/MS	By MS/MS	By MS/MS	By MS/MS	By MS/MS	By MS/MS	By MS/MS	By MS/MS	9.5952e+08	9.0611e+08	8.9985e+08	9.3804e+08	9.2732e+08
Q9NIW0	Men	Men CG10120	Malic enzyme	33185	Malic enzyme(Men)	47173	FBgn0002719	tr|Q9NIW0|Q9NIW0_DROMEMalicenzymeOS=DrosophilamelanogasterGN=MenPE=2SV=1;tr|H7BWS3|H7BWS3_DROMEMalicenzymeOS=DrosophilamelanogasterPE=2SV=1;tr|Q2QBM1|Q2QBM1_DROMEMalicenzymeOS=DrosophilamelanogasterGN=MenPE=1SV=1;tr|H7BWU6|H7BWU6_DROMEMalicenzymeOS=DrosophilamelanogasterPE=2SV=1;tr|H7BWS6|H7BWS6_DROMEMalicenzymeOS=DrosophilamelanogasterPE=2SV=1;tr|H7BWS7|H7BWS7_DROMEMalicenzymeOS=Drosophilamelano…	36	36	1	79.8	79.8	1	By MS/MS	By MS/MS	By MS/MS	By MS/MS	By MS/MS	By MS/MS	By MS/MS	By MS/MS	By MS/MS	By MS/MS	By MS/MS	By MS/MS	By MS/MS	By MS/MS	By MS/MS	By MS/MS	By MS/MS	By MS/MS	By MS/MS	By MS/MS	By MS/MS	By MS/MS	By MS/MS	By MS/MS	By MS/MS	By MS/MS	By MS/MS	By MS/MS	By MS/MS	By MS/MS	1.1724e+09	1.1692e+09	1.1878e+09	1.1287e+09	1.2409e+09
Q9U916	Calr	Calr Crc CG9429	Calreticulin	45233	Calreticulin(Calr)	41166	FBgn0005585	tr|Q9U916|Q9U916_DROMECalreticulinOS=DrosophilamelanogasterGN=CalrPE=2SV=1;tr|Q53YH3|Q53YH3_DROMECalreticulin,isoformBOS=DrosophilamelanogasterGN=CalrPE=1SV=1;sp|P29413|CALR_DROMECalreticulinOS=DrosophilamelanogasterGN=CrcPE=1SV=2	29	29	29	72.4	72.4	72.4	By MS/MS	By MS/MS	By MS/MS	By MS/MS	By MS/MS	By MS/MS	By MS/MS	By MS/MS	By MS/MS	By MS/MS	By MS/MS	By MS/MS	By MS/MS	By MS/MS	By MS/MS	By MS/MS	By MS/MS	By MS/MS	By MS/MS	By MS/MS	By MS/MS	By MS/MS	By MS/MS	By MS/MS	By MS/MS	By MS/MS	By MS/MS	By MS/MS	By MS/MS	By MS/MS	3.3753e+09	3.42e+09	3.4994e+09	3.162e+09	3.2242e+09
Q0E9L6	Dscam1	Dscam1 Dscam CG17800 Dmel_CG17800	Down syndrome cell adhesion molecule 1, isoform AV	2768940	Down syndrome cell adhesion molecule 1(Dscam1)	35652	FBgn0033159	tr|Q0E9L6|Q0E9L6_DROMEDownsyndromecelladhesionmolecule1,isoformAVOS=DrosophilamelanogasterGN=Dscam1PE=1SV=1;tr|Q0E9K6|Q0E9K6_DROMEDownsyndromecelladhesionmolecule1,isoformALOS=DrosophilamelanogasterGN=Dscam1PE=1SV=1;tr|Q0E9K7|Q0E9K7_DROMEDownsyndromecelladhesionmolecule1,isoformAMOS=DrosophilamelanogasterGN=Dscam1PE=1SV=1;tr|Q0E9J6|Q0E9J6_DROMEDownsyndromecelladhesionmolecule1,isoformADOS=Drosoph…	63	63	1	37.6	37.6	0.6	By MS/MS	By MS/MS	By MS/MS	By MS/MS	By MS/MS	By MS/MS	By MS/MS	By MS/MS	By MS/MS	By MS/MS	By MS/MS	By MS/MS	By MS/MS	By MS/MS	By MS/MS	By MS/MS	By MS/MS	By MS/MS	By MS/MS	By MS/MS	By MS/MS	By MS/MS	By MS/MS	By MS/MS	By MS/MS	By MS/MS	By MS/MS	By MS/MS	By MS/MS	By MS/MS	1.0485e+09	1.076e+09	9.2321e+08	9.3233e+08	9.6032e+08
A1Z9J3	shot	shot CG18076 Dmel_CG18076	Short stop, isoform H	43244	short stop(shot)	36542	FBgn0013733	tr|A1Z9J3|A1Z9J3_DROMEShortstop,isoformHOS=DrosophilamelanogasterGN=shotPE=1SV=1;tr|E1JH65|E1JH65_DROMEShortstop,isoformPOS=DrosophilamelanogasterGN=shotPE=1SV=1;tr|A0A0B4K788|A0A0B4K788_DROMEShortstop,isoformACOS=DrosophilamelanogasterGN=shotPE=1SV=1;tr|B7YZG4|B7YZG4_DROMEShortstop,isoformJOS=DrosophilamelanogasterGN=shotPE=1SV=1;tr|B7YZG2|B7YZG2_DROMEShortstop,isoformKOS=DrosophilamelanogasterG…	169	169	49	25.2	25.2	8.3	By MS/MS	By MS/MS	By MS/MS	By MS/MS	By MS/MS	By MS/MS	By MS/MS	By MS/MS	By MS/MS	By MS/MS	By MS/MS	By MS/MS	By MS/MS	By MS/MS	By MS/MS	By MS/MS	By MS/MS	By MS/MS	By MS/MS	By MS/MS	By MS/MS	By MS/MS	By MS/MS	By MS/MS	By MS/MS	By MS/MS	By MS/MS	By MS/MS	By MS/MS	By MS/MS	7.0672e+08	6.613e+08	6.4781e+08	7.0894e+08	7.1386e+08
P00334	Adh	Adh CG3481	Alcohol dehydrogenase (EC 1.1.1.1)	40675	Alcohol dehydrogenase(Adh)	3771877	FBgn0000055	sp|P00334|ADH_DROMEAlcoholdehydrogenaseOS=DrosophilamelanogasterGN=AdhPE=1SV=2;tr|A0A077HCY9|A0A077HCY9_DROMEAlcoholdehydrogenase(Fragment)OS=DrosophilamelanogasterGN=AdhPE=3SV=1;tr|Q1ECB3|Q1ECB3_DROMEAlcoholdehydrogenaseOS=DrosophilamelanogasterPE=2SV=1	18	18	0	83.2	83.2	0	By MS/MS	By MS/MS	By MS/MS	By MS/MS	By MS/MS	By MS/MS	By MS/MS	By MS/MS	By MS/MS	By MS/MS	By MS/MS	By MS/MS	By MS/MS	By MS/MS	By MS/MS	By MS/MS	By MS/MS	By MS/MS	By MS/MS	By MS/MS	By MS/MS	By MS/MS	By MS/MS	By MS/MS	By MS/MS	By MS/MS	By MS/MS	By MS/MS	By MS/MS	By MS/MS	2.8562e+09	2.2705e+09	2.4489e+09	3.1637e+09	3.3479e+09
P91938	Trxr-1	Trxr-1 GR CG2151	Thioredoxin reductase 1, mitochondrial (TrxR-1) (EC 1.8.1.9)	43349	Thioredoxin reductase-1(Trxr-1)	31760	FBgn0020653	sp|P91938-2|TRXR1_DROMEIsoformAofThioredoxinreductase1,mitochondrialOS=DrosophilamelanogasterGN=Trxr-1;sp|P91938-4|TRXR1_DROMEIsoformDofThioredoxinreductase1,mitochondrialOS=DrosophilamelanogasterGN=Trxr-1;sp|P91938-3|TRXR1_DROMEIsoformCofThioredoxinreductase1,mitochondrialOS=DrosophilamelanogasterGN=Trxr-1;sp|P91938|TRXR1_DROMEThioredoxinreductase1,mitochondrialOS=DrosophilamelanogasterGN=Trxr-1…	28	28	26	78.2	78.2	74.5	By MS/MS	By MS/MS	By MS/MS	By MS/MS	By MS/MS	By MS/MS	By MS/MS	By MS/MS	By MS/MS	By MS/MS	By MS/MS	By MS/MS	By MS/MS	By MS/MS	By MS/MS	By MS/MS	By MS/MS	By MS/MS	By MS/MS	By MS/MS	By MS/MS	By MS/MS	By MS/MS	By MS/MS	By MS/MS	By MS/MS	By MS/MS	By MS/MS	By MS/MS	By MS/MS	2.0065e+09	1.9592e+09	1.9275e+09	1.8741e+09	1.8546e+09
X2JC80	Unidentified	sta CG14792	40S ribosomal protein SA (K14) (Laminin receptor homolog) (Protein stubarista)	44791	stubarista(sta)	31106	FBgn0003517	tr|X2JC80|X2JC80_DROME40SribosomalproteinSAOS=DrosophilamelanogasterGN=staPE=1SV=1;sp|P38979-2|RSSA_DROMEIsoformAof40SribosomalproteinSAOS=DrosophilamelanogasterGN=sta;tr|C6SV50|C6SV50_DROME40SribosomalproteinSAOS=DrosophilamelanogasterGN=sta-RDPE=2SV=1;sp|P38979|RSSA_DROME40SribosomalproteinSAOS=DrosophilamelanogasterGN=staPE=1SV=2	22	22	22	88.1	88.1	88.1	By MS/MS	By MS/MS	By MS/MS	By MS/MS	By MS/MS	By MS/MS	By MS/MS	By MS/MS	By MS/MS	By MS/MS	By MS/MS	By MS/MS	By MS/MS	By MS/MS	By MS/MS	By MS/MS	By MS/MS	By MS/MS	By MS/MS	By MS/MS	By MS/MS	By MS/MS	By MS/MS	By MS/MS	By MS/MS	By MS/MS	By MS/MS	By MS/MS	By MS/MS	By MS/MS	3.6477e+09	3.3988e+09	3.7305e+09	4.111e+09	3.3469e+09
P55830	RpS3A	RpS3A C3 M(4)101 CG2168	40S ribosomal protein S3a (C3 protein)	32721	Ribosomal protein S3A(RpS3A)	43768	FBgn0017545	sp|P55830|RS3A_DROME40SribosomalproteinS3aOS=DrosophilamelanogasterGN=RpS3APE=1SV=4;sp|P55830-2|RS3A_DROMEIsoformBof40SribosomalproteinS3aOS=DrosophilamelanogasterGN=RpS3A	24	24	24	67.9	67.9	67.9	By MS/MS	By MS/MS	By MS/MS	By MS/MS	By MS/MS	By MS/MS	By MS/MS	By MS/MS	By MS/MS	By MS/MS	By MS/MS	By MS/MS	By MS/MS	By MS/MS	By MS/MS	By MS/MS	By MS/MS	By MS/MS	By MS/MS	By MS/MS	By MS/MS	By MS/MS	By MS/MS	By MS/MS	By MS/MS	By MS/MS	By MS/MS	By MS/MS	By MS/MS	By MS/MS	4.6534e+09	4.4146e+09	4.6171e+09	4.404e+09	4.4166e+09
A0A0B4K618	Fmr1	Fmr1 AT24755 BcDNA:GM08679 dFMR dfmr dFMR1 dFmr1 dfmr1 DFMRP dFMRP dFmrp dFXR dfxr dFXR1 dfxr1 dFXRP Dmel\CG6203 dmfr1 EP(3)3517 FMR fmr FMR1 fmr1 FMRP FMRp Fmrp FXR CG6203 Dmel_CG6203	Fmr1, isoform G	35789	CG6203 gene product from transcript CG6203-RC(Fmr1)	37528	FBgn0028734	tr|A0A0B4K618|A0A0B4K618_DROMEFmr1,isoformGOS=DrosophilamelanogasterGN=Fmr1PE=1SV=1;sp|Q9NFU0-3|FMR1_DROMEIsoformEofSynapticfunctionalregulatorFMR1OS=DrosophilamelanogasterGN=Fmr1;tr|A0A0B4KFN9|A0A0B4KFN9_DROMEFmr1,isoformIOS=DrosophilamelanogasterGN=Fmr1PE=1SV=1;tr|A0A0B4KGP6|A0A0B4KGP6_DROMEFmr1,isoformHOS=DrosophilamelanogasterGN=Fmr1PE=1SV=1	35	35	3	61.6	61.6	5.5	By MS/MS	By MS/MS	By MS/MS	By MS/MS	By MS/MS	By MS/MS	By MS/MS	By MS/MS	By MS/MS	By MS/MS	By MS/MS	By MS/MS	By MS/MS	By MS/MS	By MS/MS	By MS/MS	By MS/MS	By MS/MS	By MS/MS	By MS/MS	By MS/MS	By MS/MS	By MS/MS	By MS/MS	By MS/MS	By MS/MS	By MS/MS	By MS/MS	By MS/MS	By MS/MS	1.3077e+09	1.2439e+09	1.2128e+09	1.2199e+09	1.2161e+09
Q09332	Ugt	Ugt UGGG CG6850	UDP-glucose:glycoprotein glucosyltransferase (UGT) (dUGT) (EC 2.4.1.-) (UDP--Glc:glycoprotein glucosyltransferase)	34313	UDP-glucose-glycoprotein glucosyltransferase(Ugt)	40055	FBgn0014075	sp|Q09332|UGGG_DROMEUDP-glucose:glycoproteinglucosyltransferaseOS=DrosophilamelanogasterGN=UgtPE=1SV=2	55	55	55	50.5	50.5	50.5	By MS/MS	By MS/MS	By MS/MS	By MS/MS	By MS/MS	By MS/MS	By MS/MS	By MS/MS	By MS/MS	By MS/MS	By MS/MS	By MS/MS	By MS/MS	By MS/MS	By MS/MS	By MS/MS	By MS/MS	By MS/MS	By MS/MS	By MS/MS	By MS/MS	By MS/MS	By MS/MS	By MS/MS	By MS/MS	By MS/MS	By MS/MS	By MS/MS	By MS/MS	By MS/MS	8.2553e+08	8.2545e+08	7.867e+08	8.6571e+08	7.7712e+08
P06754	Tm1	Tm1 TmII CG4898	Tropomyosin-1, isoforms 9A/A/B (Cytoskeletal tropomyosin) (Tropomyosin II)	34421	Tropomyosin 1(Tm1)	41852	FBgn0003721	sp|P06754|TPM1_DROMETropomyosin-1,isoforms9A/A/BOS=DrosophilamelanogasterGN=Tm1PE=1SV=2;tr|Q8IGY1|Q8IGY1_DROMERE08101pOS=DrosophilamelanogasterGN=Tm1PE=1SV=1	47	47	0	72.6	72.6	0	By MS/MS	By MS/MS	By MS/MS	By MS/MS	By MS/MS	By MS/MS	By MS/MS	By MS/MS	By MS/MS	By MS/MS	By MS/MS	By MS/MS	By MS/MS	By MS/MS	By MS/MS	By MS/MS	By MS/MS	By MS/MS	By MS/MS	By MS/MS	By MS/MS	By MS/MS	By MS/MS	By MS/MS	By MS/MS	By MS/MS	By MS/MS	By MS/MS	By MS/MS	By MS/MS	4.6356e+09	4.7344e+09	4.133e+09	4.1027e+09	4.191e+09
Q9V405	Rpt3	Rpt3 16916 Dm_Rpt3a Dmel\CG16916 Dmp48A l(1)G0052 p48A Rpt3-RA S6 S6B TBP7 CG16916 Dmel_CG16916	26S proteasome regulatory complex subunit p48A (CG16916 protein) (GH06151p) (Regulatory particle triple-A ATPase 3, isoform A) (Regulatory particle triple-A ATPase 3, isoform B) (EC 3.-.-.-) (EC 3.6.1.3)	45827	Regulatory particle triple-A ATPase 3(Rpt3)	32047	FBgn0028686	tr|Q9V405|Q9V405_DROME26Sproteasomeregulatorycomplexsubunitp48AOS=DrosophilamelanogasterGN=Rpt3PE=1SV=1;tr|E1UIA5|E1UIA5_DROMECG16916proteinOS=DrosophilamelanogasterGN=CG16916PE=3SV=1	31	30	30	83.8	82.1	82.1	By MS/MS	By MS/MS	By MS/MS	By MS/MS	By MS/MS	By MS/MS	By MS/MS	By MS/MS	By MS/MS	By MS/MS	By MS/MS	By MS/MS	By MS/MS	By MS/MS	By MS/MS	By MS/MS	By MS/MS	By MS/MS	By MS/MS	By MS/MS	By MS/MS	By MS/MS	By MS/MS	By MS/MS	By MS/MS	By MS/MS	By MS/MS	By MS/MS	By MS/MS	By MS/MS	1.0196e+09	1.1362e+09	9.4003e+08	1.0433e+09	1.0129e+09
P16914	elav	elav CG4262	Protein elav (Embryonic lethal abnormal visual protein)	38375	embryonic lethal abnormal vision(elav)	31000	FBgn0260400	sp|P16914-2|ELAV_DROMEIsoformBofProteinelavOS=DrosophilamelanogasterGN=elav;tr|M9NFP7|M9NFP7_DROMEEmbryoniclethalabnormalvision,isoformDOS=DrosophilamelanogasterGN=elavPE=4SV=1;sp|P16914|ELAV_DROMEProteinelavOS=DrosophilamelanogasterGN=elavPE=2SV=1	20	17	17	50.7	47	47	By MS/MS	By MS/MS	By MS/MS	By MS/MS	By MS/MS	By MS/MS	By MS/MS	By MS/MS	By MS/MS	By MS/MS	By MS/MS	By MS/MS	By MS/MS	By MS/MS	By MS/MS	By MS/MS	By MS/MS	By MS/MS	By MS/MS	By MS/MS	By MS/MS	By MS/MS	By MS/MS	By MS/MS	By MS/MS	By MS/MS	By MS/MS	By MS/MS	By MS/MS	By MS/MS	1.3387e+09	1.3464e+09	1.3005e+09	1.3323e+09	1.3965e+09
Q24253	AP-1-2beta	AP-1-2beta 2 2beta AP-1 AP-1beta1 AP-2beta AP-beta1 AP1beta1 AP2beta2 apl1 apl2 BAD1 BAP Bap bap Beta-adaptin beta1 Dmel\CG12532 CG12532 Dmel_CG12532	AP complex subunit beta	34364	Adaptor Protein complex 1/2, beta subunit(AP-1-2beta)	32987	FBgn0010380	tr|Q24253|Q24253_DROMEAPcomplexsubunitbetaOS=DrosophilamelanogasterGN=AP-1-2betaPE=1SV=1;tr|Q960F2|Q960F2_DROMESD04106pOS=DrosophilamelanogasterGN=AP-1-2betaPE=2SV=1	46	46	46	61	61	61	By MS/MS	By MS/MS	By MS/MS	By MS/MS	By MS/MS	By MS/MS	By MS/MS	By MS/MS	By MS/MS	By MS/MS	By MS/MS	By MS/MS	By MS/MS	By MS/MS	By MS/MS	By MS/MS	By MS/MS	By MS/MS	By MS/MS	By MS/MS	By MS/MS	By MS/MS	By MS/MS	By MS/MS	By MS/MS	By MS/MS	By MS/MS	By MS/MS	By MS/MS	By MS/MS	9.9687e+08	1.0309e+09	9.6187e+08	8.7329e+08	9.6379e+08
A0A0S0WNN6	emb	emb CRM1 Crm1 crm1 DCRM1 dCRM1 Dmel\CG13387 dXPO1 Emb l(2)k16715 XPO-1 XPO1 Xpo1 CG13387 Dmel_CG13387	Embargoed, isoform B	32007	embargoed(emb)	34167	FBgn0020497	tr|A0A0S0WNN6|A0A0S0WNN6_DROMEEmbargoed,isoformBOS=DrosophilamelanogasterGN=embPE=1SV=1;sp|Q9TVM2|XPO1_DROMEExportin-1OS=DrosophilamelanogasterGN=embPE=1SV=1;tr|Q8IH79|Q8IH79_DROMEGH01059p(Fragment)OS=DrosophilamelanogasterGN=embPE=2SV=1	50	50	50	53.8	53.8	53.8	By MS/MS	By MS/MS	By MS/MS	By MS/MS	By MS/MS	By MS/MS	By MS/MS	By MS/MS	By MS/MS	By MS/MS	By MS/MS	By MS/MS	By MS/MS	By MS/MS	By MS/MS	By MS/MS	By MS/MS	By MS/MS	By MS/MS	By MS/MS	By MS/MS	By MS/MS	By MS/MS	By MS/MS	By MS/MS	By MS/MS	By MS/MS	By MS/MS	By MS/MS	By MS/MS	8.0443e+08	7.8394e+08	8.4783e+08	8.1087e+08	8.5523e+08
X2JDP6	BEST:GH19401	BEST:GH19401 BEST:LD22483 BEST:LD29743 Dm_AI388468 Dmel\CG4747 LD29743 CG4747 Dmel_CG4747	CG4747, isoform C (EC 1.1.1.44)	41269	CG4747 gene product from transcript CG4747-RB(CG4747)	192507	FBgn0043456	tr|X2JDP6|X2JDP6_DROMECG4747,isoformCOS=DrosophilamelanogasterGN=CG4747PE=4SV=1;sp|Q8T079|GLYR1_DROMEPutativeoxidoreductaseGLYR1homologOS=DrosophilamelanogasterGN=CG4747PE=1SV=1;tr|M9MRG2|M9MRG2_DROMECG4747,isoformBOS=DrosophilamelanogasterGN=CG4747PE=4SV=1	32	32	32	68.9	68.9	68.9	By MS/MS	By MS/MS	By MS/MS	By MS/MS	By MS/MS	By MS/MS	By MS/MS	By MS/MS	By MS/MS	By MS/MS	By MS/MS	By MS/MS	By MS/MS	By MS/MS	By MS/MS	By MS/MS	By MS/MS	By MS/MS	By MS/MS	By MS/MS	By MS/MS	By MS/MS	By MS/MS	By MS/MS	By MS/MS	By MS/MS	By MS/MS	By MS/MS	By MS/MS	By MS/MS	1.0506e+09	1.0002e+09	1.0705e+09	9.5263e+08	1.1906e+09
Q5U130	Unidentified	Hsp67Ba CG4167	Heat shock protein 67B1	43764	Heat shock gene 67Ba(Hsp67Ba)	39076	FBgn0001227	tr|Q5U130|Q5U130_DROMELP13637pOS=DrosophilamelanogasterGN=Hsp67BaPE=2SV=1	25	25	25	59.6	59.6	59.6	By MS/MS	By MS/MS	By MS/MS	By MS/MS	By MS/MS	By MS/MS	By MS/MS	By MS/MS	By MS/MS	By MS/MS	By MS/MS	By MS/MS	By MS/MS	By MS/MS	By MS/MS	By MS/MS	By MS/MS	By MS/MS	By MS/MS	By MS/MS	By MS/MS	By MS/MS	By MS/MS	By MS/MS	By MS/MS	By MS/MS	By MS/MS	By MS/MS	By MS/MS	By MS/MS	3.4005e+09	3.5383e+09	3.1533e+09	2.9636e+09	3.0211e+09
A4V0N4	Vha68-2	Vha68-2 A subunit ATP6V1A Dmel\CG3762 l(2)01510 l(2)s4214 MENE-R6 RE30552p vha67-2 Vha68 vha68-2 Vha68-2-RC Vha68.2 CG3762 Dmel_CG3762	MIP16230p (Vacuolar H[+] ATPase 68 kDa subunit 2, isoform B) (EC 3.6.3.14) (Vacuolar H[+] ATPase 68 kDa subunit 2, isoform C) (Vacuolar H[+] ATPase 68 kDa subunit 2, isoform D) (Vacuolar H[+] ATPase 68 kDa subunit 2, isoform E) (Vacuolar H[+] ATPase 68 kDa subunit 2, isoform F)	42805	Vacuolar H[+] ATPase 68 kDa subunit 2(Vha68-2)	45012	FBgn0263598	tr|A4V0N4|A4V0N4_DROMEMIP16230pOS=DrosophilamelanogasterGN=Vha68-2PE=1SV=1;sp|Q27331|VATA2_DROMEV-typeprotonATPasecatalyticsubunitAisoform2OS=DrosophilamelanogasterGN=Vha68-2PE=1SV=2	39	39	22	73.9	73.9	42.5	By MS/MS	By MS/MS	By MS/MS	By MS/MS	By MS/MS	By MS/MS	By MS/MS	By MS/MS	By MS/MS	By MS/MS	By MS/MS	By MS/MS	By MS/MS	By MS/MS	By MS/MS	By MS/MS	By MS/MS	By MS/MS	By MS/MS	By MS/MS	By MS/MS	By MS/MS	By MS/MS	By MS/MS	By MS/MS	By MS/MS	By MS/MS	By MS/MS	By MS/MS	By MS/MS	1.2378e+09	1.1763e+09	1.2408e+09	1.2467e+09	1.2737e+09
Q9VFV9	Droj2	Droj2 anon-WO0118547.404 Dmel\CG8863 DnaJL2A DROJ2 CG8863 Dmel_CG8863	DnaJ-like-2, isoform A (DnaJ-like-2, isoform B) (DnaJ-like-2, isoform C) (DnaJ-like-2, isoform D) (DnaJ-like-2, isoform E) (GM13664p)	35652	DnaJ-like-2(Droj2)	41646	FBgn0038145	tr|Q9VFV9|Q9VFV9_DROMEDnaJ-like-2,isoformAOS=DrosophilamelanogasterGN=Droj2PE=1SV=1	32	32	32	76.9	76.9	76.9	By MS/MS	By MS/MS	By MS/MS	By MS/MS	By MS/MS	By MS/MS	By MS/MS	By MS/MS	By MS/MS	By MS/MS	By MS/MS	By MS/MS	By MS/MS	By MS/MS	By MS/MS	By MS/MS	By MS/MS	By MS/MS	By MS/MS	By MS/MS	By MS/MS	By MS/MS	By MS/MS	By MS/MS	By MS/MS	By MS/MS	By MS/MS	By MS/MS	By MS/MS	By MS/MS	1.4906e+09	1.4601e+09	1.4769e+09	1.4336e+09	1.4019e+09
A0A0B4LFD2	Hsc70-5	Hsc70-5 CG8542 Dmel_CG8542	Heat shock protein cognate 5, isoform B (EC 3.6.1.3)	36542	Heat shock protein cognate 5(Hsc70-5)	36583	FBgn0001220	tr|A0A0B4LFD2|A0A0B4LFD2_DROMEHeatshockproteincognate5,isoformBOS=DrosophilamelanogasterGN=Hsc70-5PE=3SV=1;sp|P29845|HSP7E_DROMEHeatshock70kDaproteincognate5OS=DrosophilamelanogasterGN=Hsc70-5PE=1SV=2	55	54	54	66.8	66.8	66.8	By MS/MS	By MS/MS	By MS/MS	By MS/MS	By MS/MS	By MS/MS	By MS/MS	By MS/MS	By MS/MS	By MS/MS	By MS/MS	By MS/MS	By MS/MS	By MS/MS	By MS/MS	By MS/MS	By MS/MS	By MS/MS	By MS/MS	By MS/MS	By MS/MS	By MS/MS	By MS/MS	By MS/MS	By MS/MS	By MS/MS	By MS/MS	By MS/MS	By MS/MS	By MS/MS	1.2852e+09	1.1861e+09	1.2058e+09	1.1884e+09	1.2633e+09
B5RJQ0	Ldh	Ldh dLDH dLdha Dmel\CG10160 dmLDH IMP-L3 Imp-L3 Impl 3 IMPL3 ImpL3 Impl3 impl3 ImpL3-RA Ld LDH ldh lincRNA.S4223 CG10160 Dmel_CG10160	L-lactate dehydrogenase (EC 1.1.1.27)	3771877	Ecdysone-inducible gene L3(ImpL3)	45880	FBgn0001258	tr|B5RJQ0|B5RJQ0_DROMEL-lactatedehydrogenaseOS=DrosophilamelanogasterGN=ImpL3PE=1SV=1;sp|Q95028|LDH_DROMEL-lactatedehydrogenaseOS=DrosophilamelanogasterGN=ImpL3PE=2SV=1;tr|Q32KE6|Q32KE6_DROMEL-lactatedehydrogenaseOS=DrosophilamelanogasterGN=ImpL3PE=2SV=1	24	24	23	84.6	84.6	82.8	By MS/MS	By MS/MS	By MS/MS	By MS/MS	By MS/MS	By MS/MS	By MS/MS	By MS/MS	By MS/MS	By MS/MS	By MS/MS	By MS/MS	By MS/MS	By MS/MS	By MS/MS	By MS/MS	By MS/MS	By MS/MS	By MS/MS	By MS/MS	By MS/MS	By MS/MS	By MS/MS	By MS/MS	By MS/MS	By MS/MS	By MS/MS	By MS/MS	By MS/MS	By MS/MS	1.5065e+09	1.3577e+09	1.541e+09	1.3127e+09	1.7436e+09
Q4AB54	His1:CG33861	His1:CG33861 Dmel\CG33855 Dmel\CG33858 Dmel\CG33861 His1:CG33855 His1:CG33858 CG33855 CG33858 CG33861 Dmel_CG33855 Dmel_CG33858 Dmel_CG33861	Histone H1	31760	CG33861 gene product from transcript CG33861-RA(His1:CG33861)	3771736	FBgn0053861	tr|Q4AB54|Q4AB54_DROMEHistoneH1OS=DrosophilamelanogasterGN=His1:CG33861PE=3SV=1;sp|P02255|H1_DROMEHistoneH1OS=DrosophilamelanogasterGN=His1PE=1SV=1;tr|Q4ABD8|Q4ABD8_DROMEHistoneH1OS=DrosophilamelanogasterGN=His1:CG33807PE=3SV=1;tr|Q4AB94|Q4AB94_DROMEHistoneH1OS=DrosophilamelanogasterGN=His1:CG33834PE=3SV=1;tr|Q5BI49|Q5BI49_DROMELD45862p(Fragment)OS=DrosophilamelanogasterGN=His1PE=2SV=1;tr|C4IY08|…	24	24	24	52	52	52	By MS/MS	By MS/MS	By MS/MS	By MS/MS	By MS/MS	By MS/MS	By MS/MS	By MS/MS	By MS/MS	By MS/MS	By MS/MS	By MS/MS	By MS/MS	By MS/MS	By MS/MS	By MS/MS	By MS/MS	By MS/MS	By MS/MS	By MS/MS	By MS/MS	By MS/MS	By MS/MS	By MS/MS	By MS/MS	By MS/MS	By MS/MS	By MS/MS	By MS/MS	By MS/MS	4.333e+09	5.9069e+09	5.2956e+09	6.0406e+09	5.5153e+09
P54385	Gdh	Gdh Glud CG5320	Glutamate dehydrogenase, mitochondrial (GDH) (EC 1.4.1.3)	31106	Glutamate dehydrogenase(Gdh)	42832	FBgn0001098	sp|P54385|DHE3_DROMEGlutamatedehydrogenase,mitochondrialOS=DrosophilamelanogasterGN=GdhPE=1SV=2;tr|Q8IMY1|Q8IMY1_DROMEGlutamatedehydrogenaseOS=DrosophilamelanogasterGN=GdhPE=1SV=1	33	33	2	69.6	69.6	5.2	By MS/MS	By MS/MS	By MS/MS	By MS/MS	By MS/MS	By MS/MS	By MS/MS	By MS/MS	By MS/MS	By MS/MS	By MS/MS	By MS/MS	By MS/MS	By MS/MS	By MS/MS	By MS/MS	By MS/MS	By MS/MS	By MS/MS	By MS/MS	By MS/MS	By MS/MS	By MS/MS	By MS/MS	By MS/MS	By MS/MS	By MS/MS	By MS/MS	By MS/MS	By MS/MS	1.7145e+09	1.605e+09	1.6174e+09	1.4587e+09	1.4843e+09
Q8IQQ0	Nc73EF	Nc73EF 141810_at anon-WO0118547.329 Dmel\CG11661 E1 FBgn0036682 Nc73eF CG11661 Dmel_CG11661	Neural conserved at 73EF, isoform F (EC 1.2.4.2) (Neural conserved at 73EF, isoform H) (RE42354p)	43768	Neural conserved at 73EF(Nc73EF)	39899	FBgn0010352	tr|Q8IQQ0|Q8IQQ0_DROMENeuralconservedat73EF,isoformFOS=DrosophilamelanogasterGN=Nc73EFPE=1SV=1	47	47	3	54.8	54.8	3.6	By MS/MS	By MS/MS	By MS/MS	By MS/MS	By MS/MS	By MS/MS	By MS/MS	By MS/MS	By MS/MS	By MS/MS	By MS/MS	By MS/MS	By MS/MS	By MS/MS	By MS/MS	By MS/MS	By MS/MS	By MS/MS	By MS/MS	By MS/MS	By MS/MS	By MS/MS	By MS/MS	By MS/MS	By MS/MS	By MS/MS	By MS/MS	By MS/MS	By MS/MS	By MS/MS	1.2586e+09	1.1785e+09	1.1898e+09	1.1751e+09	1.1825e+09
Q961R8	GlyRS	GlyRS Aat-gly Aats-gly dGars Dmel\CG6778 GARS Gars gars GRS team CG6778 Dmel_CG6778	GH09263p (Glycyl-tRNA synthetase, isoform A) (EC 6.1.1.14)	37528	Glycyl-tRNA synthetase(Aats-gly)	39644	FBgn0027088	tr|Q961R8|Q961R8_DROMEGH09263pOS=DrosophilamelanogasterGN=GlyRSPE=1SV=1	46	46	2	71.3	71.3	2.2	By MS/MS	By MS/MS	By MS/MS	By MS/MS	By MS/MS	By MS/MS	By MS/MS	By MS/MS	By MS/MS	By MS/MS	By MS/MS	By MS/MS	By MS/MS	By MS/MS	By MS/MS	By MS/MS	By MS/MS	By MS/MS	By MS/MS	By MS/MS	By MS/MS	By MS/MS	By MS/MS	By MS/MS	By MS/MS	By MS/MS	By MS/MS	By MS/MS	By MS/MS	By MS/MS	1.2239e+09	1.1345e+09	1.1904e+09	1.1642e+09	1.2276e+09
Q7KUA4	Uba2	Uba2 Dmel\CG7528 DmSAE2 DmSae2 DmUba2 Dmuba2 dUba2 L36 SAE2 Sae2 sip2 UBA2 uba2 Ubc2 CG7528 Dmel_CG7528	LD22577p (Ubiquitin activating enzyme 2)	40055	Ubiquitin activating enzyme 2(Uba2)	44496	FBgn0029113	tr|Q7KUA4|Q7KUA4_DROMELD22577pOS=DrosophilamelanogasterGN=Uba2PE=1SV=1;tr|Q7KJV6|Q7KJV6_DROMEUbiquitin-likeproteinactivatingenzymeOS=DrosophilamelanogasterGN=Uba2PE=2SV=1;tr|Q9VSD9|Q9VSD9_DROMESmt3activatingenzyme2OS=DrosophilamelanogasterGN=Uba2PE=2SV=3	42	42	42	67.1	67.1	67.1	By MS/MS	By MS/MS	By MS/MS	By MS/MS	By MS/MS	By MS/MS	By MS/MS	By MS/MS	By MS/MS	By MS/MS	By MS/MS	By MS/MS	By MS/MS	By MS/MS	By MS/MS	By MS/MS	By MS/MS	By MS/MS	By MS/MS	By MS/MS	By MS/MS	By MS/MS	By MS/MS	By MS/MS	By MS/MS	By MS/MS	By MS/MS	By MS/MS	By MS/MS	By MS/MS	1.367e+09	1.2648e+09	1.3221e+09	1.2291e+09	1.3475e+09
M9PIA6	Mi-2	Mi-2 0006 01 06 0854 Chd4 Dm-Mi-2 Dmel\CG8103 dMi dMI-2 dMi-2 dMi2 hip76 l(3)01058 l(3)76BDe l(3)A154.3M3 l(3)j3D4 l(3)L1243 l(3)S000606 l(3)S085401 M-i2 Mi 2 MI-2 MI2 Mi2 Pha pha CG8103 Dmel_CG8103	Mi-2, isoform D (EC 3.6.1.3)	41852	CG8103 gene product from transcript CG8103-RA(Mi-2)	40170	FBgn0262519	tr|M9PIA6|M9PIA6_DROMEMi-2,isoformDOS=DrosophilamelanogasterGN=Mi-2PE=1SV=1;tr|E1JI46|E1JI46_DROMEMi-2,isoformCOS=DrosophilamelanogasterGN=Mi-2PE=1SV=1;sp|O97159|CHDM_DROMEChromodomain-helicase-DNA-bindingproteinMi-2homologOS=DrosophilamelanogasterGN=Mi-2PE=1SV=2;tr|Q59E34|Q59E34_DROMEMi-2,isoformBOS=DrosophilamelanogasterGN=Mi-2PE=1SV=1;tr|M9WKL1|M9WKL1_DROMERE59080p1(Fragment)OS=Drosophilamelan…	68	68	65	45.6	45.6	45	By MS/MS	By MS/MS	By MS/MS	By MS/MS	By MS/MS	By MS/MS	By MS/MS	By MS/MS	By MS/MS	By MS/MS	By MS/MS	By MS/MS	By MS/MS	By MS/MS	By MS/MS	By MS/MS	By MS/MS	By MS/MS	By MS/MS	By MS/MS	By MS/MS	By MS/MS	By MS/MS	By MS/MS	By MS/MS	By MS/MS	By MS/MS	By MS/MS	By MS/MS	By MS/MS	1.0659e+09	1.0491e+09	1.0659e+09	1.0388e+09	1.1028e+09
M9PB84	RpS2	RpS2 anon-EST:Posey202 Dm01335 Dmel\CG5920 dS2 l(2)03848 l(2)k04603 Rp S2 S2 sop CG5920 Dmel_CG5920	Ribosomal protein S2, isoform B (Ribosomal protein S2, isoform C)	32047	Ribosomal protein S2(RpS2)	34309	FBgn0004867	tr|M9PB84|M9PB84_DROMERibosomalproteinS2,isoformBOS=DrosophilamelanogasterGN=RpS2PE=3SV=1;sp|P31009|RS2_DROME40SribosomalproteinS2OS=DrosophilamelanogasterGN=RpS2PE=1SV=2	18	18	18	65.2	65.2	65.2	By MS/MS	By MS/MS	By MS/MS	By MS/MS	By MS/MS	By MS/MS	By MS/MS	By MS/MS	By MS/MS	By MS/MS	By MS/MS	By MS/MS	By MS/MS	By MS/MS	By MS/MS	By MS/MS	By MS/MS	By MS/MS	By MS/MS	By MS/MS	By MS/MS	By MS/MS	By MS/MS	By MS/MS	By MS/MS	By MS/MS	By MS/MS	By MS/MS	By MS/MS	By MS/MS	3.2405e+09	3.2552e+09	3.4618e+09	3.3415e+09	3.3844e+09
A0A1B2AKQ4	Unidentified		GEO10457p1 (Fragment)	31000	twinstar(tsr)	37841	FBgn0011726	tr|A0A1B2AKQ4|A0A1B2AKQ4_DROMEGEO10457p1(Fragment)OS=DrosophilamelanogasterPE=2SV=1;sp|P45594|CADF_DROMECofilin/actin-depolymerizingfactorhomologOS=DrosophilamelanogasterGN=tsrPE=1SV=1	17	17	17	87.2	87.2	87.2	By MS/MS	By MS/MS	By MS/MS	By MS/MS	By MS/MS	By MS/MS	By MS/MS	By MS/MS	By MS/MS	By MS/MS	By MS/MS	By MS/MS	By MS/MS	By MS/MS	By MS/MS	By MS/MS	By MS/MS	By MS/MS	By MS/MS	By MS/MS	By MS/MS	By MS/MS	By MS/MS	By MS/MS	By MS/MS	By MS/MS	By MS/MS	By MS/MS	By MS/MS	By MS/MS	6.0456e+09	6.0729e+09	6.0165e+09	5.8988e+09	6.2145e+09
A0A0B4LFL3	eEF1beta	eEF1beta Ef1beta CG6341 Dmel_CG6341	Elongation factor 1 beta, isoform C	32987	Elongation factor 1 beta(Ef1beta)	45249	FBgn0028737	tr|A0A0B4LFL3|A0A0B4LFL3_DROMEElongationfactor1beta,isoformCOS=DrosophilamelanogasterGN=eEF1betaPE=3SV=1;sp|O96827|EF1B_DROMEProbableelongationfactor1-betaOS=DrosophilamelanogasterGN=Ef1betaPE=1SV=3	19	19	19	74.3	74.3	74.3	By MS/MS	By MS/MS	By MS/MS	By MS/MS	By MS/MS	By MS/MS	By MS/MS	By MS/MS	By MS/MS	By MS/MS	By MS/MS	By MS/MS	By MS/MS	By MS/MS	By MS/MS	By MS/MS	By MS/MS	By MS/MS	By MS/MS	By MS/MS	By MS/MS	By MS/MS	By MS/MS	By MS/MS	By MS/MS	By MS/MS	By MS/MS	By MS/MS	By MS/MS	By MS/MS	2.3248e+09	2.0826e+09	2.2988e+09	2.2302e+09	2.3079e+09
Q04047	nonA	nonA CG4211	Protein no-on-transient A (Puff-specific protein Bj6)	34167	no on or off transient A(nonA)	32603	FBgn0004227	sp|Q04047-2|NONA_DROMEIsoform2ofProteinno-on-transientAOS=DrosophilamelanogasterGN=nonA;tr|X2JFR1|X2JFR1_DROMENoonorofftransientA,isoformDOS=DrosophilamelanogasterGN=nonAPE=1SV=1;sp|Q04047|NONA_DROMEProteinno-on-transientAOS=DrosophilamelanogasterGN=nonAPE=1SV=2;tr|Q8IR16|Q8IR16_DROMENoonorofftransientA,isoformBOS=DrosophilamelanogasterGN=nonAPE=1SV=1;tr|L7XBJ7|L7XBJ7_DROMERH34608p1(Fragment)OS=D…	40	40	35	72.2	72.2	68.5	By MS/MS	By MS/MS	By MS/MS	By MS/MS	By MS/MS	By MS/MS	By MS/MS	By MS/MS	By MS/MS	By MS/MS	By MS/MS	By MS/MS	By MS/MS	By MS/MS	By MS/MS	By MS/MS	By MS/MS	By MS/MS	By MS/MS	By MS/MS	By MS/MS	By MS/MS	By MS/MS	By MS/MS	By MS/MS	By MS/MS	By MS/MS	By MS/MS	By MS/MS	By MS/MS	1.2225e+09	1.2806e+09	1.2016e+09	1.1924e+09	1.2912e+09
P46150	Moe	Moe EMR1 CG10701	Moesin/ezrin/radixin homolog 1 (Ezrin-moesin-radixin 1) (Moesin) (dMoesin) (Protein D17)	192507	Moesin(Moe)	31816	FBgn0011661	sp|P46150-2|MOEH_DROMEIsoformDofMoesin/ezrin/radixinhomolog1OS=DrosophilamelanogasterGN=Moe;tr|M9PHG2|M9PHG2_DROMEMoesin,isoformMOS=DrosophilamelanogasterGN=MoePE=1SV=1	51	51	0	69.6	69.6	0	By MS/MS	By MS/MS	By MS/MS	By MS/MS	By MS/MS	By MS/MS	By MS/MS	By MS/MS	By MS/MS	By MS/MS	By MS/MS	By MS/MS	By MS/MS	By MS/MS	By MS/MS	By MS/MS	By MS/MS	By MS/MS	By MS/MS	By MS/MS	By MS/MS	By MS/MS	By MS/MS	By MS/MS	By MS/MS	By MS/MS	By MS/MS	By MS/MS	By MS/MS	By MS/MS	1.5446e+09	1.4392e+09	1.6507e+09	1.5913e+09	1.6191e+09
Q7KMM4	GCS2alpha	GCS2alpha BcDNA.GH04962 BcDNA:GH04962 clot#312 Dmel\CG14476 CG14476 Dmel_CG14476	BcDNA.GH04962 (Glucosidase 2 alpha subunit, isoform A) (Glucosidase 2 alpha subunit, isoform B) (Glucosidase 2 alpha subunit, isoform C) (EC 3.2.1.-) (Glucosidase 2 alpha subunit, isoform D) (Glucosidase 2 alpha subunit, isoform E)	39076	Glucosidase 2 alpha subunit(GCS2alpha)	49953	FBgn0027588	tr|Q7KMM4|Q7KMM4_DROMEBcDNA.GH04962OS=DrosophilamelanogasterGN=GCS2alphaPE=1SV=1	41	41	41	55.4	55.4	55.4	By MS/MS	By MS/MS	By MS/MS	By MS/MS	By MS/MS	By MS/MS	By MS/MS	By MS/MS	By MS/MS	By MS/MS	By MS/MS	By MS/MS	By MS/MS	By MS/MS	By MS/MS	By MS/MS	By MS/MS	By MS/MS	By MS/MS	By MS/MS	By MS/MS	By MS/MS	By MS/MS	By MS/MS	By MS/MS	By MS/MS	By MS/MS	By MS/MS	By MS/MS	By MS/MS	1.2182e+09	1.2724e+09	1.2036e+09	1.3298e+09	1.1136e+09
Q9VF03	mor	mor BAP155 CG4275 Dmel\CG18740 dmMOIRA E(E2F)3B l(3)89B1 Moi MOIRA Moira MOR Mor Swi3D CG18740 Dmel_CG18740	Brahma associated protein 155 kDa (LD22973p) (Moira, isoform A)	45012	moira(mor)	41942	FBgn0002783	tr|Q9VF03|Q9VF03_DROMEBrahmaassociatedprotein155kDaOS=DrosophilamelanogasterGN=morPE=1SV=3;tr|Q7KPY3|Q7KPY3_DROMEMoiraOS=DrosophilamelanogasterGN=morPE=1SV=1;tr|Q8MSY3|Q8MSY3_DROMELD06146pOS=DrosophilamelanogasterGN=morPE=2SV=1	57	57	4	54.2	54.2	5.2	By MS/MS	By MS/MS	By MS/MS	By MS/MS	By MS/MS	By MS/MS	By MS/MS	By MS/MS	By MS/MS	By MS/MS	By MS/MS	By MS/MS	By MS/MS	By MS/MS	By MS/MS	By MS/MS	By MS/MS	By MS/MS	By MS/MS	By MS/MS	By MS/MS	By MS/MS	By MS/MS	By MS/MS	By MS/MS	By MS/MS	By MS/MS	By MS/MS	By MS/MS	By MS/MS	1.0638e+09	9.8808e+08	9.8715e+08	9.7084e+08	1.0508e+09
Q9VU68	flr	flr CG10724	Actin-interacting protein 1 (AIP1) (Protein flare)	41646	flare(flr)	39505	FBgn0260049	sp|Q9VU68|WDR1_DROMEActin-interactingprotein1OS=DrosophilamelanogasterGN=flrPE=2SV=1;tr|C8VV50|C8VV50_DROMERE63353pOS=DrosophilamelanogasterGN=CG10724-RBPE=2SV=1;sp|Q9VU68-2|WDR1_DROMEIsoformBofActin-interactingprotein1OS=DrosophilamelanogasterGN=flr	38	38	38	77.5	77.5	77.5	By MS/MS	By MS/MS	By MS/MS	By MS/MS	By MS/MS	By MS/MS	By MS/MS	By MS/MS	By MS/MS	By MS/MS	By MS/MS	By MS/MS	By MS/MS	By MS/MS	By MS/MS	By MS/MS	By MS/MS	By MS/MS	By MS/MS	By MS/MS	By MS/MS	By MS/MS	By MS/MS	By MS/MS	By MS/MS	By MS/MS	By MS/MS	By MS/MS	By MS/MS	By MS/MS	1.8708e+09	1.769e+09	1.666e+09	1.5752e+09	1.7304e+09
Q9V9W2	RpL6	RpL6 Dmel\CG11522 Rp L6 RPL6 rpl6 CG11522 Dmel_CG11522	Ribosomal protein L6, isoform A	36583	Ribosomal protein L6(RpL6)	43723	FBgn0039857	tr|Q9V9W2|Q9V9W2_DROMERibosomalproteinL6,isoformAOS=DrosophilamelanogasterGN=RpL6PE=1SV=1;tr|Q9V9W3|Q9V9W3_DROMERE08669pOS=DrosophilamelanogasterGN=RpL6PE=1SV=1	23	23	23	57.2	57.2	57.2	By MS/MS	By MS/MS	By MS/MS	By MS/MS	By MS/MS	By MS/MS	By MS/MS	By MS/MS	By MS/MS	By MS/MS	By MS/MS	By MS/MS	By MS/MS	By MS/MS	By MS/MS	By MS/MS	By MS/MS	By MS/MS	By MS/MS	By MS/MS	By MS/MS	By MS/MS	By MS/MS	By MS/MS	By MS/MS	By MS/MS	By MS/MS	By MS/MS	By MS/MS	By MS/MS	2.2262e+09	2.4414e+09	2.6045e+09	2.4887e+09	2.4737e+09
Q9VYR1	regucalcin	regucalcin Dmel\CG1803 Regucalcin T1 CG1803 Dmel_CG1803	Regucalcin homologue (Regucalcin, isoform A) (Regucalcin, isoform B) (Regucalcin, isoform C) (SD03837p)	45880	CG1803 gene product from transcript CG1803-RA(regucalcin)	32165	FBgn0030362	tr|Q9VYR1|Q9VYR1_DROMERegucalcinhomologueOS=DrosophilamelanogasterGN=regucalcinPE=1SV=1;tr|Q76NR6|Q76NR6_DROMERegucalcin,isoformDOS=DrosophilamelanogasterGN=regucalcinPE=1SV=1;tr|C6TP78|C6TP78_DROMEGH22783p(Fragment)OS=DrosophilamelanogasterGN=regucalcin-RDPE=2SV=1	25	25	25	91.1	91.1	91.1	By MS/MS	By MS/MS	By MS/MS	By MS/MS	By MS/MS	By MS/MS	By MS/MS	By MS/MS	By MS/MS	By MS/MS	By MS/MS	By MS/MS	By MS/MS	By MS/MS	By MS/MS	By MS/MS	By MS/MS	By MS/MS	By MS/MS	By MS/MS	By MS/MS	By MS/MS	By MS/MS	By MS/MS	By MS/MS	By MS/MS	By MS/MS	By MS/MS	By MS/MS	By MS/MS	2.9344e+09	2.8618e+09	3.044e+09	3.2171e+09	3.3843e+09
Q9VP57	pzg	pzg Dmel\CG7752 p160 Pzg Q9VP57_DROME Z4 z4 CG7752 Dmel_CG7752	LD15904p (Putzig, isoform A) (Putzig, isoform B)	3771736	putzig(pzg)	40351	FBgn0259785	tr|Q9VP57|Q9VP57_DROMELD15904pOS=DrosophilamelanogasterGN=pzgPE=1SV=1	39	39	39	52	52	52	By MS/MS	By MS/MS	By MS/MS	By MS/MS	By MS/MS	By MS/MS	By MS/MS	By MS/MS	By MS/MS	By MS/MS	By MS/MS	By MS/MS	By MS/MS	By MS/MS	By MS/MS	By MS/MS	By MS/MS	By MS/MS	By MS/MS	By MS/MS	By MS/MS	By MS/MS	By MS/MS	By MS/MS	By MS/MS	By MS/MS	By MS/MS	By MS/MS	By MS/MS	By MS/MS	1.1804e+09	1.1106e+09	1.1524e+09	1.0951e+09	1.2372e+09
Q7JZW2	RpS15	RpS15 CG8332 Dmel_CG8332	GEO07301p1 (RE08270p) (Ribosomal protein S15, isoform A)	3771991	Ribosomal protein S15(RpS15)	36851	FBgn0034138	tr|Q7JZW2|Q7JZW2_DROMEGEO07301p1OS=DrosophilamelanogasterGN=RpS15PE=1SV=1;tr|A1ZAH8|A1ZAH8_DROMERibosomalproteinS15,isoformBOS=DrosophilamelanogasterGN=RpS15PE=1SV=1	9	9	9	75.7	75.7	75.7	By MS/MS	By MS/MS	By MS/MS	By MS/MS	By MS/MS	By MS/MS	By MS/MS	By MS/MS	By MS/MS	By MS/MS	By MS/MS	By MS/MS	By MS/MS	By MS/MS	By MS/MS	By MS/MS	By MS/MS	By MS/MS	By MS/MS	By MS/MS	By MS/MS	By MS/MS	By MS/MS	By MS/MS	By MS/MS	By MS/MS	By MS/MS	By MS/MS	By MS/MS	By MS/MS	1.6949e+09	1.6921e+09	1.8363e+09	1.9737e+09	1.7609e+09
Q9VEB1	Mdh2	Mdh2 CG 7998 Dmel\CG7998 l(3)psg7 Mdh MDH-2 mdh2 mMdh psg7 CG7998 Dmel_CG7998	IP09655p (Malate dehydrogenase 2) (EC 1.1.1.37) (RE60471p)	3772581	Malate dehydrogenase 2(Mdh2)	42185	FBgn0262559	tr|Q9VEB1|Q9VEB1_DROMEIP09655pOS=DrosophilamelanogasterGN=Mdh2PE=1SV=1	23	23	23	79.5	79.5	79.5	By MS/MS	By MS/MS	By MS/MS	By MS/MS	By MS/MS	By MS/MS	By MS/MS	By MS/MS	By MS/MS	By MS/MS	By MS/MS	By MS/MS	By MS/MS	By MS/MS	By MS/MS	By MS/MS	By MS/MS	By MS/MS	By MS/MS	By MS/MS	By MS/MS	By MS/MS	By MS/MS	By MS/MS	By MS/MS	By MS/MS	By MS/MS	By MS/MS	By MS/MS	By MS/MS	1.9243e+09	1.814e+09	1.8192e+09	1.8969e+09	1.8954e+09
H5V888	Pfk-RB	Pfk-RB	ATP-dependent 6-phosphofructokinase (ATP-PFK) (Phosphofructokinase) (EC 2.7.1.11) (Phosphohexokinase)	42832	Phosphofructokinase(Pfk)	36060	FBgn0003071	tr|H5V888|H5V888_DROMEATP-dependent6-phosphofructokinaseOS=DrosophilamelanogasterGN=Pfk-RBPE=2SV=1;tr|C8VV04|C8VV04_DROMEATP-dependent6-phosphofructokinaseOS=DrosophilamelanogasterGN=Pfk-RBPE=2SV=1;sp|P52034|PFKA_DROMEATP-dependent6-phosphofructokinaseOS=DrosophilamelanogasterGN=PfkPE=2SV=2;tr|C7LA80|C7LA80_DROMEATP-dependent6-phosphofructokinaseOS=DrosophilamelanogasterGN=Pfk-RCPE=2SV=1;sp|P5203…	41	41	41	65.2	65.2	65.2	By MS/MS	By MS/MS	By MS/MS	By MS/MS	By MS/MS	By MS/MS	By MS/MS	By MS/MS	By MS/MS	By MS/MS	By MS/MS	By MS/MS	By MS/MS	By MS/MS	By MS/MS	By MS/MS	By MS/MS	By MS/MS	By MS/MS	By MS/MS	By MS/MS	By MS/MS	By MS/MS	By MS/MS	By MS/MS	By MS/MS	By MS/MS	By MS/MS	By MS/MS	By MS/MS	8.7516e+08	8.9435e+08	9.0881e+08	8.8252e+08	9.3341e+08
Q9V9U3	anon1A3	anon1A3 1A3 anon-EST:fe1A3 anon-WO0118547.398 anon-WO0118547.745 Anon1A3 Dmel\CG1910 CG1910 Dmel_CG1910	CG1910, isoform A (LD45254p)	39899	CG1910 gene product from transcript CG1910-RA(CG1910)	43741	FBgn0022349	tr|Q9V9U3|Q9V9U3_DROMECG1910,isoformAOS=DrosophilamelanogasterGN=CG1910PE=1SV=1;tr|Q8IMG1|Q8IMG1_DROMECG1910,isoformCOS=DrosophilamelanogasterGN=CG1910PE=1SV=1;tr|Q8IGY5|Q8IGY5_DROMERE05782p(Fragment)OS=DrosophilamelanogasterGN=CG1910PE=2SV=1;tr|Q8I0J1|Q8I0J1_DROMECG1910,isoformDOS=DrosophilamelanogasterGN=CG1910PE=1SV=1;tr|Q86PC7|Q86PC7_DROMESD23516pOS=DrosophilamelanogasterGN=CG1910PE=2SV=1	35	34	8	80.8	79.6	15.7	By MS/MS	By MS/MS	By MS/MS	By MS/MS	By MS/MS	By MS/MS	By MS/MS	By MS/MS	By MS/MS	By MS/MS	By MS/MS	By MS/MS	By MS/MS	By MS/MS	By MS/MS	By MS/MS	By MS/MS	By MS/MS	By MS/MS	By MS/MS	By MS/MS	By MS/MS	By MS/MS	By MS/MS	By MS/MS	By MS/MS	By MS/MS	By MS/MS	By MS/MS	By MS/MS	1.6248e+09	1.6304e+09	1.6047e+09	1.6439e+09	1.7077e+09
M9PE74	nocte	nocte Dmel\CG17255 CG17255 Dmel_CG17255	No circadian temperature entrainment, isoform D	39644	no circadian temperature entrainment(nocte)	31976	FBgn0261710	tr|M9PE74|M9PE74_DROMENocircadiantemperatureentrainment,isoformDOS=DrosophilamelanogasterGN=noctePE=1SV=1;tr|Q9W2U7|Q9W2U7_DROMELP18708pOS=DrosophilamelanogasterGN=noctePE=1SV=4	61	61	61	37.9	37.9	37.9	By MS/MS	By MS/MS	By MS/MS	By MS/MS	By MS/MS	By MS/MS	By MS/MS	By MS/MS	By MS/MS	By MS/MS	By MS/MS	By MS/MS	By MS/MS	By MS/MS	By MS/MS	By MS/MS	By MS/MS	By MS/MS	By MS/MS	By MS/MS	By MS/MS	By MS/MS	By MS/MS	By MS/MS	By MS/MS	By MS/MS	By MS/MS	By MS/MS	By MS/MS	By MS/MS	7.8068e+08	7.201e+08	7.5735e+08	7.1386e+08	7.0214e+08
Q9V431	Aac11	Aac11 LD09852 CG6582	Apoptosis inhibitor 5 homolog (API-5) (Antiapoptosis clone 11 protein homolog) (AAC-11)	44496	CG6582 gene product from transcript CG6582-RA(Aac11)	35053	FBgn0027885	sp|Q9V431|API5_DROMEApoptosisinhibitor5homologOS=DrosophilamelanogasterGN=Aac11PE=2SV=1	36	36	36	72.2	72.2	72.2	By MS/MS	By MS/MS	By MS/MS	By MS/MS	By MS/MS	By MS/MS	By MS/MS	By MS/MS	By MS/MS	By MS/MS	By MS/MS	By MS/MS	By MS/MS	By MS/MS	By MS/MS	By MS/MS	By MS/MS	By MS/MS	By MS/MS	By MS/MS	By MS/MS	By MS/MS	By MS/MS	By MS/MS	By MS/MS	By MS/MS	By MS/MS	By MS/MS	By MS/MS	By MS/MS	1.2608e+09	1.3329e+09	1.2423e+09	1.1082e+09	1.3685e+09
Q9VFT4	rin	rin Dmel\CG9412 Nts rasp RIN Rin CG9412 Dmel_CG9412	AT27578p (LD31194p) (Rasputin, isoform B) (Rasputin, isoform E) (Rasputin, isoform F) (Rasputin, isoform G)	40170	rasputin(rin)	47998	FBgn0015778	tr|Q9VFT4|Q9VFT4_DROMEAT27578pOS=DrosophilamelanogasterGN=rinPE=1SV=1;tr|Q9NH72|Q9NH72_DROMERasputinOS=DrosophilamelanogasterGN=rinPE=2SV=1	35	35	35	51.2	51.2	51.2	By MS/MS	By MS/MS	By MS/MS	By MS/MS	By MS/MS	By MS/MS	By MS/MS	By MS/MS	By MS/MS	By MS/MS	By MS/MS	By MS/MS	By MS/MS	By MS/MS	By MS/MS	By MS/MS	By MS/MS	By MS/MS	By MS/MS	By MS/MS	By MS/MS	By MS/MS	By MS/MS	By MS/MS	By MS/MS	By MS/MS	By MS/MS	By MS/MS	By MS/MS	By MS/MS	1.867e+09	1.8972e+09	1.7482e+09	1.7842e+09	1.8346e+09
[truncated: 4,118 more rows]
[truncated: 71 more columns]
